# Supplementary material for: The sanitary indoor environment—a potential source for intact human-associated anaerobes
Source: NPJ Biofilms Microbiomes. 2022 Jun 1;8:44. doi: 10.1038/s41522-022-00305-z (PMC9160270; doi:10.1038/s41522-022-00305-z)
Supplement: Supplementary file 2 — Supplementary tables 1 - 10 [file 41522_2022_305_MOESM2_ESM.xlsx]

## Sheet: Supplementary Table 1
Supplementary Table 1. Metadata from all sampled households.
							gender distribution		Age distribution
ID	Samples	gDNA (ng/ul)	Samples treated with PMA	gDNA (ng/ul)	Sampling time	Number of residents	M	F	under 3y	3-10y	10-20y	20-40y	40-60y	over 60y	Separated toilet*	Sink next to toilet	Window in the same room as the toilet	Window close to toilet	Flushed with toilet seat close	Use of daily toilet products (e.g. toilet rim block)	Cleaning the toilet with bleach solution	Number of guests in the time frame between cleaning the surface and sampling (1 week)
Household 1	H1_1	0.564	H1_2	0.126	2017-03-28	1	0	1				1			yes	no	no	no	no	yes	no	0
Household 2	H2_1	0.372	H2_2	0.384	2017-03-28	3	1	2				3			yes	no	no	no	no	yes	no	4
Household 3	H3_1	0.242	H3_2	nd	2017-03-29	2	1	1				2			yes	yes	no	no	no	no	no	0
Household 4	H4_1	0.608	H4_2	0.1	2017-03-30	2	1	1				2			yes	no	no	n.a.	yes	no	no	0
Household 5	H5_1	1.23	H5_2	0.17	2017-03-30	4	1	3		2			2		no	yes	no	no	no	no	no	0
Household 6	H6_1	1	H6_2	1.07	2017-03-31	3	2	1	1			2			no	no	yes	yes	no	no	yes	0
Household 7	H7_1	0.742	H7_2	0.208	2017-03-29	4	1	3	1	1		1	1		yes	yes	no	no	no	no	no	0
Household 8	H8_1	0.66	H8_2	nd	2017-03-29	6	2	4	1	1		2		2	no	yes	yes	yes	no	no	no	0
Household 9	H9_1	0.876	H9_2	0.208	2017-03-27	4	3	1		2		1	1		no	yes	yes	yes	no	yes	no	2
Household 10	H10_1	0.782	H10_2	0.464	2017-03-30	1	1	0				1			no	yes	yes	yes	yes	no	no	1
Swab control	Swab	nd													* when the shower/bathtub is in a different room than the toilet
Blank extract control	NC	nd

## Sheet: Supplementary Table 2
Supplementary Table 2. Primer pairs used for archaea and bacteria PCR and qPCR.
Approach and target	Name	Primer name*	Sequence (5’-3’)	Reference
PCR Universal	515F	515F-original	GTGCCAGCMGCCGCGGTAA	Caporaso et al., 2012
	806R	806R-original	GGACTACHVGGGTWTCTAAT	Caporaso et al., 2012
PCR Archaea	344F	S-D-Arch-0344-a-S-20	ACGGGGYGCAGCAGGCGCGA	Klindworth et al., 2013
	1041R	S-D-Arch-1041-a-A-18	GGCCATGCACCWCCTCTC	Klindworth et al., 2013
PCR Archaea	519F	S-D-Arch-0519-a-S-15	CAGCMGCCGCGGTAA	Klindworth et al., 2013
	806R	S-D-Arch-0786-a-A-20	GGACTACVSGGGTATCTAAT	Klindworth et al., 2013
SYBR qPCR (Archaea)	806 aF	S-D-Arch-0787-a-S-20	ATTAGATACCCSBGTAGTCC	Raskin et al., 1994, Klindworth et al., 2013
	958 aR	S-D-Arch-0958-a-A-19	YCCGGCGTTGAMTCCAATT	DeLong, 1992, Klindworth et al., 2013
SYBR qPCR (Bacteria)	338 bF	S-D-Bact-0337-a-S-20	ACTCCTACGGGAGGCAGCAG	el Fantroussi et al., 1999, Klindworth et al., 2013
	517 uR	S-*-Univ-0517-a-A-15	GWATTACCGCGGCKGCTG	Amann et al., 1995, Klindworth et al., 2013
References:	Amann, R. I., Ludwig, W. & Schleifer, K. H. Phylogenetic identification and in situ detection of individual microbial cells without cultivation. Microbiological Reviews vol. 59 143–169 (1995).
	Caporaso, J. G. et al. Ultra-high-throughput microbial community analysis on the Illumina HiSeq and MiSeq platforms. ISME J. 6, 1621–1624 (2012).
	DeLong, E. F. Archaea in coastal marine environments. Proc. Natl. Acad. Sci. U. S. A. 89, 5685–5689 (1992).
	El Fantroussi, S., Verschuere, L., Verstraete, W. & Top, E. M. Effect of phenylurea herbicides on soil microbial communities estimated by analysis of 16S rRNA gene fingerprints and community-level physiological profiles. Appl. Environ. Microbiol. 65, 982–988 (1999).
	Klindworth, A. et al. Evaluation of general 16S ribosomal RNA gene PCR primers for classical and next-generation sequencing-based diversity studies. Nucleic Acids Res. 41, e1–e1 (2013).
	Raskin, L., Stromley, J. M., Rittmann, B. E. & Stahl, D. A. Group-specific 16S rRNA hybridization probes to describe natural communities of methanogens. Appl. Environ. Microbiol. 60, 1232–1240 (1994).

## Sheet: Supplementary Table 3
Supplementary Table 3. The PCR and qPCR conditions for the primer pairs used.
PCR/qPCR conditions
Method	Target	Primer pair	Initial denaturation	Denaturation	Annealing	Elongation	Final Elongation	No. of cycles	Melting curve	Efficiency	R2
	(16S rRNA gene)
PCR	Universal	515FB - 806RB	3’, 94°C	45”, 94°C	1’, 50°C	1’ 30”, 72°C	10’, 72°C	40	NA	NA	NA
PCR	Archaea	344F-1041R	5’, 95°C	30'', 94°C	45'', 56°C	1’, 72°C	10’, 72°C	25	NA	NA	NA
		519F-806R	5’, 95°C	40'', 95°C	2’, 63°C	1’,72°C	10’, 72°C	30	NA	NA	NA
qPCR	Bacteria	338 bF-517 uR	15', 95°C	15", 94°C	30", 60°C	40", 72°C	NA	40	60-95°C	85.26	0.956
qPCR	Archaea	806 aF-957 aR	15', 95°C	15", 94°C	30", 53°C	40", 72°C	NA	40	60-95°C	88.8	0.974

## Sheet: Supplementary Table 4
Supplementary Table 4. ASV table and data overview for indoor microbiomes.
	Sum of reads noPMA:	200551		min	14064	max	25093
	Sum of reads PMA:	182308		min	10188	max	23137
	no ASVs total:	3684
	average ASV/household:	473.4	SD:	109.84
	average non-PMA ASV/household:	285.2	SD:	50
	average PMA ASV/household:	245.4	SD:	79.56
ASVID	Taxon	H1.1	H1.2.PMA	H10.1	H10.2.PMA	H2.1	H2.2.PMA	H3.1	H3.2.PMA	H4.1	H4.2.PMA	H5.1	H5.2.PMA	H6.1	H6.2.PMA	H7.1	H7.2.PMA	H8.1	H8.2.PMA	H9.1	H9.2.PMA		H1-total	H10-total	H2-total	H3-total	H4-total	H5-total	H6-total	H7-total	H8-total	H9-total
0000575c63e81f1b2fb64ace5de83693	D_0__Bacteria;D_1__Actinobacteria;D_2__Actinobacteria;D_3__Corynebacteriales;D_4__Corynebacteriaceae;D_5__Turicella;D_6__Turicella	0	55	0	0	0	0	0	0	0	0	0	0	0	0	0	0	0	0	0	0		55	0	0	0	0	0	0	0	0	0
0045d861cb1d40c9ae20582a03b5c6c9	D_0__Bacteria;D_1__uncultured_Bacteria;D_2__uncultured_Bacteria;D_3__uncultured_Bacteria;D_4__uncultured_Bacteria;D_5__uncultured_Bacteria;D_6__uncultured_Bacteria	0	0	0	94	0	0	0	0	0	0	0	0	0	0	0	0	0	0	0	0		0	94	0	0	0	0	0	0	0	0
005072fc6cda0c7c2edfc7340cb49d1e	D_0__Bacteria;D_1__Firmicutes;D_2__Clostridia;D_3__Clostridiales;D_4__Lachnospiraceae;D_5__Lachnospiraceae UCG-004;D_6__uncultured organism	0	0	0	0	0	0	0	0	0	0	0	0	0	0	0	0	0	0	56	0		0	0	0	0	0	0	0	0	0	56
0072d0879398e9ce9057e9168abfed24	D_0__Bacteria;D_1__Firmicutes;D_2__Bacilli;D_3__Lactobacillales;D_4__Aerococcaceae;D_5__Facklamia;D_6__uncultured bacterium	0	0	0	0	0	0	0	0	0	0	0	0	0	0	93	35	0	0	0	0		0	0	0	0	0	0	0	128	0	0
0089d80c3acf6faa20c4902dc846f02e	D_0__Bacteria;D_1__Firmicutes;D_2__Bacilli;D_3__Bacillales;D_4__Bacillaceae;D_5__Bacillus;D_6__uncultured	0	0	0	0	0	0	0	0	0	0	0	0	0	0	0	0	0	63	0	0		0	0	0	0	0	0	0	0	63	0
008ec0442f916079876f08e7080a8f90	D_0__Bacteria;D_1__Proteobacteria;D_2__Alphaproteobacteria;D_3__Rhizobiales;D_4__Xanthobacteraceae;D_5__uncultured_Xanthobacteraceae;D_6__uncultured_Xanthobacteraceae	0	0	0	0	0	0	0	0	0	0	0	0	0	0	0	0	0	0	78	0		0	0	0	0	0	0	0	0	0	78
009701a6c60232f73e7a9fae808dd340	D_0__Bacteria;D_1__Firmicutes;D_2__Clostridia;D_3__Clostridiales;D_4__Family XIII;D_5__Mogibacterium;D_6__uncultured Eubacteriaceae bacterium	0	0	0	0	57	0	0	0	0	0	0	0	0	0	0	0	0	0	0	0		0	0	57	0	0	0	0	0	0	0
00b7d4c9c7bf040c0fcb143f548225e1	D_0__Bacteria;D_1__Proteobacteria;D_2__Alphaproteobacteria;D_3__Rhizobiales;D_4__Rhizobiales Incertae Sedis;D_5__Nordella;D_6__uncultured bacterium	0	0	0	0	0	0	0	0	0	0	0	0	0	0	0	0	11	0	0	0		0	0	0	0	0	0	0	0	11	0
00e894c3f826d97fdfe4b73b1ff6526d	D_0__Bacteria;D_1__Gemmatimonadetes;D_2__Longimicrobia;D_3__Longimicrobiales;D_4__Longimicrobiaceae;D_5__uncultured_Longimicrobiaceae;D_6__uncultured_Longimicrobiaceae	0	0	0	57	0	0	0	0	0	0	0	0	0	0	0	0	0	0	0	0		0	57	0	0	0	0	0	0	0	0
00eacbd5fca56dda28ae20f0e885672f	D_0__Bacteria;D_1__Bacteroidetes;D_2__Bacteroidia;D_3__Bacteroidales;D_4__Bacteroidaceae;D_5__Bacteroides;D_6__unidentified	0	0	0	0	0	0	0	0	0	23	0	0	0	0	0	0	0	0	0	0		0	0	0	0	23	0	0	0	0	0
00f1f2959205389c40dde1292d426825	D_0__Bacteria;D_1__Firmicutes;D_2__Clostridia;D_3__Clostridiales;D_4__Ruminococcaceae;D_5__[Eubacterium] coprostanoligenes group;D_6__gut metagenome	0	0	0	0	0	0	55	0	0	0	0	0	0	0	0	0	0	0	0	0		0	0	0	55	0	0	0	0	0	0
01009c0a543f70a4709d4b58487217b1	D_0__Bacteria;D_1__Firmicutes;D_2__Clostridia;D_3__Clostridiales;D_4__Ruminococcaceae;D_5__Ruminococcaceae UCG-002;D_6__Ruminococcaceae UCG-002	0	0	0	0	0	38	0	0	0	0	0	0	0	0	0	0	0	0	0	0		0	0	38	0	0	0	0	0	0	0
011cfa92a53c1db0f0fc715fa44291b5	D_0__Bacteria;D_1__Bacteroidetes;D_2__Bacteroidia;D_3__Chitinophagales;D_4__Chitinophagaceae;D_5__uncultured_Chitinophagaceae;D_6__uncultured_Chitinophagaceae	0	0	0	0	0	0	0	0	0	0	0	0	0	0	0	0	72	0	0	0		0	0	0	0	0	0	0	0	72	0
012eb1fcbaed3fb8854141d1c7676def	D_0__Bacteria;D_1__uncultured_Bacteria;D_2__uncultured_Bacteria;D_3__uncultured_Bacteria;D_4__uncultured_Bacteria;D_5__uncultured_Bacteria;D_6__uncultured_Bacteria	0	0	0	0	0	0	0	0	0	0	0	0	0	0	0	0	3	0	0	0		0	0	0	0	0	0	0	0	3	0
015ae267ba6a1e7f2f7354a5d6faddcb	D_0__Bacteria;D_1__Firmicutes;D_2__Clostridia;D_3__Clostridiales;D_4__Family XI;D_5__Ezakiella;D_6__uncultured bacterium	0	0	0	0	87	0	45	0	0	76	37	0	0	0	0	0	0	0	0	0		0	0	87	45	76	37	0	0	0	0
015b00f942c7e2f4c9e06db46c817ece	D_0__Bacteria;D_1__Proteobacteria;D_2__Gammaproteobacteria;D_3__Pseudomonadales;D_4__Moraxellaceae;D_5__Acinetobacter;D_6__Acinetobacter calcoaceticus	0	0	0	0	0	0	0	0	0	0	0	0	0	0	0	30	0	0	0	0		0	0	0	0	0	0	0	30	0	0
0167dd3571cc6e04a191fe90e7607c1f	D_0__Bacteria;D_1__Firmicutes;D_2__Bacilli;D_3__Bacillales;D_4__Planococcaceae;D_5__Paenisporosarcina;D_6__uncultured	0	0	0	0	0	0	0	0	0	0	0	0	0	0	0	0	0	0	98	0		0	0	0	0	0	0	0	0	0	98
017635f3ebc40e79feb904c38e681913	D_0__Bacteria;D_1__Proteobacteria;D_2__Alphaproteobacteria;D_3__Rhizobiales;D_4__Xanthobacteraceae;D_5__Bradyrhizobium;D_6__uncultured	0	0	0	0	0	0	0	0	0	0	137	0	0	0	0	0	0	0	0	0		0	0	0	0	0	137	0	0	0	0
01a00fa62ee5250599ef60624e592c54	D_0__Bacteria;D_1__Bacteroidetes;D_2__Bacteroidia;D_3__Chitinophagales;D_4__Chitinophagaceae;D_5__uncultured_Chitinophagaceae;D_6__uncultured_Chitinophagaceae	0	0	0	0	0	0	0	0	0	0	0	0	0	0	0	0	0	0	38	0		0	0	0	0	0	0	0	0	0	38
01b8c179071c19a0b248df8e5e5db606	D_0__Bacteria;D_1__Firmicutes;D_2__Bacilli;D_3__Lactobacillales;D_4__Lactobacillaceae;D_5__Lactobacillus;D_6__uncultured	208	0	138	0	42	46	0	0	570	12	0	0	0	28	0	0	0	0	0	0		208	138	88	0	582	0	28	0	0	0
01bcb590230e77f3007535fc6b827538	D_0__Bacteria;D_1__Firmicutes;D_2__Clostridia;D_3__Clostridiales;D_4__Family XIII;D_5__Mogibacterium;D_6__uncultured Eubacteriaceae bacterium	0	0	0	0	0	0	0	0	0	0	0	0	0	0	0	0	13	0	0	0		0	0	0	0	0	0	0	0	13	0
01db3815551ef91ff2de813ed480f7ab	D_0__Bacteria;D_1__Proteobacteria;D_2__Gammaproteobacteria;D_3__Betaproteobacteriales;D_4__Burkholderiaceae;D_5__Massilia;D_6__uncultured	0	0	0	0	0	0	0	0	0	0	0	17	0	0	0	0	0	0	0	0		0	0	0	0	0	17	0	0	0	0
020260f3e0d687b5e4d32d31e675ad5b	D_0__Bacteria;D_1__Actinobacteria;D_2__Thermoleophilia;D_3__Gaiellales;D_4__Gaiellaceae;D_5__Gaiella;D_6__uncultured actinobacterium	0	0	0	0	0	0	0	0	0	0	0	0	0	0	6	0	0	0	0	0		0	0	0	0	0	0	0	6	0	0
020ba2442992137c0ff365ef87dcbe44	D_0__Bacteria;D_1__Bacteroidetes;D_2__Bacteroidia;D_3__Cytophagales;D_4__Hymenobacteraceae;D_5__Hymenobacter;D_6__uncultured Bacteroidetes bacterium	0	0	0	0	0	0	11	0	0	0	0	0	0	0	0	0	0	0	0	0		0	0	0	11	0	0	0	0	0	0
021b2445cac9726d4d4f1a99ae9843f2	D_0__Bacteria;D_1__Fusobacteria;D_2__Fusobacteriia;D_3__Fusobacteriales;D_4__Leptotrichiaceae;D_5__Leptotrichia;D_6__uncultured	0	0	0	0	0	0	0	0	0	0	0	0	0	0	85	0	0	0	0	0		0	0	0	0	0	0	0	85	0	0
022d971b5a1b5926291074c2e5a2ad8e	D_0__Bacteria;D_1__Chloroflexi;D_2__Chloroflexia;D_3__Thermomicrobiales;D_4__JG30-KF-CM45;D_5__uncultured Chloroflexi bacterium;D_6__uncultured Chloroflexi bacterium	0	0	0	0	0	0	0	0	0	9	0	0	0	0	0	0	0	0	0	0		0	0	0	0	9	0	0	0	0	0
02342a563dd6624abb2f5b4c8dc94178	D_0__Bacteria;D_1__Proteobacteria;D_2__Gammaproteobacteria;D_3__Betaproteobacteriales;D_4__Neisseriaceae;D_5__uncultured_Neisseriaceae;D_6__uncultured_Neisseriaceae	0	0	0	0	0	0	0	0	0	0	0	0	29	0	0	0	0	0	0	0		0	0	0	0	0	0	29	0	0	0
0249709796536d0265c982652fe3e5da	D_0__Bacteria;D_1__Proteobacteria;D_2__Alphaproteobacteria;D_3__Rhizobiales;D_4__Xanthobacteraceae;D_5__Bradyrhizobium;D_6__uncultured	0	0	0	0	0	0	0	0	0	0	0	0	0	0	0	0	0	0	0	70		0	0	0	0	0	0	0	0	0	70
024eaea353b69a4541310539b5480d5e	D_0__Bacteria;D_1__Proteobacteria;D_2__Alphaproteobacteria;D_3__Rhodovibrionales;D_4__Fodinicurvataceae;D_5__uncultured_Fodinicurvataceae;D_6__uncultured_Fodinicurvataceae	0	0	0	0	0	0	0	0	0	0	0	0	0	0	0	0	2	0	0	0		0	0	0	0	0	0	0	0	2	0
02589bcf72247e4eb3ed4a50644fcdc1	D_0__Bacteria;D_1__Firmicutes;D_2__Bacilli;D_3__Lactobacillales;D_4__Streptococcaceae;D_5__Streptococcus;D_6__Streptococcus agalactiae	0	0	75	0	0	0	0	0	0	0	0	0	0	0	0	0	0	0	0	0		0	75	0	0	0	0	0	0	0	0
025f255af18a5a31b7ed1b6bd2f6f44b	D_0__Bacteria;D_1__uncultured_Bacteria;D_2__uncultured_Bacteria;D_3__uncultured_Bacteria;D_4__uncultured_Bacteria;D_5__uncultured_Bacteria;D_6__uncultured_Bacteria	0	0	0	0	0	0	0	0	0	0	0	0	0	0	0	0	0	0	32	0		0	0	0	0	0	0	0	0	0	32
026866fc34931ce6e00715142b914a3b	D_0__Bacteria;D_1__Proteobacteria;D_2__Alphaproteobacteria;D_3__Rhizobiales;D_4__Beijerinckiaceae;D_5__1174-901-12;D_6__uncultured bacterium	0	0	0	0	0	0	0	0	0	0	0	0	0	0	0	0	0	0	0	80		0	0	0	0	0	0	0	0	0	80
0276a403506fe2bee83ecb631d3f2988	D_0__Bacteria;D_1__Deinococcus-Thermus;D_2__Deinococci;D_3__Deinococcales;D_4__Deinococcaceae;D_5__Deinococcus;D_6__uncultured bacterium	0	0	0	0	0	0	0	0	0	0	0	0	0	0	0	0	0	0	10	0		0	0	0	0	0	0	0	0	0	10
02771730ffd6f3493d5c19d3f077f60b	D_0__Bacteria;D_1__Firmicutes;D_2__Clostridia;D_3__Clostridiales;D_4__Family XI;D_5__Anaerococcus;D_6__uncultured	0	0	0	0	0	0	69	0	0	0	0	0	0	0	0	103	0	0	0	0		0	0	0	69	0	0	0	103	0	0
027f0d27dbf18dea2b515c625a7861dc	D_0__Bacteria;D_1__Actinobacteria;D_2__MB-A2-108;D_3__uncultured bacterium;D_4__uncultured_Actinobacteria;D_4__uncultured_Actinobacteria;D_6__uncultured bacterium	0	0	0	0	0	0	0	0	0	0	0	0	0	0	0	0	29	0	0	0		0	0	0	0	0	0	0	0	29	0
0280251617032e2bb1575a94d7372c4d	D_0__Bacteria;D_1__Proteobacteria;D_2__Alphaproteobacteria;D_3__Rhizobiales;D_4__Beijerinckiaceae;D_5__Methylovirgula;D_6__uncultured bacterium	0	0	0	0	0	0	0	0	0	0	0	0	0	0	0	0	0	40	0	0		0	0	0	0	0	0	0	0	40	0
02b70cad53440f66d320241d2015c4b7	D_0__Bacteria;D_1__Firmicutes;D_2__Clostridia;D_3__Clostridiales;D_4__Clostridiaceae 1;D_5__Clostridium sensu stricto 1;D_6__uncultured bacterium	0	0	0	0	0	0	0	0	0	0	0	0	0	76	0	0	0	0	0	0		0	0	0	0	0	0	76	0	0	0
02f469ff90e359982a1e0b3a8a48c39c	D_0__Bacteria;D_1__Actinobacteria;D_2__Actinobacteria;D_3__Corynebacteriales;D_4__Corynebacteriaceae;D_5__Corynebacterium 1;D_6__uncultured	0	0	0	11	68	22	73	86	0	0	0	0	0	0	0	0	83	0	0	0		0	11	90	159	0	0	0	0	83	0
0306c9cc38c9a26ff7aaf25b2c7ba07a	D_0__Bacteria;D_1__Bacteroidetes;D_2__Bacteroidia;D_3__Bacteroidales;D_4__Rikenellaceae;D_5__Alistipes;D_6__uncultured	0	0	0	0	53	0	0	0	0	36	0	0	0	0	17	0	0	0	0	0		0	0	53	0	36	0	0	17	0	0
03510be5134342d4b032c984548a16c4	D_0__Bacteria;D_1__Firmicutes;D_2__Clostridia;D_3__Clostridiales;D_4__Ruminococcaceae;D_5__Flavonifractor;D_6__uncultured bacterium	0	0	0	0	21	0	0	0	0	0	0	0	0	0	0	0	0	0	0	0		0	0	21	0	0	0	0	0	0	0
0353825defe82e51487dfbb49c4a2b5e	D_0__Bacteria;D_1__Chloroflexi;D_2__Anaerolineae;D_3__SBR1031;D_4__A4b;D_5__uncultured Chloroflexi bacterium;D_6__uncultured Chloroflexi bacterium	0	0	0	0	0	0	0	0	0	0	0	0	0	0	0	0	0	0	0	43		0	0	0	0	0	0	0	0	0	43
0370812eaebcf6e1b9978d461f6956b4	D_0__Bacteria;D_1__Firmicutes;D_2__Bacilli;D_3__Bacillales;D_4__Paenibacillaceae;D_5__Paenibacillus;D_6__uncultured Paenibacillaceae bacterium	0	0	0	0	0	0	0	0	11	0	0	0	0	0	0	0	0	0	0	0		0	0	0	0	11	0	0	0	0	0
0374fbdf9d85f4f4bf3ecb8dbf0c6452	D_0__Bacteria;D_1__Proteobacteria;D_2__Alphaproteobacteria;D_3__Rhizobiales;D_4__Beijerinckiaceae;D_5__Methylobacterium;D_6__Methylobacterium radiotolerans	0	0	0	0	0	68	0	0	0	52	0	0	0	0	0	0	0	0	0	0		0	0	68	0	52	0	0	0	0	0
037b30788bfc5e13429e81e3b2a477f0	D_0__Bacteria;D_1__Proteobacteria;D_2__Gammaproteobacteria;D_3__Xanthomonadales;D_4__Xanthomonadaceae;D_5__uncultured_Xanthomonadaceae;D_6__uncultured_Xanthomonadaceae	0	0	0	0	0	0	0	0	0	0	66	0	0	0	0	0	0	0	0	0		0	0	0	0	0	66	0	0	0	0
038710195d7b18cdd4247e402ab8be09	D_0__Bacteria;D_1__Firmicutes;D_2__Bacilli;D_3__Lactobacillales;D_4__Aerococcaceae;D_5__Facklamia;D_6__uncultured bacterium	0	0	0	0	0	0	0	0	0	0	0	0	64	0	0	0	0	0	0	0		0	0	0	0	0	0	64	0	0	0
038bad4feb9a02b6f9b1b2b0da8ee5e1	D_0__Bacteria;D_1__Firmicutes;D_2__Clostridia;D_3__Clostridiales;D_4__Family XI;D_5__Anaerococcus;D_6__uncultured Anaerococcus sp.	0	0	0	0	0	0	0	0	0	0	0	0	0	0	43	0	0	0	0	0		0	0	0	0	0	0	0	43	0	0
0397dd42abaa1d00d29e498ea2aa2073	D_0__Bacteria;D_1__Firmicutes;D_2__Clostridia;D_3__Clostridiales;D_4__Family XI;D_5__Anaerococcus;D_6__uncultured organism	0	50	0	0	74	57	0	0	39	0	41	27	0	0	0	0	0	0	111	159		50	0	131	0	39	68	0	0	0	270
03a5bda17dffb72f7cb6e9298ebadb63	D_0__Bacteria;D_1__Proteobacteria;D_2__Alphaproteobacteria;D_3__Sphingomonadales;D_4__Sphingomonadaceae;D_5__Sphingopyxis;D_6__Sphingopyxis	0	26	0	0	0	0	0	0	0	0	0	0	0	0	0	0	0	0	0	0		26	0	0	0	0	0	0	0	0	0
03a936fb6d2094cab16d751da669f23c	D_0__Bacteria;D_1__Bacteroidetes;D_2__Bacteroidia;D_3__Cytophagales;D_4__Cytophagaceae;D_5__Cytophaga;D_6__uncultured bacterium	0	0	0	0	0	0	0	0	0	0	0	0	0	11	0	0	0	0	0	0		0	0	0	0	0	0	11	0	0	0
03d4914d4dbd8453c772327807ffcf9d	D_0__Bacteria;D_1__Proteobacteria;D_2__Gammaproteobacteria;D_3__uncultured_Gammaproteobacteria;D_4__uncultured_Gammaproteobacteria;D_5__uncultured_Gammaproteobacteria;D_6__uncultured_Gammaproteobacteria	0	0	0	0	0	0	0	0	0	0	0	0	0	0	0	0	0	0	6	0		0	0	0	0	0	0	0	0	0	6
03e256a5a60473a61d09ca6458be2513	D_0__Bacteria;D_1__Actinobacteria;D_2__Actinobacteria;D_3__Corynebacteriales;D_4__Nocardiaceae;D_5__Gordonia;D_6__uncultured bacterium	0	0	0	0	0	25	0	0	0	0	0	0	0	0	0	0	0	0	0	0		0	0	25	0	0	0	0	0	0	0
03f2790fca6dfe158bf8041f1259db7c	D_0__Bacteria;D_1__Bacteroidetes;D_2__Bacteroidia;D_3__Chitinophagales;D_4__Chitinophagaceae;D_5__Ferruginibacter;D_6__metagenome	0	0	0	0	0	0	0	0	0	0	0	0	0	0	0	0	0	0	0	29		0	0	0	0	0	0	0	0	0	29
03f3e43ee9aa8e57f40e718b8567da8f	D_0__Bacteria;D_1__Firmicutes;D_2__Clostridia;D_3__Clostridiales;D_4__Peptostreptococcaceae;D_5__Paeniclostridium;D_6__uncultured bacterium	0	0	0	64	0	0	0	0	0	0	0	0	0	0	0	0	0	0	0	0		0	64	0	0	0	0	0	0	0	0
04085d019295ad6ede13f31feb832f8d	D_0__Bacteria;D_1__Actinobacteria;D_2__Actinobacteria;D_3__Micrococcales;D_4__Micrococcaceae;D_5__Kocuria;D_6__uncultured	0	0	0	0	87	0	0	0	0	0	72	155	0	0	0	0	0	0	179	0		0	0	87	0	0	227	0	0	0	179
04093f564de01d68e29dbb7b308bb308	D_0__Bacteria;D_1__Cyanobacteria;D_2__Sericytochromatia;D_3__uncultured_Sericytochromatia;D_4__uncultured_Sericytochromatia;D_5__uncultured_Sericytochromatia;D_6__uncultured_Sericytochromatia	0	0	0	0	0	0	0	0	0	0	0	0	0	0	0	0	3	0	0	0		0	0	0	0	0	0	0	0	3	0
0411742f812ab8afb66232dacd156739	D_0__Bacteria;D_1__Proteobacteria;D_2__Deltaproteobacteria;D_3__Desulfovibrionales;D_4__Desulfovibrionaceae;D_5__Bilophila;D_6__uncultured bacterium	0	0	0	0	0	0	0	0	19	0	0	0	0	0	0	0	0	0	0	0		0	0	0	0	19	0	0	0	0	0
0429bb83c202324fd3b10ce59c734b1b	D_0__Bacteria;D_1__Proteobacteria;D_2__Gammaproteobacteria;D_3__Betaproteobacteriales;D_4__Burkholderiaceae;D_5__uncultured_Burkholderiaceae;D_6__uncultured_Burkholderiaceae	0	0	0	0	0	0	0	0	0	0	0	0	0	29	0	0	0	0	0	0		0	0	0	0	0	0	29	0	0	0
04324f8169b0f8786b5e5ae70741a3fc	D_0__Bacteria;D_1__Proteobacteria;D_2__Gammaproteobacteria;D_3__Betaproteobacteriales;D_4__Burkholderiaceae;D_5__uncultured_Burkholderiaceae;D_6__uncultured_Burkholderiaceae	0	0	0	0	0	0	0	0	71	0	0	0	0	0	0	0	0	0	0	0		0	0	0	0	71	0	0	0	0	0
0435216f6f3cd9bb9bc76db0ef132dec	D_0__Bacteria;D_1__Bacteroidetes;D_2__Bacteroidia;D_3__Bacteroidales;D_4__Porphyromonadaceae;D_5__Porphyromonas;D_6__Porphyromonas asaccharolytica	0	0	0	0	0	0	0	0	0	0	0	0	0	0	35	0	0	0	0	0		0	0	0	0	0	0	0	35	0	0
0438abca3a3eb095a4ae4356021514c5	D_0__Bacteria;D_1__Actinobacteria;D_2__Actinobacteria;D_3__Micrococcales;D_4__Micrococcaceae;D_5__Kocuria;D_6__uncultured	0	0	86	0	0	0	0	0	0	0	0	0	0	0	0	0	0	0	0	0		0	86	0	0	0	0	0	0	0	0
043bb290b66c63d4e5e2eb0a0a6c6f29	D_0__Bacteria;D_1__Firmicutes;D_2__Clostridia;D_3__Clostridiales;D_4__Peptostreptococcaceae;D_5__Peptoanaerobacter;D_6__Eubacterium sp. oral clone BB142	6	0	0	0	0	0	0	0	0	0	0	0	0	0	0	0	0	0	0	0		6	0	0	0	0	0	0	0	0	0
047de8bc14219f3539694e10032f6f72	D_0__Bacteria;D_1__Proteobacteria;D_2__Alphaproteobacteria;D_3__Sphingomonadales;D_4__Sphingomonadaceae;D_5__Sphingomonas;D_6__Sphingomonas	0	0	0	0	0	0	0	0	0	0	0	0	0	0	0	0	0	0	0	66		0	0	0	0	0	0	0	0	0	66
0488615da12d6f0ea1113d294f14099b	D_0__Bacteria;D_1__Actinobacteria;D_2__Actinobacteria;D_3__Micrococcales;D_4__Microbacteriaceae;D_5__uncultured_Microbacteriaceae;D_6__uncultured_Microbacteriaceae	142	0	0	0	0	0	0	0	0	0	0	0	0	0	0	0	0	0	0	0		142	0	0	0	0	0	0	0	0	0
048a76d9fd876dd57c88c9984c5890a1	D_0__Bacteria;D_1__Firmicutes;D_2__Bacilli;D_3__Lactobacillales;D_4__Lactobacillaceae;D_5__Lactobacillus;D_6__Lactobacillus gasseri	0	0	0	0	0	0	0	0	0	0	109	0	0	0	90	0	51	0	0	0		0	0	0	0	0	109	0	90	51	0
04a3d1289b347a1457aa6afcd460ce17	D_0__Bacteria;D_1__Bacteroidetes;D_2__Rhodothermia;D_3__Rhodothermales;D_4__Rhodothermaceae;D_5__uncultured_Rhodothermaceae;D_6__uncultured_Rhodothermaceae	0	0	0	0	0	0	0	0	0	0	0	0	0	0	0	0	0	0	0	52		0	0	0	0	0	0	0	0	0	52
04b23a9178090f94a5a5e6c8d1217014	D_0__Bacteria;D_1__Verrucomicrobia;D_2__Verrucomicrobiae;D_3__Chthoniobacterales;D_4__Chthoniobacteraceae;D_5__Candidatus Udaeobacter;D_6__uncultured Prosthecobacter sp.	0	0	0	0	0	0	0	0	0	0	0	0	0	0	0	0	46	0	0	0		0	0	0	0	0	0	0	0	46	0
04b6db2269e0a1ae9518478611422e75	D_0__Bacteria;D_1__Firmicutes;D_2__Bacilli;D_3__Lactobacillales;D_4__Lactobacillaceae;D_5__Lactobacillus;D_6__uncultured Firmicutes bacterium	1357	85	974	80	0	0	136	0	0	0	0	0	102	0	0	0	0	0	62	0		1442	1054	0	136	0	0	102	0	0	62
04c279e3f1c563dbb6710c82fc52ba42	D_0__Bacteria;D_1__Proteobacteria;D_2__Alphaproteobacteria;D_3__Rhizobiales;D_4__Rhizobiaceae;D_5__Aureimonas;D_6__uncultured bacterium	0	0	0	0	0	60	0	0	0	0	0	0	0	0	0	0	0	0	0	0		0	0	60	0	0	0	0	0	0	0
04c6efbca99e9e9d7e6ca65baec24192	D_0__Bacteria;D_1__Firmicutes;D_2__Negativicutes;D_3__Selenomonadales;D_4__Veillonellaceae;D_5__Veillonella;D_6__Veillonella	0	0	0	0	0	0	0	0	0	0	0	0	0	0	0	0	46	0	0	0		0	0	0	0	0	0	0	0	46	0
04ddd01fe2ee89703b553f73944cd040	D_0__Bacteria;D_1__Actinobacteria;D_2__Actinobacteria;D_3__Corynebacteriales;D_4__Corynebacteriaceae;D_5__Corynebacterium 1;D_6__uncultured Corynebacterium sp.	0	0	0	1	0	0	0	0	0	0	0	0	0	0	0	0	0	0	0	0		0	1	0	0	0	0	0	0	0	0
04efb3f22b1bf3613da87057f2b36fe1	D_0__Bacteria;D_1__Firmicutes;D_2__Clostridia;D_3__Clostridiales;D_4__Lachnospiraceae;D_5__uncultured_Lachnospiraceae;D_6__uncultured_Lachnospiraceae	0	0	0	0	0	0	0	0	0	0	0	0	0	0	0	10	0	0	0	0		0	0	0	0	0	0	0	10	0	0
04f91a80697d12b34b57886ec9e35897	D_0__Bacteria;D_1__Actinobacteria;D_2__Actinobacteria;D_3__Corynebacteriales;D_4__Corynebacteriaceae;D_5__Corynebacterium 1;D_6__uncultured organism	0	0	0	0	0	0	0	0	0	0	0	0	0	0	0	0	29	0	0	0		0	0	0	0	0	0	0	0	29	0
0504b8fd3c0e3da32e9fceb578cd7421	D_0__Bacteria;D_1__Bacteroidetes;D_2__Bacteroidia;D_3__Sphingobacteriales;D_4__Sphingobacteriaceae;D_5__Pedobacter;D_6__uncultured	45	0	0	0	0	0	0	0	0	0	0	0	0	0	0	0	0	0	0	85		45	0	0	0	0	0	0	0	0	85
0506fd0f165662d88445e36bfc18216a	D_0__Bacteria;D_1__Firmicutes;D_2__Bacilli;D_3__Lactobacillales;D_4__Lactobacillaceae;D_5__Lactobacillus;D_6__Lactobacillus delbrueckii	0	0	0	0	0	0	0	0	0	0	62	0	0	0	0	0	0	0	0	0		0	0	0	0	0	62	0	0	0	0
051975c6a9aa0484f95b3f0aa6aded18	D_0__Bacteria;D_1__Firmicutes;D_2__Clostridia;D_3__Clostridiales;D_4__Gracilibacteraceae;D_5__Lutispora;D_6__uncultured bacterium	0	0	0	0	0	0	0	0	0	0	0	0	0	0	0	0	0	0	0	19		0	0	0	0	0	0	0	0	0	19
053a65f9fad0bf98d30193a817c096d5	D_0__Bacteria;D_1__Proteobacteria;D_2__Alphaproteobacteria;D_3__uncultured;D_4__uncultured Rhodospirillaceae bacterium;D_5__uncultured Rhodospirillaceae bacterium;D_6__uncultured Rhodospirillaceae bacterium	0	0	0	0	0	0	0	0	0	0	0	0	0	0	0	0	0	17	0	0		0	0	0	0	0	0	0	0	17	0
053e639f8605e7f0248014f7ae08b6e3	D_0__Bacteria;D_1__Proteobacteria;D_2__Alphaproteobacteria;D_3__Rhizobiales;D_4__Beijerinckiaceae;D_5__1174-901-12;D_6__uncultured bacterium	0	0	0	0	0	0	0	0	0	0	0	0	0	28	0	0	0	0	0	0		0	0	0	0	0	0	28	0	0	0
05455b8c2fcb249e1b3b7541f61b3415	D_0__Bacteria;D_1__Proteobacteria;D_2__Alphaproteobacteria;D_3__Sphingomonadales;D_4__Sphingomonadaceae;D_5__Sphingomonas;D_6__uncultured Sphingomonadaceae bacterium	0	0	0	0	0	0	0	0	0	0	93	0	0	0	0	0	0	0	0	0		0	0	0	0	0	93	0	0	0	0
054790eae806525914973152a87aa94e	D_0__Bacteria;D_1__Proteobacteria;D_2__Gammaproteobacteria;D_3__Betaproteobacteriales;D_4__Neisseriaceae;D_5__Neisseria;D_6__uncultured	0	0	0	0	0	0	0	0	0	0	0	0	0	0	431	0	0	0	0	0		0	0	0	0	0	0	0	431	0	0
0549c4110edb859427df1c20bf59d9ee	D_0__Bacteria;D_1__Firmicutes;D_2__Negativicutes;D_3__Selenomonadales;D_4__Veillonellaceae;D_5__Veillonella;D_6__Veillonella	0	0	0	0	0	0	0	0	0	0	0	0	0	0	64	0	0	0	0	0		0	0	0	0	0	0	0	64	0	0
054c71bd4103b3301c52b682dd3a1987	D_0__Bacteria;D_1__Firmicutes;D_2__Clostridia;D_3__Clostridiales;D_4__Family XIII;D_5__Family XIII AD3011 group;D_6__uncultured bacterium	0	0	0	0	0	0	0	0	0	0	0	0	0	0	6	0	0	0	0	0		0	0	0	0	0	0	0	6	0	0
05507c297f58d9946d5343c2f9e80245	D_0__Bacteria;D_1__Proteobacteria;D_2__Alphaproteobacteria;D_3__Caulobacterales;D_4__Caulobacteraceae;D_5__Caulobacter;D_6__uncultured	0	0	0	0	0	0	0	0	0	0	27	0	0	0	0	0	0	0	0	0		0	0	0	0	0	27	0	0	0	0
056459de9f18436221ab3788d8e159ee	D_0__Bacteria;D_1__Bacteroidetes;D_2__Bacteroidia;D_3__Cytophagales;D_4__Hymenobacteraceae;D_5__Hymenobacter;D_6__uncultured	0	0	0	0	0	0	0	0	0	0	0	10	0	0	0	0	0	0	0	0		0	0	0	0	0	10	0	0	0	0
0576e0c649e0c45fd0cf6d34c068bdbe	D_0__Bacteria;D_1__Actinobacteria;D_2__Actinobacteria;D_3__Corynebacteriales;D_4__Corynebacteriaceae;D_5__Corynebacterium 1;D_6__uncultured	0	0	0	0	38	0	69	0	0	0	0	0	0	0	0	0	0	0	0	0		0	0	38	69	0	0	0	0	0	0
0579fdc7cc38d3e2ec38db0f1a85f3c9	D_0__Bacteria;D_1__Firmicutes;D_2__Clostridia;D_3__Clostridiales;D_4__Peptostreptococcaceae;D_5__Peptostreptococcus;D_6__uncultured bacterium	0	0	0	0	88	0	0	0	0	0	0	0	0	0	0	0	0	0	0	0		0	0	88	0	0	0	0	0	0	0
058d17e53fda138ef7e51dbce91dfaed	D_0__Bacteria;D_1__Firmicutes;D_2__Bacilli;D_3__Lactobacillales;D_4__Lactobacillaceae;D_5__Lactobacillus;D_6__uncultured Firmicutes bacterium	0	0	3	0	0	0	0	0	0	0	0	0	0	0	0	0	0	0	0	0		0	3	0	0	0	0	0	0	0	0
05a99673f26cc7b354528f0c48b57ad9	D_0__Bacteria;D_1__Epsilonbacteraeota;D_2__Campylobacteria;D_3__Campylobacterales;D_4__Campylobacteraceae;D_5__Campylobacter;D_6__unidentified	0	0	0	0	0	0	0	0	74	0	0	0	0	0	0	0	0	0	0	0		0	0	0	0	74	0	0	0	0	0
05b82bc0030e8570e9ce8f2f21139d08	D_0__Bacteria;D_1__Actinobacteria;D_2__Actinobacteria;D_3__Micrococcales;D_4__Microbacteriaceae;D_5__Curtobacterium;D_6__uncultured	0	0	42	0	0	0	0	0	0	0	0	0	0	0	0	0	0	0	0	0		0	42	0	0	0	0	0	0	0	0
05cc8da418d16707e19b2394ef5ab377	D_0__Bacteria;D_1__Bacteroidetes;D_2__Bacteroidia;D_3__uncultured_Bacteroidia;D_4__uncultured_Bacteroidia;D_5__uncultured_Bacteroidia;D_6__uncultured_Bacteroidia	0	0	0	0	0	0	7	0	0	0	0	0	0	0	0	0	0	0	0	0		0	0	0	7	0	0	0	0	0	0
064faaec836621ca319775b07a022157	D_0__Bacteria;D_1__Bacteroidetes;D_2__Bacteroidia;D_3__Bacteroidales;D_4__Porphyromonadaceae;D_5__Porphyromonas;D_6__uncultured	0	0	0	0	0	0	84	83	0	0	0	0	0	0	0	105	0	0	0	0		0	0	0	167	0	0	0	105	0	0
067623b2e61aa0d61286c0fd5f92cbae	D_0__Bacteria;D_1__Firmicutes;D_2__Clostridia;D_3__Thermoanaerobacterales;D_4__SRB2;D_5__uncultured Thermoanaerobacterales bacterium;D_6__uncultured Thermoanaerobacterales bacterium	0	0	0	0	0	0	0	0	0	0	0	0	0	0	0	0	0	0	0	6		0	0	0	0	0	0	0	0	0	6
067f038bef081c0d4c01927703aa1448	D_0__Bacteria;D_1__Proteobacteria;D_2__Alphaproteobacteria;D_3__Rickettsiales;D_4__Anaplasmataceae;D_5__Wolbachia;D_6__Wolbachia	0	0	0	0	9	0	0	0	0	0	0	0	0	0	0	0	0	0	0	0		0	0	9	0	0	0	0	0	0	0
06959e7a9c8ab4c07dbd46c654483902	D_0__Bacteria;D_1__Bacteroidetes;D_2__Bacteroidia;D_3__Chitinophagales;D_4__Chitinophagaceae;D_5__Chitinophaga;D_6__uncultured bacterium	16	0	0	0	0	0	0	0	0	0	0	0	0	0	0	0	0	0	0	0		16	0	0	0	0	0	0	0	0	0
06c00147ef15228191ee16b82bc9ef54	D_0__Bacteria;D_1__Actinobacteria;D_2__Actinobacteria;D_3__Micrococcales;D_4__Intrasporangiaceae;D_5__uncultured_Intrasporangiaceae;D_6__uncultured_Intrasporangiaceae	0	0	0	24	0	0	0	0	0	0	0	0	0	0	0	0	0	0	0	0		0	24	0	0	0	0	0	0	0	0
06e3e64f37818ef06c304c728b4fce3c	D_0__Bacteria;D_1__Actinobacteria;D_2__Actinobacteria;D_3__Propionibacteriales;D_4__Propionibacteriaceae;D_5__Cutibacterium;D_6__uncultured	0	0	0	0	0	0	0	0	0	93	0	0	0	0	0	0	0	0	0	0		0	0	0	0	93	0	0	0	0	0
06e3eea1492a382253688ecb581975aa	D_0__Bacteria;D_1__Proteobacteria;D_2__Gammaproteobacteria;D_3__Betaproteobacteriales;D_4__Burkholderiaceae;D_5__Massilia;D_6__uncultured	0	0	0	0	0	0	0	0	0	0	0	0	0	0	0	0	0	0	50	0		0	0	0	0	0	0	0	0	0	50
06e9bb283fb0f516bde9b9957479e857	D_0__Bacteria;D_1__Actinobacteria;D_2__Actinobacteria;D_3__Micrococcales;D_4__Microbacteriaceae;D_5__uncultured_Microbacteriaceae;D_6__uncultured_Microbacteriaceae	0	0	0	57	0	0	0	0	0	0	0	0	0	0	0	0	0	0	0	0		0	57	0	0	0	0	0	0	0	0
06f6ee0dac4e0b6bc420ae83dd75e515	D_0__Bacteria;D_1__Chloroflexi;D_2__KD4-96;D_3__uncultured_Chloroflexi;D_4__uncultured_Chloroflexi;D_5__uncultured_Chloroflexi;D_6__uncultured_Chloroflexi	11	0	0	0	0	0	0	0	0	0	0	0	0	0	0	0	0	0	0	0		11	0	0	0	0	0	0	0	0	0
0709cdbbae37f79c907c6769af96bd4d	D_0__Bacteria;D_1__Epsilonbacteraeota;D_2__Campylobacteria;D_3__Campylobacterales;D_4__Campylobacteraceae;D_5__Campylobacter;D_6__uncultured Campylobacter sp.	0	0	0	0	0	0	25	0	0	0	0	0	0	0	0	0	0	0	0	0		0	0	0	25	0	0	0	0	0	0
07189e2ba731d228b10c9639fceb560a	D_0__Bacteria;D_1__Actinobacteria;D_2__Acidimicrobiia;D_3__Microtrichales;D_4__Ilumatobacteraceae;D_5__uncultured_Ilumatobacteraceae;D_6__uncultured_Ilumatobacteraceae	0	0	0	0	0	0	0	0	0	0	0	0	7	0	0	0	0	0	0	0		0	0	0	0	0	0	7	0	0	0
0736275b952cb240a99fd7483b614e61	D_0__Bacteria;D_1__Proteobacteria;D_2__Alphaproteobacteria;D_3__Acetobacterales;D_4__Acetobacteraceae;D_5__Acidiphilium;D_6__uncultured bacterium	0	0	0	0	0	0	0	0	0	0	0	0	0	0	34	0	0	0	0	0		0	0	0	0	0	0	0	34	0	0
0773c0f40b923549f92b8e8a4ba7039c	D_0__Bacteria;D_1__Bacteroidetes;D_2__Bacteroidia;D_3__Sphingobacteriales;D_4__KD3-93;D_5__uncultured_Sphingobacteriales;D_6__uncultured_Sphingobacteriales	6	0	0	0	0	0	0	0	0	0	0	0	0	0	0	0	0	0	0	0		6	0	0	0	0	0	0	0	0	0
0789b6c2f1719b8ea52d3b961db7eb48	D_0__Bacteria;D_1__Proteobacteria;D_2__Deltaproteobacteria;D_3__Myxococcales;D_4__Haliangiaceae;D_5__Haliangium;D_6__uncultured	0	0	0	0	0	0	0	0	0	0	0	0	0	0	0	0	0	16	0	0		0	0	0	0	0	0	0	0	16	0
079170334d9c855490a4a639071eb9f8	D_0__Bacteria;D_1__Actinobacteria;D_2__Actinobacteria;D_3__Corynebacteriales;D_4__Corynebacteriaceae;D_5__Corynebacterium 1;D_6__uncultured	0	0	0	0	0	0	0	0	0	33	0	0	0	0	0	0	0	0	0	0		0	0	0	0	33	0	0	0	0	0
0799e4bd7833ab4338e8b1d0b63c075a	D_0__Bacteria;D_1__Actinobacteria;D_2__Actinobacteria;D_3__Micrococcales;D_4__Cellulomonadaceae;D_5__Cellulomonas;D_6__uncultured bacterium	0	0	0	64	0	0	0	0	0	0	0	0	0	0	0	0	0	0	0	0		0	64	0	0	0	0	0	0	0	0
07a7357bc092cf2d1ecebde568c242dc	D_0__Bacteria;D_1__Actinobacteria;D_2__Acidimicrobiia;D_3__Microtrichales;D_4__Microtrichaceae;D_5__uncultured_Microtrichaceae;D_6__uncultured_Microtrichaceae	0	0	0	9	0	0	0	0	0	0	0	0	0	0	0	0	0	0	0	0		0	9	0	0	0	0	0	0	0	0
07b464de85d47e86249574434af0a4a2	D_0__Bacteria;D_1__Firmicutes;D_2__Bacilli;D_3__Lactobacillales;D_4__Aerococcaceae;D_5__Ignavigranum;D_6__uncultured bacterium	0	0	0	0	0	0	0	0	4	0	0	0	0	0	0	0	0	0	0	0		0	0	0	0	4	0	0	0	0	0
07d78b85242c0321d3a5ff484bf2a06d	D_0__Bacteria;D_1__Bacteroidetes;D_2__Bacteroidia;D_3__Bacteroidales;D_4__Porphyromonadaceae;D_5__Porphyromonas;D_6__unidentified	0	0	0	0	0	0	0	0	13	0	0	0	0	0	0	0	0	0	0	0		0	0	0	0	13	0	0	0	0	0
07e318173dcc2d9a6b8a0be81f715572	D_0__Bacteria;D_1__Proteobacteria;D_2__Alphaproteobacteria;D_3__Rhizobiales;D_4__Labraceae;D_5__Labrys;D_6__uncultured bacterium	0	0	0	0	0	0	0	0	0	0	0	0	0	0	0	0	0	0	5	0		0	0	0	0	0	0	0	0	0	5
080855b1e4890a6f1bc402d9e69edf04	D_0__Bacteria;D_1__uncultured_Bacteria;D_2__uncultured_Bacteria;D_3__uncultured_Bacteria;D_4__uncultured_Bacteria;D_5__uncultured_Bacteria;D_6__uncultured_Bacteria	0	0	0	0	0	0	0	0	0	0	0	0	0	0	0	11	0	0	0	0		0	0	0	0	0	0	0	11	0	0
0815bc04541c35c7e587934975880025	D_0__Bacteria;D_1__Firmicutes;D_2__Clostridia;D_3__Clostridiales;D_4__Family XI;D_5__Peptoniphilus;D_6__uncultured	0	0	0	0	0	0	0	0	0	0	0	19	0	0	0	0	0	0	0	0		0	0	0	0	0	19	0	0	0	0
082d7d71e616519a0d43f5767689924b	D_0__Bacteria;D_1__Chloroflexi;D_2__KD4-96;D_3__uncultured_Chloroflexi;D_4__uncultured_Chloroflexi;D_5__uncultured_Chloroflexi;D_6__uncultured_Chloroflexi	0	0	0	0	0	0	0	0	0	0	0	0	0	0	0	0	0	33	0	0		0	0	0	0	0	0	0	0	33	0
08539c76f2a719421ad5467936f9c683	D_0__Bacteria;D_1__Proteobacteria;D_2__Gammaproteobacteria;D_3__Enterobacteriales;D_4__Enterobacteriaceae;D_5__Buchnera;D_6__Buchnera aphidicola	0	0	0	0	0	0	0	0	0	0	0	0	9	0	0	0	0	0	0	0		0	0	0	0	0	0	9	0	0	0
0871e0c45bd2f84fd2eda445ec7c9831	D_0__Bacteria;D_1__Firmicutes;D_2__Negativicutes;D_3__Selenomonadales;D_4__Veillonellaceae;D_5__Veillonella;D_6__Veillonella	0	0	0	0	0	0	0	0	0	0	72	0	0	0	0	0	0	0	0	0		0	0	0	0	0	72	0	0	0	0
087506a3e382cf8a368ae4fe1299a97d	D_0__Bacteria;D_1__Bacteroidetes;D_2__Bacteroidia;D_3__Flavobacteriales;D_4__Weeksellaceae;D_5__uncultured_Weeksellaceae;D_6__uncultured_Weeksellaceae	0	0	0	0	0	0	0	0	0	38	0	0	0	0	0	0	0	0	0	0		0	0	0	0	38	0	0	0	0	0
087ed4c9d95e1d453dedadc7691d4418	D_0__Bacteria;D_1__Firmicutes;D_2__Bacilli;D_3__Lactobacillales;D_4__Streptococcaceae;D_5__Streptococcus;D_6__Streptococcus anginosus subsp. anginosus	0	0	0	0	0	0	0	0	0	0	0	0	0	0	0	0	61	0	0	0		0	0	0	0	0	0	0	0	61	0
08802e420328517abb2319b4843fe5bc	D_0__Bacteria;D_1__Firmicutes;D_2__Bacilli;D_3__Lactobacillales;D_4__Lactobacillaceae;D_5__Lactobacillus;D_6__uncultured	1470	0	1181	0	0	0	102	0	0	0	0	0	0	0	0	0	0	0	0	0		1470	1181	0	102	0	0	0	0	0	0
08b306f1e7d3059e3e0df1ce4fa069eb	D_0__Bacteria;D_1__Proteobacteria;D_2__Alphaproteobacteria;D_3__Rhizobiales;D_4__Beijerinckiaceae;D_5__Methylobacterium;D_6__Methylobacterium radiotolerans	0	0	0	0	0	0	0	0	0	0	0	0	83	0	0	0	0	0	0	0		0	0	0	0	0	0	83	0	0	0
08cc0970d1d64de6d63e7f9a4a91f8de	D_0__Bacteria;D_1__Gemmatimonadetes;D_2__Longimicrobia;D_3__Longimicrobiales;D_4__Longimicrobiaceae;D_5__uncultured_Longimicrobiaceae;D_6__uncultured_Longimicrobiaceae	0	0	0	0	0	0	0	0	0	0	0	0	0	0	0	0	0	0	0	3		0	0	0	0	0	0	0	0	0	3
08d13ccee11aaedf803f6ac780020110	D_0__Bacteria;D_1__Proteobacteria;D_2__Gammaproteobacteria;D_3__Betaproteobacteriales;D_4__Neisseriaceae;D_5__Neisseria;D_6__uncultured	0	0	0	0	0	0	0	0	0	0	0	0	0	0	0	0	45	0	0	0		0	0	0	0	0	0	0	0	45	0
08eaf409c0c0dc61e4d4f93cfee50c53	D_0__Bacteria;D_1__Proteobacteria;D_2__Alphaproteobacteria;D_3__Reyranellales;D_4__Reyranellaceae;D_5__Reyranella;D_6__Reyranella	0	0	0	0	0	0	0	0	0	0	0	15	0	0	0	0	0	0	0	0		0	0	0	0	0	15	0	0	0	0
08f30b139c286fab4aa20433f019e8f0	D_0__Bacteria;D_1__Fusobacteria;D_2__Fusobacteriia;D_3__Fusobacteriales;D_4__Fusobacteriaceae;D_5__Fusobacterium;D_6__uncultured	0	0	0	0	0	0	0	0	0	0	0	0	0	0	22	0	0	0	0	0		0	0	0	0	0	0	0	22	0	0
0936c439c4b768752f09d1550ec63961	D_0__Bacteria;D_1__Firmicutes;D_2__Clostridia;D_3__Clostridiales;D_4__Family XI;D_5__Anaerococcus;D_6__uncultured	0	0	0	0	0	0	0	0	0	0	0	0	0	0	0	0	0	0	0	13		0	0	0	0	0	0	0	0	0	13
0974f40d4991ae7a603104641d67b25b	D_0__Bacteria;D_1__Proteobacteria;D_2__Alphaproteobacteria;D_3__Rhodobacterales;D_4__Rhodobacteraceae;D_5__Rhodobaculum;D_6__Rhodobaculum	0	0	0	0	0	0	0	0	65	0	0	0	0	0	0	0	0	0	0	0		0	0	0	0	65	0	0	0	0	0
097bbf506d59beff566ed6c38a3fd353	D_0__Bacteria;D_1__Cyanobacteria;D_2__Oxyphotobacteria;D_3__Nostocales;D_4__Chroococcidiopsaceae;D_5__uncultured_Chroococcidiopsaceae;D_6__uncultured_Chroococcidiopsaceae	0	0	0	0	0	0	0	0	0	0	0	0	0	0	0	0	0	89	0	0		0	0	0	0	0	0	0	0	89	0
097f5591ddf991c907258152e4e704c1	D_0__Bacteria;D_1__Proteobacteria;D_2__Alphaproteobacteria;D_3__Sphingomonadales;D_4__Sphingomonadaceae;D_5__Sphingomonas;D_6__Sphingomonas	0	0	0	0	0	0	0	0	0	0	0	0	0	0	0	0	0	0	47	0		0	0	0	0	0	0	0	0	0	47
09af609184ccab72dec5ceb1d75b0bbb	D_0__Bacteria;D_1__Actinobacteria;D_2__Actinobacteria;D_3__Micrococcales;D_4__Microbacteriaceae;D_5__uncultured_Microbacteriaceae;D_6__uncultured_Microbacteriaceae	0	0	0	0	0	0	0	0	0	0	0	0	0	0	0	0	0	0	132	0		0	0	0	0	0	0	0	0	0	132
09bb4d076ade0aa753d77d0e9ce5d7ed	D_0__Bacteria;D_1__Acidobacteria;D_2__Holophagae;D_3__Subgroup 7;D_4__uncultured_Acidobacteria;D_5__uncultured_Acidobacteria;D_6__uncultured_Acidobacteria	0	0	0	0	0	0	0	0	0	0	0	0	0	0	0	0	0	0	0	9		0	0	0	0	0	0	0	0	0	9
09fb2e33660558e650c2abb6c921cedb	D_0__Bacteria;D_1__Acidobacteria;D_2__Subgroup 6;D_3__uncultured;D_4__uncultured_Acidobacteria;D_5__uncultured_Acidobacteria;D_6__uncultured_Acidobacteria	0	0	0	0	0	0	0	0	0	0	0	0	0	0	11	0	0	0	0	0		0	0	0	0	0	0	0	11	0	0
0a4c9b215b587ebb89a9ff54b63bc1c0	D_0__Bacteria;D_1__Proteobacteria;D_2__Alphaproteobacteria;D_3__Acetobacterales;D_4__Acetobacteraceae;D_5__Roseomonas;D_6__Roseomonas	0	0	0	0	0	36	0	0	0	0	0	0	0	0	0	0	0	0	0	0		0	0	36	0	0	0	0	0	0	0
0a958b025ca706e7139273fca996a923	D_0__Bacteria;D_1__Proteobacteria;D_2__Gammaproteobacteria;D_3__Pseudomonadales;D_4__Moraxellaceae;D_5__Acinetobacter;D_6__uncultured	0	0	0	0	0	0	0	0	0	0	52	0	0	0	0	0	0	0	52	0		0	0	0	0	0	52	0	0	0	52
0aa4b6837c9859195790477b7f60a320	D_0__Bacteria;D_1__uncultured_Bacteria;D_2__uncultured_Bacteria;D_3__uncultured_Bacteria;D_4__uncultured_Bacteria;D_5__uncultured_Bacteria;D_6__uncultured_Bacteria	0	0	0	28	0	0	0	0	0	0	0	0	0	0	0	0	0	0	0	0		0	28	0	0	0	0	0	0	0	0
0abf07ddf667aa7eb9dc16a977a607bf	D_0__Bacteria;D_1__Proteobacteria;D_2__Alphaproteobacteria;D_3__Sphingomonadales;D_4__Sphingomonadaceae;D_5__Sphingoaurantiacus;D_6__Sphingoaurantiacus	0	0	0	0	0	0	0	0	0	0	21	0	0	0	0	0	0	0	0	0		0	0	0	0	0	21	0	0	0	0
0adb654967378260617e0191bbb73062	D_0__Bacteria;D_1__Actinobacteria;D_2__Actinobacteria;D_3__Bifidobacteriales;D_4__Bifidobacteriaceae;D_5__Bifidobacterium;D_6__uncultured	0	0	0	0	0	0	0	0	88	0	0	0	0	0	0	0	0	0	0	0		0	0	0	0	88	0	0	0	0	0
0af6733c9cf33418eb61f8e33a339aaf	D_0__Bacteria;D_1__Bacteroidetes;D_2__Bacteroidia;D_3__Flavobacteriales;D_4__Flavobacteriaceae;D_5__Flavobacterium;D_6__uncultured	0	0	0	0	0	0	0	0	0	0	0	0	0	0	0	0	0	18	0	0		0	0	0	0	0	0	0	0	18	0
0af705bb4e13314026561132692cd72f	D_0__Bacteria;D_1__Patescibacteria;D_2__Saccharimonadia;D_3__Saccharimonadales;D_4__Saccharimonadaceae;D_5__uncultured Candidatus Saccharibacteria bacterium;D_6__uncultured Candidatus Saccharibacteria bacterium	10	0	0	0	0	0	0	0	0	0	0	0	0	0	0	0	0	0	0	0		10	0	0	0	0	0	0	0	0	0
0b1ede5c5d7c3173026e1f21e59313df	D_0__Bacteria;D_1__Actinobacteria;D_2__Actinobacteria;D_3__Propionibacteriales;D_4__Nocardioidaceae;D_5__Nocardioides;D_6__uncultured	0	0	0	0	0	0	0	0	0	0	0	0	0	0	0	0	0	0	0	48		0	0	0	0	0	0	0	0	0	48
0b33353520cdbd160e3b00ff15757ef8	D_0__Bacteria;D_1__Firmicutes;D_2__Bacilli;D_3__Bacillales;D_4__Staphylococcaceae;D_5__Staphylococcus;D_6__Staphylococcus	0	0	0	0	0	0	0	0	0	19	0	0	0	0	0	0	0	0	0	0		0	0	0	0	19	0	0	0	0	0
0b79d8936374950862ad0247775f051a	D_0__Bacteria;D_1__Proteobacteria;D_2__Alphaproteobacteria;D_3__Rhodobacterales;D_4__Rhodobacteraceae;D_5__uncultured_Rhodanobacteraceae;D_6__uncultured_Rhodanobacteraceae	0	0	0	35	0	0	0	0	0	0	0	0	0	0	0	0	0	0	0	0		0	35	0	0	0	0	0	0	0	0
0bf7909913cf882b2e818933d2d91b99	D_0__Bacteria;D_1__Bacteroidetes;D_2__Bacteroidia;D_3__Sphingobacteriales;D_4__Sphingobacteriaceae;D_5__Mucilaginibacter;D_6__uncultured	0	0	0	0	0	0	0	0	0	0	5	0	0	0	0	0	0	0	0	0		0	0	0	0	0	5	0	0	0	0
0c0ceb0abef743c2e86cc71d7b8837a0	D_0__Bacteria;D_1__Proteobacteria;D_2__Alphaproteobacteria;D_3__Sphingomonadales;D_4__Sphingomonadaceae;D_5__Altererythrobacter;D_6__uncultured	0	0	0	0	0	0	0	0	0	0	25	0	0	0	0	0	0	0	0	0		0	0	0	0	0	25	0	0	0	0
0c2256a6d9414648f2b1c619cb9a5e0b	D_0__Bacteria;D_1__Proteobacteria;D_2__Deltaproteobacteria;D_3__Bdellovibrionales;D_4__Bdellovibrionaceae;D_5__Bdellovibrio;D_6__uncultured organism	5	0	0	0	0	0	0	0	0	0	0	0	0	0	0	0	0	0	0	0		5	0	0	0	0	0	0	0	0	0
0c3d9aaf125362817cd1cb68a9165004	D_0__Bacteria;D_1__Cyanobacteria;D_2__Oxyphotobacteria;D_3__Nostocales;D_4__Chroococcidiopsaceae;D_5__uncultured_Chroococcidiopsaceae;D_6__uncultured_Chroococcidiopsaceae	0	0	0	0	0	0	0	0	0	0	0	0	0	0	0	0	0	0	60	0		0	0	0	0	0	0	0	0	0	60
0c539234dd6dd09e3ded77e8b005280a	D_0__Bacteria;D_1__Actinobacteria;D_2__Actinobacteria;D_3__Frankiales;D_4__Geodermatophilaceae;D_5__Modestobacter;D_6__uncultured bacterium	0	0	0	0	0	0	0	0	0	0	0	0	0	0	0	0	0	100	0	0		0	0	0	0	0	0	0	0	100	0
0c78d56869a2407783384bb6d17bfce5	D_0__Bacteria;D_1__Patescibacteria;D_2__Saccharimonadia;D_3__Saccharimonadales;D_4__uncultured_Saccharimonadales;D_5__uncultured_Saccharimonadales;D_6__uncultured_Saccharimonadales	0	0	0	0	0	0	4	0	0	0	0	0	0	0	0	0	0	0	0	0		0	0	0	4	0	0	0	0	0	0
0c81ec294afcd925b1c48b908fbf03dc	D_0__Bacteria;D_1__uncultured_Bacteria;D_2__uncultured_Bacteria;D_3__uncultured_Bacteria;D_4__uncultured_Bacteria;D_5__uncultured_Bacteria;D_6__uncultured_Bacteria	0	0	0	0	0	0	0	0	0	0	0	0	0	0	0	0	0	0	85	0		0	0	0	0	0	0	0	0	0	85
0c87bafe35da3f8185d491d3fd179bc9	D_0__Bacteria;D_1__Cyanobacteria;D_2__Melainabacteria;D_3__Gastranaerophilales;D_4__uncultured_Gastranaerophilales;D_5__uncultured_Gastranaerophilales;D_6__uncultured_Gastranaerophilales	0	0	0	0	0	0	54	0	0	0	0	0	0	0	0	0	0	0	0	0		0	0	0	54	0	0	0	0	0	0
0c9eb105f1f21a69baf5b2fb346a4da0	D_0__Bacteria;D_1__Proteobacteria;D_2__Gammaproteobacteria;D_3__Xanthomonadales;D_4__Xanthomonadaceae;D_5__Pseudoxanthomonas;D_6__Pseudoxanthomonas	0	0	0	0	0	0	0	0	30	0	0	0	0	0	0	0	0	0	0	0		0	0	0	0	30	0	0	0	0	0
0c9ec3b08244af9dc102725870c296cc	D_0__Bacteria;D_1__uncultured_Bacteria;D_2__uncultured_Bacteria;D_3__uncultured_Bacteria;D_4__uncultured_Bacteria;D_5__uncultured_Bacteria;D_6__uncultured_Bacteria	0	0	0	0	0	0	0	0	0	0	0	0	0	0	0	0	0	0	0	14		0	0	0	0	0	0	0	0	0	14
0ca311f7b16405937b923ab10e7b1017	D_0__Bacteria;D_1__Firmicutes;D_2__Erysipelotrichia;D_3__Erysipelotrichales;D_4__Erysipelotrichaceae;D_5__Catenibacterium;D_6__uncultured bacterium	0	51	0	0	0	0	0	0	0	0	0	0	0	0	0	0	0	0	0	0		51	0	0	0	0	0	0	0	0	0
0cb0ea4a47f5216a0d686513bdb4b580	D_0__Bacteria;D_1__Proteobacteria;D_2__Gammaproteobacteria;D_3__Pasteurellales;D_4__Pasteurellaceae;D_5__Haemophilus;D_6__uncultured organism	0	0	0	0	0	0	0	0	0	0	0	0	0	0	83	0	0	0	0	0		0	0	0	0	0	0	0	83	0	0
0cb4df8f2194c7c9206e48341e4c74df	D_0__Bacteria;D_1__Bacteroidetes;D_2__Bacteroidia;D_3__Cytophagales;D_4__Microscillaceae;D_5__Chryseolinea;D_6__uncultured bacterium	0	0	0	0	0	0	0	0	0	0	0	0	0	0	0	0	0	0	29	0		0	0	0	0	0	0	0	0	0	29
0ccdfa6989fbc72360fc5b5dc731a55f	D_0__Bacteria;D_1__Proteobacteria;D_2__Gammaproteobacteria;D_3__Pasteurellales;D_4__Pasteurellaceae;D_5__Haemophilus;D_6__uncultured	83	0	0	0	0	0	0	0	0	0	0	0	0	0	0	0	0	0	0	0		83	0	0	0	0	0	0	0	0	0
0cda4149239643fd7b7a5d2a4531ecd8	D_0__Bacteria;D_1__Firmicutes;D_2__Clostridia;D_3__Clostridiales;D_4__Family XI;D_5__Finegoldia;D_6__uncultured bacterium	125	68	87	62	298	126	276	43	167	184	405	1024	49	26	176	163	110	0	46	342		193	149	424	319	351	1429	75	339	110	388
0d251215542afd934c669a3e76933116	D_0__Bacteria;D_1__Bacteroidetes;D_2__Bacteroidia;D_3__Bacteroidales;D_4__Rikenellaceae;D_5__Alistipes;D_6__Alistipes sp. N15.MGS-157	0	0	0	0	0	0	12	0	0	0	0	0	0	0	0	0	0	0	0	0		0	0	0	12	0	0	0	0	0	0
0d3d6366e0cde4363bba4fe0deaac58c	D_0__Bacteria;D_1__Chloroflexi;D_2__KD4-96;D_3__uncultured_Chloroflexi;D_4__uncultured_Chloroflexi;D_5__uncultured_Chloroflexi;D_6__uncultured_Chloroflexi	0	0	0	0	0	0	0	0	0	0	0	0	0	0	0	0	0	0	0	73		0	0	0	0	0	0	0	0	0	73
0d3f9f680020e6bdbfa847391569b77e	D_0__Bacteria;D_1__Proteobacteria;D_2__Alphaproteobacteria;D_3__Rhizobiales;D_4__Rhizobiaceae;D_5__Pseudaminobacter;D_6__Pseudaminobacter	0	13	0	0	0	0	0	0	0	0	0	0	0	0	0	0	0	0	0	0		13	0	0	0	0	0	0	0	0	0
0d46a40de65a4b8b958efea85f626538	D_0__Bacteria;D_1__Deinococcus-Thermus;D_2__Deinococci;D_3__Deinococcales;D_4__Trueperaceae;D_5__Truepera;D_6__Truepera	0	0	0	0	0	0	0	0	0	0	0	0	0	0	0	0	0	16	0	0		0	0	0	0	0	0	0	0	16	0
0d47b02ca3d199db1ffd001d46ee62f7	D_0__Bacteria;D_1__Firmicutes;D_2__Clostridia;D_3__Clostridiales;D_4__Family XI;D_5__Murdochiella;D_6__uncultured bacterium	0	0	0	0	0	0	68	48	0	45	0	0	0	0	50	0	0	0	0	0		0	0	0	116	45	0	0	50	0	0
0d5493803d3f6028599c5a03d782d5be	D_0__Bacteria;D_1__Actinobacteria;D_2__Actinobacteria;D_3__Propionibacteriales;D_4__Nocardioidaceae;D_5__Nocardioides;D_6__uncultured	0	0	0	34	0	0	0	0	0	0	0	0	0	0	0	0	0	0	0	0		0	34	0	0	0	0	0	0	0	0
0d5c93a3361609ea2b065302a4bc8122	D_0__Bacteria;D_1__Firmicutes;D_2__Clostridia;D_3__Clostridiales;D_4__Ruminococcaceae;D_5__Saccharofermentans;D_6__Saccharofermentans	9	0	0	0	0	0	0	0	0	0	0	0	0	0	0	0	0	0	0	0		9	0	0	0	0	0	0	0	0	0
0d5ee4a3cdb4e1afd2aab98796efeb25	D_0__Bacteria;D_1__Proteobacteria;D_2__Gammaproteobacteria;D_3__Gammaproteobacteria Incertae Sedis;D_4__Unknown Family;D_5__Candidatus Ovatusbacter;D_6__uncultured bacterium	0	0	0	0	0	0	0	0	0	0	0	0	0	0	0	0	0	0	6	0		0	0	0	0	0	0	0	0	0	6
0d608bb5f050db02e33ae16c9eb5abf3	D_0__Bacteria;D_1__Actinobacteria;D_2__Actinobacteria;D_3__Micrococcales;D_4__Micrococcaceae;D_5__Rothia;D_6__Rothia	0	0	71	0	0	0	0	0	0	0	68	0	0	0	0	0	0	0	23	0		0	71	0	0	0	68	0	0	0	23
0d638edb7a57c1c9c44bef3bcc112890	D_0__Bacteria;D_1__Planctomycetes;D_2__Phycisphaerae;D_3__Tepidisphaerales;D_4__WD2101 soil group;D_5__uncultured_Tepidisphaerales;D_6__uncultured_Tepidisphaerales	0	0	0	0	0	0	0	0	0	0	0	0	0	0	0	0	0	0	4	0		0	0	0	0	0	0	0	0	0	4
0d854f99b14c41a58c34845e83393d05	D_0__Bacteria;D_1__Actinobacteria;D_2__Actinobacteria;D_3__Micrococcales;D_4__Brevibacteriaceae;D_5__Brevibacterium;D_6__uncultured bacterium	0	0	0	0	0	0	0	0	68	0	0	0	0	0	0	0	0	0	0	0		0	0	0	0	68	0	0	0	0	0
0d87209cd35696efa44a0eaa0a9c836a	D_0__Bacteria;D_1__Proteobacteria;D_2__Gammaproteobacteria;D_3__Pseudomonadales;D_4__Moraxellaceae;D_5__Moraxella;D_6__Moraxella atlantae	0	0	0	0	0	13	0	0	0	0	0	0	0	0	0	0	0	0	0	0		0	0	13	0	0	0	0	0	0	0
0da666e81052ac8e6afa681247102b2c	D_0__Bacteria;D_1__Actinobacteria;D_2__Actinobacteria;D_3__Frankiales;D_4__Nakamurellaceae;D_5__Nakamurella;D_6__uncultured	0	0	0	0	35	0	0	0	0	0	0	0	0	0	0	0	0	0	0	0		0	0	35	0	0	0	0	0	0	0
0db3fcc72d8073519058b8e2617ed87a	D_0__Bacteria;D_1__Dependentiae;D_2__Babeliae;D_3__Babeliales;D_4__uncultured_Babeliales;D_5__uncultured_Babeliales;D_6__uncultured_Babeliales	0	0	0	29	0	0	0	0	0	0	0	0	0	0	0	0	0	0	0	0		0	29	0	0	0	0	0	0	0	0
0db6b5e662bb4bc62da815e83efec882	D_0__Bacteria;D_1__Firmicutes;D_2__Clostridia;D_3__Clostridiales;D_4__Ruminococcaceae;D_5__Ruminiclostridium 5;D_6__Ruminiclostridium 5	0	0	0	0	44	0	0	0	0	0	0	0	0	0	0	0	0	0	0	0		0	0	44	0	0	0	0	0	0	0
0dc914e3f841b55c457d53f9ad872f4e	D_0__Bacteria;D_1__Actinobacteria;D_2__Actinobacteria;D_3__Corynebacteriales;D_4__Corynebacteriaceae;D_5__Corynebacterium 1;D_6__uncultured Corynebacterium sp.	67	75	300	791	199	426	107	120	295	496	219	177	54	150	236	376	471	366	62	76		142	1091	625	227	791	396	204	612	837	138
0dd6fd7b7109f0045c8931730e7a8316	D_0__Bacteria;D_1__Bacteroidetes;D_2__Bacteroidia;D_3__Cytophagales;D_4__Hymenobacteraceae;D_5__Hymenobacter;D_6__uncultured	0	0	0	24	0	0	0	0	0	0	0	0	0	0	0	0	0	0	0	0		0	24	0	0	0	0	0	0	0	0
0defb73f43ed972d914abfb269a4d5bb	D_0__Bacteria;D_1__Verrucomicrobia;D_2__Verrucomicrobiae;D_3__Verrucomicrobiales;D_4__Akkermansiaceae;D_5__Akkermansia;D_6__uncultured bacterium	0	0	0	0	0	0	0	0	0	0	0	0	0	0	0	0	0	0	59	0		0	0	0	0	0	0	0	0	0	59
0dff1f8588bd415ca4978ed5419b0931	D_0__Bacteria;D_1__Proteobacteria;D_2__Alphaproteobacteria;D_3__Sphingomonadales;D_4__Sphingomonadaceae;D_5__Sphingobium;D_6__Sphingobium	0	0	0	0	0	0	0	0	0	0	0	0	0	0	0	0	0	61	0	0		0	0	0	0	0	0	0	0	61	0
0e05a39be289e24ebefd21e4634de699	D_0__Bacteria;D_1__Bacteroidetes;D_2__Bacteroidia;D_3__Bacteroidales;D_4__Prevotellaceae;D_5__Alloprevotella;D_6__uncultured Prevotellaceae bacterium	0	0	0	0	0	0	0	0	0	0	0	0	0	0	16	0	0	0	0	0		0	0	0	0	0	0	0	16	0	0
0e2e9907c39c6936f4b52cc055fb1ed4	D_0__Bacteria;D_1__Chloroflexi;D_2__Ktedonobacteria;D_3__Ktedonobacterales;D_4__Ktedonobacteraceae;D_5__1959-1;D_6__uncultured bacterium	0	0	0	0	0	0	0	0	0	0	0	0	0	0	0	0	0	0	2	0		0	0	0	0	0	0	0	0	0	2
0e3767e8b3e8d65ddc7cc53e763d421a	D_0__Bacteria;D_1__Proteobacteria;D_2__Alphaproteobacteria;D_3__Acetobacterales;D_4__Acetobacteraceae;D_5__Roseomonas;D_6__Roseomonas	0	0	0	0	0	0	0	49	0	0	0	0	0	0	0	0	0	0	0	0		0	0	0	49	0	0	0	0	0	0
0e48425feea75c26c73885e865178c25	D_0__Bacteria;D_1__Bacteroidetes;D_2__Bacteroidia;D_3__Sphingobacteriales;D_4__Sphingobacteriaceae;D_5__Pedobacter;D_6__uncultured	0	0	0	0	0	0	0	0	0	0	0	0	0	0	26	0	0	0	0	0		0	0	0	0	0	0	0	26	0	0
0e6e9df24868da0b503c0dbf7d0f1493	D_0__Bacteria;D_1__Firmicutes;D_2__Bacilli;D_3__Lactobacillales;D_4__Streptococcaceae;D_5__Streptococcus;D_6__Streptococcus	0	0	0	0	0	0	0	21	0	0	0	0	0	0	0	0	0	0	0	0		0	0	0	21	0	0	0	0	0	0
0e9d33ccfa30fac87e06345e1cd7346f	D_0__Bacteria;D_1__Firmicutes;D_2__Clostridia;D_3__Clostridiales;D_4__Family XI;D_5__Anaerococcus;D_6__uncultured Anaerococcus sp.	0	0	0	0	0	0	0	0	0	0	0	0	0	0	0	0	0	0	52	0		0	0	0	0	0	0	0	0	0	52
0ea8ce39d876a69b55e6c06b5ae1bac2	D_0__Bacteria;D_1__Synergistetes;D_2__Synergistia;D_3__Synergistales;D_4__Synergistaceae;D_5__Jonquetella;D_6__Jonquetella anthropi DSM 22815	10	0	0	0	0	0	0	0	0	0	0	0	0	0	0	0	0	0	0	0		10	0	0	0	0	0	0	0	0	0
0ebbeac538b5d182cace0f722f900983	D_0__Bacteria;D_1__Firmicutes;D_2__Clostridia;D_3__Clostridiales;D_4__Lachnospiraceae;D_5__Lachnospiraceae UCG-001;D_6__uncultured bacterium	0	0	0	0	0	0	0	0	20	0	0	0	0	0	0	0	0	0	0	0		0	0	0	0	20	0	0	0	0	0
0ecc3c155b9dc96a381876fe3c2a04aa	D_0__Bacteria;D_1__Actinobacteria;D_2__Thermoleophilia;D_3__Solirubrobacterales;D_4__Solirubrobacteraceae;D_5__Solirubrobacter;D_6__Solirubrobacter	0	0	0	0	0	0	0	0	0	0	0	0	0	0	0	0	104	0	0	0		0	0	0	0	0	0	0	0	104	0
0ee78f642b1afe92a75b36b938673122	D_0__Bacteria;D_1__Firmicutes;D_2__Bacilli;D_3__Lactobacillales;D_4__Lactobacillaceae;D_5__Lactobacillus;D_6__uncultured	0	0	0	0	0	0	0	0	71	0	0	0	0	0	0	0	0	0	0	0		0	0	0	0	71	0	0	0	0	0
0eeccc45a3e03ad1382f9f28bd440a50	D_0__Bacteria;D_1__Firmicutes;D_2__Bacilli;D_3__Bacillales;D_4__Thermoactinomycetaceae;D_5__Planifilum;D_6__uncultured compost bacterium	0	0	0	0	0	0	0	0	0	0	0	0	0	0	0	0	0	0	42	0		0	0	0	0	0	0	0	0	0	42
0f0b802c70296625402737438304ceaf	D_0__Bacteria;D_1__Proteobacteria;D_2__Alphaproteobacteria;D_3__Azospirillales;D_4__Azospirillaceae;D_5__Skermanella;D_6__Skermanella	0	0	24	0	0	0	0	0	12	0	44	0	0	0	0	0	0	0	0	0		0	24	0	0	12	44	0	0	0	0
0f0cdb2680ad1c35c75f0d819cbf3607	D_0__Bacteria;D_1__Proteobacteria;D_2__Deltaproteobacteria;D_3__Bdellovibrionales;D_4__Bdellovibrionaceae;D_5__Bdellovibrio;D_6__unidentified	0	0	0	0	0	0	0	0	0	0	0	0	0	0	0	0	0	8	0	0		0	0	0	0	0	0	0	0	8	0
0f15aed0a073b76cde46924b8478e93b	D_0__Bacteria;D_1__Actinobacteria;D_2__Thermoleophilia;D_3__Solirubrobacterales;D_4__67-14;D_5__uncultured_Solirubrobacterales;D_6__uncultured_Solirubrobacterales	10	0	0	0	0	0	0	0	0	0	0	0	0	0	0	0	0	0	0	0		10	0	0	0	0	0	0	0	0	0
0f1c3d871d1e4b621ba94dd0ed974990	D_0__Bacteria;D_1__Firmicutes;D_2__Bacilli;D_3__Bacillales;D_4__Bacillaceae;D_5__Ureibacillus;D_6__Ureibacillus	0	0	0	0	0	0	0	0	0	0	0	0	0	0	0	0	0	48	0	0		0	0	0	0	0	0	0	0	48	0
0f39325af1abb6887d59520bf5590921	D_0__Bacteria;D_1__Firmicutes;D_2__Clostridia;D_3__Clostridiales;D_4__Family XI;D_5__Anaerococcus;D_6__uncultured organism	0	0	0	0	0	0	0	0	0	0	0	45	0	0	0	0	0	0	0	0		0	0	0	0	0	45	0	0	0	0
0f4013ca21d83b8ec50069cc020cea23	D_0__Bacteria;D_1__Firmicutes;D_2__Clostridia;D_3__Clostridiales;D_4__Ruminococcaceae;D_5__Faecalibacterium;D_6__uncultured	0	0	0	0	15	0	0	0	0	0	0	0	0	0	0	0	0	0	0	0		0	0	15	0	0	0	0	0	0	0
0f569a5c17b5ac3cd8f32ebb79875e7b	D_0__Bacteria;D_1__Proteobacteria;D_2__Alphaproteobacteria;D_3__Caulobacterales;D_4__Caulobacteraceae;D_5__Phenylobacterium;D_6__uncultured	0	0	0	0	0	0	0	0	0	0	0	0	0	0	0	0	53	0	0	0		0	0	0	0	0	0	0	0	53	0
0f5be7854c61c77467622cede97485ea	D_0__Bacteria;D_1__Chloroflexi;D_2__Anaerolineae;D_3__Anaerolineales;D_4__Anaerolineaceae;D_5__Anaerolinea;D_6__uncultured	0	0	0	0	0	0	0	0	0	0	0	0	0	0	0	0	0	0	10	0		0	0	0	0	0	0	0	0	0	10
0f5da118c45f4c154200ffbc941d3024	D_0__Bacteria;D_1__Fusobacteria;D_2__Fusobacteriia;D_3__Fusobacteriales;D_4__Leptotrichiaceae;D_5__Leptotrichia;D_6__uncultured Leptotrichia sp.	0	0	0	0	0	0	0	0	0	0	29	0	0	0	0	0	0	0	0	0		0	0	0	0	0	29	0	0	0	0
0f5eb2c92e47eeba29f92ecde18609e2	D_0__Bacteria;D_1__Bacteroidetes;D_2__Bacteroidia;D_3__Bacteroidales;D_4__Prolixibacteraceae;D_5__WCHB1-32;D_6__WCHB1-32	0	0	0	0	0	0	0	0	9	0	0	0	0	0	0	0	0	0	0	0		0	0	0	0	9	0	0	0	0	0
0f6edcf330f37e95d082d3c7c866f5cb	D_0__Bacteria;D_1__Actinobacteria;D_2__Actinobacteria;D_3__Corynebacteriales;D_4__Nocardiaceae;D_5__Rhodococcus;D_6__uncultured Rhodococcus sp.	0	0	0	0	0	0	0	0	0	0	0	0	0	0	0	0	0	0	0	36		0	0	0	0	0	0	0	0	0	36
0f6f617440d182220f4a2ae5b5bf69d3	D_0__Bacteria;D_1__Proteobacteria;D_2__Gammaproteobacteria;D_3__Betaproteobacteriales;D_4__Hydrogenophilaceae;D_5__Tepidiphilus;D_6__Tepidiphilus	35	0	0	0	0	0	0	0	0	0	0	0	0	0	0	0	0	0	0	0		35	0	0	0	0	0	0	0	0	0
0f92c8821e4a71163cfbd11a09066f74	D_0__Bacteria;D_1__uncultured_Bacteria;D_2__uncultured_Bacteria;D_3__uncultured_Bacteria;D_4__uncultured_Bacteria;D_5__uncultured_Bacteria;D_6__uncultured_Bacteria	0	0	0	0	0	0	0	0	0	0	0	0	0	0	0	0	0	94	0	0		0	0	0	0	0	0	0	0	94	0
0f951b9c7ee59b3fb922eaf2cdbda385	D_0__Bacteria;D_1__Bacteroidetes;D_2__Bacteroidia;D_3__Cytophagales;D_4__MWH-CFBk5;D_5__uncultured_Cytophagales;D_6__uncultured_Cytophagales	0	0	0	58	0	0	0	0	0	0	0	0	0	0	0	0	0	0	0	0		0	58	0	0	0	0	0	0	0	0
0fb4f1218c759fc9d2864d752604de3d	D_0__Bacteria;D_1__Bacteroidetes;D_2__Bacteroidia;D_3__Flavobacteriales;D_4__Flavobacteriaceae;D_5__Flavobacterium;D_6__uncultured	0	0	0	0	0	0	0	0	0	0	61	0	0	0	0	0	0	0	0	0		0	0	0	0	0	61	0	0	0	0
0fb8bb080dcb0c03bd951d8720c19dd5	D_0__Bacteria;D_1__Firmicutes;D_2__Clostridia;D_3__Clostridiales;D_4__Lachnospiraceae;D_5__Lachnospiraceae ND3007 group;D_6__uncultured	0	0	0	0	0	0	0	0	94	0	0	0	0	0	0	0	0	0	0	0		0	0	0	0	94	0	0	0	0	0
0fb8deadd8a14a68a44f18987b75d5cd	D_0__Bacteria;D_1__Chlamydiae;D_2__Chlamydiae;D_3__Chlamydiales;D_4__Parachlamydiaceae;D_5__uncultured_Parachlamydiaceae;D_6__uncultured_Parachlamydiaceae	0	0	0	23	0	0	0	0	0	0	0	0	0	0	0	0	0	0	0	0		0	23	0	0	0	0	0	0	0	0
0fbb3af67a31111c81ec4f366a5fc0ce	D_0__Bacteria;D_1__Bacteroidetes;D_2__Bacteroidia;D_3__Sphingobacteriales;D_4__Sphingobacteriaceae;D_5__Mucilaginibacter;D_6__uncultured	0	0	0	0	0	34	0	0	0	0	0	0	0	0	0	0	0	0	0	0		0	0	34	0	0	0	0	0	0	0
0fe64081941114df366a19f4951819be	D_0__Bacteria;D_1__Proteobacteria;D_2__Gammaproteobacteria;D_3__Diplorickettsiales;D_4__Diplorickettsiaceae;D_5__uncultured_Diplorickettsiaceae;D_6__uncultured_Diplorickettsiaceae	0	0	0	0	0	0	0	0	0	0	0	0	0	0	0	0	0	0	7	0		0	0	0	0	0	0	0	0	0	7
0ffd654d2972d7e13af1323b23c1aec6	D_0__Bacteria;D_1__Bacteroidetes;D_2__Bacteroidia;D_3__Flavobacteriales;D_4__Weeksellaceae;D_5__Cloacibacterium;D_6__uncultured bacterium	0	0	0	0	33	74	0	0	0	0	0	0	0	0	93	0	0	0	0	0		0	0	107	0	0	0	0	93	0	0
1005e0454aff7596b827d51960e3801a	D_0__Bacteria;D_1__Firmicutes;D_2__Limnochordia;D_3__Limnochordales;D_4__Limnochordaceae;D_5__uncultured_Limnochordaceae;D_6__uncultured_Limnochordaceae	0	0	0	0	0	0	0	0	0	0	0	0	0	0	0	0	11	0	0	0		0	0	0	0	0	0	0	0	11	0
10300044130ed8c09f050276b5d281e9	D_0__Bacteria;D_1__Proteobacteria;D_2__Gammaproteobacteria;D_3__Enterobacteriales;D_4__Enterobacteriaceae;D_5__uncultured_Enterobacteriaceae;D_6__uncultured_Enterobacteriaceae	0	0	0	0	72	0	0	0	0	0	0	0	0	0	0	0	0	0	0	0		0	0	72	0	0	0	0	0	0	0
1033be93dad3960969ad10740b9e697a	D_0__Bacteria;D_1__Firmicutes;D_2__Clostridia;D_3__Clostridiales;D_4__Family XI;D_5__Anaerococcus;D_6__uncultured	0	0	0	0	0	0	0	0	0	0	0	0	0	0	0	0	0	0	151	0		0	0	0	0	0	0	0	0	0	151
103bd35ba070bacf7737bcca849f0a5f	D_0__Bacteria;D_1__Proteobacteria;D_2__Alphaproteobacteria;D_3__Acetobacterales;D_4__Acetobacteraceae;D_5__Rubritepida;D_6__Rubritepida	0	0	0	0	0	0	20	0	0	0	0	0	0	0	0	0	0	0	0	0		0	0	0	20	0	0	0	0	0	0
106c303c72eeb9f18c408420114e3a53	D_0__Bacteria;D_1__Firmicutes;D_2__Clostridia;D_3__Clostridiales;D_4__Family XI;D_5__Ezakiella;D_6__uncultured bacterium	0	0	0	0	0	0	67	0	0	0	0	0	0	0	0	106	0	0	0	0		0	0	0	67	0	0	0	106	0	0
10703a6ef9c9df32f484c99fe2acf046	D_0__Bacteria;D_1__Proteobacteria;D_2__Alphaproteobacteria;D_3__Rhizobiales;D_4__Beijerinckiaceae;D_5__Methylobacterium;D_6__Methylobacterium radiotolerans	0	0	0	0	0	0	0	0	0	0	0	0	0	0	0	0	57	0	0	0		0	0	0	0	0	0	0	0	57	0
1087039cdaef725d36b57d07ccd958ef	D_0__Bacteria;D_1__Firmicutes;D_2__Clostridia;D_3__Clostridiales;D_4__Lachnospiraceae;D_5__Lachnospiraceae UCG-004;D_6__uncultured organism	0	0	0	0	0	17	0	0	0	0	0	0	0	0	0	0	0	0	0	0		0	0	17	0	0	0	0	0	0	0
1090f790c119692c0525afad565e028f	D_0__Bacteria;D_1__Proteobacteria;D_2__Gammaproteobacteria;D_3__Pseudomonadales;D_4__Moraxellaceae;D_5__Psychrobacter;D_6__Psychrobacter	0	0	0	63	0	0	0	0	0	0	0	0	0	0	0	0	0	0	0	0		0	63	0	0	0	0	0	0	0	0
10be8c0c0c681093a562967ac3e9a4a0	D_0__Bacteria;D_1__Proteobacteria;D_2__Gammaproteobacteria;D_3__Gammaproteobacteria Incertae Sedis;D_4__Unknown Family;D_5__Acidibacter;D_6__uncultured	0	0	0	0	0	0	0	0	0	0	0	0	0	16	0	0	0	0	0	0		0	0	0	0	0	0	16	0	0	0
10d1d4654a4fc585000f74ba48495750	D_0__Bacteria;D_1__Firmicutes;D_2__Clostridia;D_3__Clostridiales;D_4__Peptostreptococcaceae;D_5__Intestinibacter;D_6__uncultured bacterium	0	0	0	0	55	0	0	0	0	0	0	0	0	0	0	0	0	0	0	0		0	0	55	0	0	0	0	0	0	0
10d8f746afaff51f7eadf7ba24155f99	D_0__Bacteria;D_1__Firmicutes;D_2__Clostridia;D_3__Clostridiales;D_4__Ruminococcaceae;D_5__[Eubacterium] coprostanoligenes group;D_6__gut metagenome	0	0	0	0	27	68	0	0	95	0	0	0	0	0	0	0	0	0	0	0		0	0	95	0	95	0	0	0	0	0
10e2cfbba05d1126d0b79281d6b1b451	D_0__Bacteria;D_1__Proteobacteria;D_2__Gammaproteobacteria;D_3__Betaproteobacteriales;D_4__Burkholderiaceae;D_5__Parasutterella;D_6__uncultured	0	0	0	0	0	0	80	0	0	0	0	0	0	0	0	0	0	0	0	0		0	0	0	80	0	0	0	0	0	0
10e53482aaeef32729a98e5b8210d4ba	D_0__Bacteria;D_1__Proteobacteria;D_2__Alphaproteobacteria;D_3__Sphingomonadales;D_4__Sphingomonadaceae;D_5__Sphingomonas;D_6__Sphingomonas	0	0	0	0	0	0	0	0	0	0	0	42	0	0	0	0	0	0	0	0		0	0	0	0	0	42	0	0	0	0
10e9ee6f63f79b407ac41cd9c215319c	D_0__Bacteria;D_1__Proteobacteria;D_2__Gammaproteobacteria;D_3__Betaproteobacteriales;D_4__Burkholderiaceae;D_5__Sphaerotilus;D_6__Sphaerotilus	0	0	0	0	0	0	0	0	0	47	0	0	0	0	0	0	0	0	0	0		0	0	0	0	47	0	0	0	0	0
110b3bae57eb51ef3ac113316dc313b3	D_0__Bacteria;D_1__Actinobacteria;D_2__Actinobacteria;D_3__Micrococcales;D_4__Brevibacteriaceae;D_5__Brevibacterium;D_6__uncultured	0	0	0	0	60	0	0	0	0	0	0	0	0	0	0	0	0	0	0	0		0	0	60	0	0	0	0	0	0	0
111355c2cf0a30addda158d43a38bdfb	D_0__Bacteria;D_1__Planctomycetes;D_2__Planctomycetacia;D_3__Pirellulales;D_4__Pirellulaceae;D_5__uncultured_Pirellulaceae;D_6__uncultured_Pirellulaceae	0	0	0	0	0	0	0	0	0	0	0	0	0	0	0	0	0	0	11	0		0	0	0	0	0	0	0	0	0	11
11192a8e725ab8d6cd387a23bf37433d	D_0__Bacteria;D_1__Proteobacteria;D_2__Gammaproteobacteria;D_3__Pseudomonadales;D_4__Pseudomonadaceae;D_5__Pseudomonas;D_6__Pseudomonas	0	0	0	0	0	0	0	0	0	0	0	0	0	0	0	0	0	0	0	79		0	0	0	0	0	0	0	0	0	79
111943dc6d375ec5ed82a65b3e13b2f1	D_0__Bacteria;D_1__Firmicutes;D_2__Clostridia;D_3__Clostridiales;D_4__Ruminococcaceae;D_5__Ruminococcaceae UCG-014;D_6__Ruminococcaceae UCG-014	0	0	75	0	0	0	0	0	0	0	0	0	0	0	0	0	0	0	0	0		0	75	0	0	0	0	0	0	0	0
111ee083f61e27023e8459de2d948542	D_0__Bacteria;D_1__Firmicutes;D_2__Bacilli;D_3__Bacillales;D_4__Pasteuriaceae;D_5__Pasteuria;D_6__uncultured bacterium	0	0	0	27	0	0	0	0	0	0	0	0	0	0	0	0	0	0	0	0		0	27	0	0	0	0	0	0	0	0
111f3e8d67e99d384d2978b0c029483b	D_0__Bacteria;D_1__Cyanobacteria;D_2__Oxyphotobacteria;D_3__Nostocales;D_4__Chroococcidiopsaceae;D_5__Aliterella CENA595;D_6__uncultured bacterium	0	0	0	0	0	0	0	0	0	0	0	0	0	15	0	0	0	0	0	0		0	0	0	0	0	0	15	0	0	0
115b6f2ebe60b4a65cb1a0ac7f6a4833	D_0__Bacteria;D_1__Firmicutes;D_2__Bacilli;D_3__Bacillales;D_4__Staphylococcaceae;D_5__Staphylococcus;D_6__Staphylococcus	0	0	0	0	0	0	0	0	0	0	75	0	0	0	0	0	0	0	0	0		0	0	0	0	0	75	0	0	0	0
115fdf86542fad0993f30da841eb68ac	D_0__Bacteria;D_1__Bacteroidetes;D_2__Bacteroidia;D_3__Cytophagales;D_4__Spirosomaceae;D_5__Larkinella;D_6__uncultured bacterium	0	0	0	0	0	0	0	0	0	0	0	0	0	0	4	0	0	0	0	0		0	0	0	0	0	0	0	4	0	0
1164b1aea958219be7fa463902537320	D_0__Bacteria;D_1__Chloroflexi;D_2__Chloroflexia;D_3__Chloroflexales;D_4__Herpetosiphonaceae;D_5__Herpetosiphon;D_6__uncultured bacterium	0	0	0	0	0	0	0	0	0	0	0	0	0	0	0	0	0	0	0	70		0	0	0	0	0	0	0	0	0	70
119a1ff0d75585231fd39a5522e9c00a	D_0__Bacteria;D_1__Actinobacteria;D_2__Actinobacteria;D_3__Micrococcales;D_4__Cellulomonadaceae;D_5__Cellulomonas;D_6__uncultured bacterium	0	0	0	0	0	0	0	0	0	0	0	0	0	0	0	0	99	0	0	0		0	0	0	0	0	0	0	0	99	0
11c15c442518222b7d0e2c94df4068bc	D_0__Bacteria;D_1__Proteobacteria;D_2__Alphaproteobacteria;D_3__Rhodospirillales;D_4__uncultured_Rhodospirillales;D_5__uncultured_Rhodospirillales;D_6__uncultured_Rhodospirillales	0	0	0	0	0	0	50	0	0	0	0	0	0	0	0	0	0	0	0	0		0	0	0	50	0	0	0	0	0	0
11e307ac99d023cf7406dc7700e3db7e	D_0__Bacteria;D_1__Proteobacteria;D_2__Deltaproteobacteria;D_3__Myxococcales;D_4__P3OB-42;D_5__uncultured_Myxococcales;D_6__uncultured_Myxococcales	0	0	0	24	0	0	0	0	0	0	0	0	0	0	0	0	0	0	0	0		0	24	0	0	0	0	0	0	0	0
11ea8a5d9cde73423bad8f8ded5b1367	D_0__Bacteria;D_1__Firmicutes;D_2__Clostridia;D_3__Clostridiales;D_4__Lachnospiraceae;D_5__Blautia;D_6__uncultured	0	28	0	0	45	0	0	0	120	0	0	0	0	0	0	0	0	0	0	0		28	0	45	0	120	0	0	0	0	0
11f712ae6280aa1a2cedb707bab847ef	D_0__Bacteria;D_1__Bacteroidetes;D_2__Bacteroidia;D_3__Sphingobacteriales;D_4__Sphingobacteriaceae;D_5__Pedobacter;D_6__uncultured	0	0	0	19	0	0	0	0	0	0	0	0	0	0	0	0	0	0	0	0		0	19	0	0	0	0	0	0	0	0
12143af51e4c78cb3bde623ecd2e0d3e	D_0__Bacteria;D_1__Actinobacteria;D_2__Actinobacteria;D_3__Micrococcales;D_4__Microbacteriaceae;D_5__uncultured_Microbacteriaceae;D_6__uncultured_Microbacteriaceae	0	0	0	0	0	0	0	0	0	0	108	0	0	0	0	0	0	0	0	0		0	0	0	0	0	108	0	0	0	0
12252beb4af4494fde053bd4e8bcfee6	D_0__Bacteria;D_1__Planctomycetes;D_2__Planctomycetacia;D_3__Gemmatales;D_4__Gemmataceae;D_5__Gemmata;D_6__uncultured	0	0	0	0	0	0	0	0	0	0	6	0	0	0	0	0	0	0	0	0		0	0	0	0	0	6	0	0	0	0
1227a547e84bed383f06070c8b79a17e	D_0__Bacteria;D_1__Firmicutes;D_2__Clostridia;D_3__Clostridiales;D_4__Lachnospiraceae;D_5__Tyzzerella 3;D_6__Tyzzerella 3	0	0	0	0	0	0	53	0	0	0	0	0	0	0	0	0	0	0	0	0		0	0	0	53	0	0	0	0	0	0
12492237658e8676a44308b65c22b23c	D_0__Bacteria;D_1__Proteobacteria;D_2__Alphaproteobacteria;D_3__Acetobacterales;D_4__Acetobacteraceae;D_5__Endobacter;D_6__uncultured bacterium	0	0	0	0	0	0	0	0	0	0	0	0	0	0	0	0	0	0	31	0		0	0	0	0	0	0	0	0	0	31
1250b91d7042c276e7197866230d9782	D_0__Bacteria;D_1__Firmicutes;D_2__Bacilli;D_3__Lactobacillales;D_4__Lactobacillaceae;D_5__Lactobacillus;D_6__uncultured	4	0	0	0	0	0	0	0	0	0	0	0	0	0	0	0	0	0	0	0		4	0	0	0	0	0	0	0	0	0
12540d3439785ce6efe310545a112156	D_0__Bacteria;D_1__Proteobacteria;D_2__Alphaproteobacteria;D_3__Elsterales;D_4__uncultured_Elsterales;D_5__uncultured_Elsterales;D_6__uncultured_Elsterales	0	0	0	0	0	0	0	0	0	0	0	0	0	0	0	0	0	14	0	0		0	0	0	0	0	0	0	0	14	0
1254ee677bbe33892eb2f8179678208b	D_0__Bacteria;D_1__Actinobacteria;D_2__Actinobacteria;D_3__Pseudonocardiales;D_4__Pseudonocardiaceae;D_5__Actinomycetospora;D_6__uncultured bacterium	0	0	0	0	0	0	0	0	0	0	0	0	0	0	0	0	0	115	0	0		0	0	0	0	0	0	0	0	115	0
125941b87d2b634c1d0c78b1b90feed8	D_0__Bacteria;D_1__Actinobacteria;D_2__Actinobacteria;D_3__Frankiales;D_4__uncultured_Frankiales;D_5__uncultured_Frankiales;D_6__uncultured_Frankiales	0	0	0	0	0	0	0	0	0	0	0	0	0	0	0	0	61	0	0	0		0	0	0	0	0	0	0	0	61	0
127be71752692d4b251c8fdc39f0df3b	D_0__Bacteria;D_1__Bacteroidetes;D_2__Bacteroidia;D_3__Sphingobacteriales;D_4__Sphingobacteriaceae;D_5__Mucilaginibacter;D_6__uncultured bacterium	0	0	0	0	0	0	0	0	0	0	0	0	0	23	0	0	0	0	0	0		0	0	0	0	0	0	23	0	0	0
12bb67aaff3c99b6ced23655bb815f26	D_0__Bacteria;D_1__Bacteroidetes;D_2__Bacteroidia;D_3__Bacteroidales;D_4__Porphyromonadaceae;D_5__Porphyromonas;D_6__Porphyromonadaceae bacterium FC4	0	0	0	0	0	0	0	0	0	0	28	0	0	0	0	0	0	0	0	0		0	0	0	0	0	28	0	0	0	0
12d954a63a5bc41d2ddeccf38cdcea0b	D_0__Bacteria;D_1__Proteobacteria;D_2__Deltaproteobacteria;D_3__Myxococcales;D_4__Polyangiaceae;D_5__Pajaroellobacter;D_6__metagenome	0	0	0	0	0	0	0	0	0	0	0	0	0	0	0	0	0	37	0	0		0	0	0	0	0	0	0	0	37	0
12f1f086e4840a3ecd488a4e6c6866a5	D_0__Bacteria;D_1__uncultured_Bacteria;D_2__uncultured_Bacteria;D_3__uncultured_Bacteria;D_4__uncultured_Bacteria;D_5__uncultured_Bacteria;D_6__uncultured_Bacteria	12	0	0	0	0	0	0	0	0	0	0	0	0	0	0	0	0	0	0	0		12	0	0	0	0	0	0	0	0	0
12f4d877d595f61540b38088824ddf5b	D_0__Bacteria;D_1__Acidobacteria;D_2__Subgroup 17;D_3__uncultured;D_4__uncultured_Acidobacteria;D_5__uncultured_Acidobacteria;D_6__uncultured_Acidobacteria	0	0	0	0	0	0	0	0	0	0	0	0	0	0	0	0	0	0	0	18		0	0	0	0	0	0	0	0	0	18
12f80c80fa04d010c92dd526fddc4e45	D_0__Bacteria;D_1__Chlamydiae;D_2__Chlamydiae;D_3__Chlamydiales;D_4__Parachlamydiaceae;D_5__uncultured_Parachlamydiaceae;D_6__uncultured_Parachlamydiaceae	0	0	0	0	0	0	0	0	0	0	0	0	0	0	0	0	19	0	0	0		0	0	0	0	0	0	0	0	19	0
132d50239e0ca0ac9534105e308ca6ed	D_0__Bacteria;D_1__Planctomycetes;D_2__Planctomycetacia;D_3__Pirellulales;D_4__Pirellulaceae;D_5__Pir4 lineage;D_6__uncultured	0	0	0	0	0	0	0	0	0	0	0	0	0	0	0	0	0	0	0	16		0	0	0	0	0	0	0	0	0	16
1332a8af194b0a8dcb3044e5001314ae	D_0__Bacteria;D_1__Proteobacteria;D_2__Gammaproteobacteria;D_3__Cellvibrionales;D_4__Cellvibrionaceae;D_5__uncultured_Cellvibrionaceae;D_6__uncultured_Cellvibrionaceae	0	0	0	0	0	0	0	0	0	0	0	0	0	0	0	0	7	0	0	0		0	0	0	0	0	0	0	0	7	0
135132bb9aebf9fc82e9df704e850997	D_0__Bacteria;D_1__Bacteroidetes;D_2__Ignavibacteria;D_3__SJA-28;D_4__uncultured Ignavibacterium sp.;D_5__uncultured Ignavibacterium sp.;D_6__uncultured Ignavibacterium sp.	0	0	0	56	0	0	0	0	0	0	0	0	0	0	0	0	0	0	0	0		0	56	0	0	0	0	0	0	0	0
135fdfeadb357898fd66bf88727937ae	D_0__Bacteria;D_1__Proteobacteria;D_2__Gammaproteobacteria;D_3__Xanthomonadales;D_4__Xanthomonadaceae;D_5__Stenotrophomonas;D_6__Stenotrophomonas	0	0	0	0	0	0	0	17	0	0	0	0	0	0	0	0	0	0	0	0		0	0	0	17	0	0	0	0	0	0
136fd85c4bdf2ebd8d8aa5316bc00a92	D_0__Bacteria;D_1__Actinobacteria;D_2__Actinobacteria;D_3__Actinomycetales;D_4__Actinomycetaceae;D_5__Actinomyces;D_6__uncultured	0	0	100	0	0	0	0	0	0	0	55	139	0	0	0	29	0	0	68	0		0	100	0	0	0	194	0	29	0	68
1384e4f0706e5cb234281aa89107d1b1	D_0__Bacteria;D_1__Bacteroidetes;D_2__Bacteroidia;D_3__Bacteroidales;D_4__Porphyromonadaceae;D_5__Porphyromonas;D_6__uncultured Porphyromonadaceae bacterium	0	0	0	0	0	0	0	0	0	0	15	0	0	0	0	0	0	0	0	0		0	0	0	0	0	15	0	0	0	0
13a0a6082feab551afb2bcf0207ff9c6	D_0__Bacteria;D_1__Firmicutes;D_2__Negativicutes;D_3__Selenomonadales;D_4__Acidaminococcaceae;D_5__Acidaminococcus;D_6__uncultured bacterium	0	48	0	0	0	0	0	0	0	0	0	0	0	0	0	0	0	0	0	0		48	0	0	0	0	0	0	0	0	0
13a25459e2d8dfddd455b1a21644e6b0	D_0__Bacteria;D_1__Firmicutes;D_2__Clostridia;D_3__Clostridiales;D_4__Ruminococcaceae;D_5__Butyricicoccus;D_6__uncultured	0	0	0	0	21	0	0	0	0	0	0	0	0	0	0	0	0	0	0	0		0	0	21	0	0	0	0	0	0	0
13b34d80456ce4724fb2b6c0126b2ee7	D_0__Bacteria;D_1__Actinobacteria;D_2__Actinobacteria;D_3__Frankiales;D_4__Geodermatophilaceae;D_5__Modestobacter;D_6__uncultured bacterium	0	0	0	0	0	0	18	0	0	0	0	0	0	0	0	0	0	0	0	0		0	0	0	18	0	0	0	0	0	0
13c366749341491b20ef4f4df1cb8950	D_0__Bacteria;D_1__Bacteroidetes;D_2__Bacteroidia;D_3__Chitinophagales;D_4__Chitinophagaceae;D_5__uncultured_Chitinophagaceae;D_6__uncultured_Chitinophagaceae	0	0	0	0	0	0	0	0	0	0	0	0	0	0	0	0	0	0	0	13		0	0	0	0	0	0	0	0	0	13
140105b81de483c0bf3f27db34ea5125	D_0__Bacteria;D_1__Actinobacteria;D_2__Actinobacteria;D_3__Micrococcales;D_4__uncultured_Micrococcales;D_5__uncultured_Micrococcales;D_6__uncultured_Micrococcales	0	0	0	0	0	0	0	0	0	25	0	0	0	0	0	0	0	0	0	0		0	0	0	0	25	0	0	0	0	0
141111fd0ac47dec12cba16daed0be49	D_0__Bacteria;D_1__Bacteroidetes;D_2__Bacteroidia;D_3__Bacteroidales;D_4__Prevotellaceae;D_5__Prevotella 7;D_6__Prevotella 7	22	0	0	0	0	0	0	0	0	0	0	0	0	0	0	0	0	0	0	0		22	0	0	0	0	0	0	0	0	0
142339dfc10d0b847e009cc42b198214	D_0__Bacteria;D_1__Actinobacteria;D_2__Actinobacteria;D_3__Frankiales;D_4__Geodermatophilaceae;D_5__Blastococcus;D_6__uncultured bacterium	0	0	0	60	0	0	0	0	0	0	0	0	0	0	0	0	0	0	0	0		0	60	0	0	0	0	0	0	0	0
14436b5e3e7dcf75d4078b4e36dfb7fe	D_0__Bacteria;D_1__Firmicutes;D_2__Clostridia;D_3__Clostridiales;D_4__Lachnospiraceae;D_5__Fusicatenibacter;D_6__uncultured organism	0	0	61	0	46	0	46	0	30	82	0	0	0	0	0	0	82	0	81	0		0	61	46	46	112	0	0	0	82	81
144ceba3383040f6ab4f571684965275	D_0__Bacteria;D_1__Proteobacteria;D_2__Alphaproteobacteria;D_3__Rhizobiales;D_4__Devosiaceae;D_5__Devosia;D_6__uncultured	0	0	0	0	0	0	0	0	0	0	0	0	0	0	0	0	37	0	0	0		0	0	0	0	0	0	0	0	37	0
14593e017e42f6641633531539a852af	D_0__Bacteria;D_1__Firmicutes;D_2__Negativicutes;D_3__Selenomonadales;D_4__Veillonellaceae;D_5__Negativicoccus;D_6__uncultured bacterium	0	0	0	0	0	0	138	0	0	0	0	0	0	0	0	0	0	0	0	0		0	0	0	138	0	0	0	0	0	0
1468b0f2aaa2344522ffee577efa78f6	D_0__Bacteria;D_1__Firmicutes;D_2__Clostridia;D_3__Clostridiales;D_4__Lachnospiraceae;D_5__Anaerostipes;D_6__uncultured organism	0	0	35	0	0	0	22	0	30	0	0	0	0	0	31	0	0	0	0	0		0	35	0	22	30	0	0	31	0	0
1483645b2b964ef907557b4b962b3f7b	D_0__Bacteria;D_1__uncultured_Bacteria;D_2__uncultured_Bacteria;D_3__uncultured_Bacteria;D_4__uncultured_Bacteria;D_5__uncultured_Bacteria;D_6__uncultured_Bacteria	0	0	0	0	0	0	0	0	0	0	0	0	0	0	0	0	0	0	0	46		0	0	0	0	0	0	0	0	0	46
14c13ad05939a9e0b04e0174266dec66	D_0__Bacteria;D_1__Firmicutes;D_2__Clostridia;D_3__Clostridiales;D_4__Ruminococcaceae;D_5__Negativibacillus;D_6__uncultured bacterium	0	0	0	0	0	0	0	0	0	24	0	0	0	0	0	0	0	0	0	0		0	0	0	0	24	0	0	0	0	0
14dfc8bc7bbf6f8d7f25afef49b32b70	D_0__Bacteria;D_1__Proteobacteria;D_2__Deltaproteobacteria;D_3__Oligoflexales;D_4__Oligoflexaceae;D_5__uncultured_Oligoflexaceae;D_6__uncultured_Oligoflexaceae	0	0	0	0	0	0	0	0	0	0	0	0	0	0	0	0	5	0	0	0		0	0	0	0	0	0	0	0	5	0
14fc78912369003bc706310835808ebe	D_0__Bacteria;D_1__uncultured_Bacteria;D_2__uncultured_Bacteria;D_3__uncultured_Bacteria;D_4__uncultured_Bacteria;D_5__uncultured_Bacteria;D_6__uncultured_Bacteria	0	0	0	0	0	0	0	0	0	0	0	0	0	0	0	25	0	0	0	0		0	0	0	0	0	0	0	25	0	0
15089fab4cc1969dbe58ff343e29e1af	D_0__Bacteria;D_1__Cyanobacteria;D_2__Oxyphotobacteria;D_3__Leptolyngbyales;D_4__Leptolyngbyaceae;D_5__Phormidesmis ANT.L52.6;D_6__uncultured bacterium	0	0	0	0	0	0	0	0	0	0	0	3	0	0	0	0	0	0	0	0		0	0	0	0	0	3	0	0	0	0
1509989d8e2109da98b0d9faeff6d0b1	D_0__Bacteria;D_1__Bacteroidetes;D_2__Bacteroidia;D_3__Cytophagales;D_4__Microscillaceae;D_5__uncultured_Microscillaceae;D_6__uncultured_Microscillaceae	0	0	11	0	0	0	0	0	0	0	0	0	0	0	0	0	0	0	0	0		0	11	0	0	0	0	0	0	0	0
150c0e2f957a869d2a257a141e5535e7	D_0__Bacteria;D_1__uncultured_Bacteria;D_2__uncultured_Bacteria;D_3__uncultured_Bacteria;D_4__uncultured_Bacteria;D_5__uncultured_Bacteria;D_6__uncultured_Bacteria	0	0	0	0	0	0	3	0	0	0	0	0	0	0	0	0	0	0	0	0		0	0	0	3	0	0	0	0	0	0
1515ab5a5508c4e2469506154867d84f	D_0__Bacteria;D_1__Actinobacteria;D_2__Actinobacteria;D_3__Micrococcales;D_4__Dermabacteraceae;D_5__Brachybacterium;D_6__uncultured	0	0	0	0	0	0	0	0	34	0	0	0	0	0	0	0	0	0	0	0		0	0	0	0	34	0	0	0	0	0
15424b5379407cff97dae08356d442de	D_0__Bacteria;D_1__Proteobacteria;D_2__Gammaproteobacteria;D_3__Betaproteobacteriales;D_4__Methylophilaceae;D_5__Methylotenera;D_6__uncultured	0	0	0	0	0	0	0	0	0	0	0	0	0	0	0	0	38	0	0	0		0	0	0	0	0	0	0	0	38	0
154a4359748c74311c005bbcf583ee6b	D_0__Bacteria;D_1__Firmicutes;D_2__Bacilli;D_3__Lactobacillales;D_4__Carnobacteriaceae;D_5__Granulicatella;D_6__uncultured	0	0	98	0	0	0	0	0	0	0	0	0	0	0	72	0	0	0	0	0		0	98	0	0	0	0	0	72	0	0
156a75654a945aac095a1fbc8dcc3563	D_0__Bacteria;D_1__Cyanobacteria;D_2__Oxyphotobacteria;D_3__Nostocales;D_4__Chroococcidiopsaceae;D_5__uncultured_Chroococcidiopsaceae;D_6__uncultured_Chroococcidiopsaceae	0	0	0	0	33	0	0	0	0	0	0	0	0	0	0	0	0	0	0	0		0	0	33	0	0	0	0	0	0	0
1577581d96414d47063e70511a0ee70a	D_0__Bacteria;D_1__Bacteroidetes;D_2__Rhodothermia;D_3__Rhodothermales;D_4__Rhodothermaceae;D_5__Rubrivirga;D_6__Rubrivirga	0	0	0	0	0	0	0	0	0	0	0	0	0	0	0	0	0	3	0	0		0	0	0	0	0	0	0	0	3	0
157a20e4b8f4cc461d8a71312405f4d4	D_0__Bacteria;D_1__Firmicutes;D_2__Bacilli;D_3__Lactobacillales;D_4__Enterococcaceae;D_5__Vagococcus;D_6__Vagococcus	0	0	0	0	0	0	0	0	0	0	0	0	0	0	28	0	0	0	0	0		0	0	0	0	0	0	0	28	0	0
15953f5546ceb6419488ab77a816cd0e	D_0__Bacteria;D_1__Cyanobacteria;D_2__Oxyphotobacteria;D_3__Nostocales;D_4__Chroococcidiopsaceae;D_5__Chroococcidiopsis CC1;D_6__uncultured	0	0	0	0	0	0	0	0	0	0	0	0	0	0	21	0	0	0	0	0		0	0	0	0	0	0	0	21	0	0
1595657afa319b37455ceb480dff5bf1	D_0__Bacteria;D_1__Actinobacteria;D_2__Actinobacteria;D_3__Actinomycetales;D_4__Actinomycetaceae;D_5__Mobiluncus;D_6__uncultured	0	0	0	0	0	0	0	0	0	8	0	0	0	0	0	0	0	0	0	0		0	0	0	0	8	0	0	0	0	0
159951384ee895a50e87f51276ee3902	D_0__Bacteria;D_1__Bacteroidetes;D_2__Bacteroidia;D_3__Bacteroidales;D_4__Prevotellaceae;D_5__Prevotella;D_6__Prevotella	0	0	0	0	0	0	0	0	0	33	0	0	0	0	0	0	0	0	0	0		0	0	0	0	33	0	0	0	0	0
15a8b671575efee69110d1d43ae64385	D_0__Bacteria;D_1__Proteobacteria;D_2__Deltaproteobacteria;D_3__Bdellovibrionales;D_4__Bdellovibrionaceae;D_5__OM27 clade;D_6__uncultured soil bacterium	0	0	0	16	0	0	0	0	0	0	0	0	0	0	0	0	0	0	0	0		0	16	0	0	0	0	0	0	0	0
15a9eb21aac2c75a2c7b9dc00cf58b27	D_0__Bacteria;D_1__uncultured_Bacteria;D_2__uncultured_Bacteria;D_3__uncultured_Bacteria;D_4__uncultured_Bacteria;D_5__uncultured_Bacteria;D_6__uncultured_Bacteria	0	0	0	0	0	0	0	0	0	0	0	0	0	0	0	0	25	0	0	0		0	0	0	0	0	0	0	0	25	0
15b2d6e2b9486b9388354f8fc38a12ba	D_0__Bacteria;D_1__Proteobacteria;D_2__Gammaproteobacteria;D_3__Diplorickettsiales;D_4__Diplorickettsiaceae;D_5__Rickettsiella;D_6__uncultured Diplorickettsia sp.	0	0	0	76	0	0	0	0	0	0	0	0	0	0	0	0	0	0	0	0		0	76	0	0	0	0	0	0	0	0
15cd38e3fbb5c9586fe2d86e7f81aa7a	D_0__Bacteria;D_1__Bacteroidetes;D_2__Bacteroidia;D_3__Flavobacteriales;D_4__Flavobacteriaceae;D_5__Vitellibacter;D_6__Vitellibacter	0	0	0	0	0	0	0	0	0	0	0	0	0	0	0	0	0	8	0	0		0	0	0	0	0	0	0	0	8	0
15d3e93d6e9d5c8d794fe551f6e4b65b	D_0__Bacteria;D_1__Firmicutes;D_2__Bacilli;D_3__Lactobacillales;D_4__Aerococcaceae;D_5__Aerococcus;D_6__uncultured bacterium	0	0	0	0	0	0	25	0	0	0	0	0	0	0	0	0	0	0	0	0		0	0	0	25	0	0	0	0	0	0
15d71051f3fd02b98fe6d2aa8a3d5849	D_0__Bacteria;D_1__Firmicutes;D_2__Clostridia;D_3__Clostridiales;D_4__Ruminococcaceae;D_5__Ruminococcus 1;D_6__Ruminococcus 1	0	0	0	0	0	0	0	0	0	0	25	0	0	0	0	0	0	0	0	0		0	0	0	0	0	25	0	0	0	0
15dac9e4f4077e8b16362a61bc659c86	D_0__Bacteria;D_1__Proteobacteria;D_2__Alphaproteobacteria;D_3__Rhizobiales;D_4__Beijerinckiaceae;D_5__Methylobacterium;D_6__uncultured	0	0	0	0	0	0	0	0	0	0	0	0	0	0	0	0	0	68	0	0		0	0	0	0	0	0	0	0	68	0
16113603fb8acebf05d7c5cfac0f33d7	D_0__Bacteria;D_1__Proteobacteria;D_2__Alphaproteobacteria;D_3__Rhodobacterales;D_4__Rhodobacteraceae;D_5__Paracoccus;D_6__metagenome	0	0	0	62	0	0	0	0	0	0	0	0	0	0	0	0	0	0	0	0		0	62	0	0	0	0	0	0	0	0
16206501cf9837b5a4f23724b3bea6c8	D_0__Bacteria;D_1__Proteobacteria;D_2__Deltaproteobacteria;D_3__Myxococcales;D_4__Sandaracinaceae;D_5__uncultured_Sandaracinaceae;D_6__uncultured_Sandaracinaceae	0	0	0	0	0	0	0	0	0	0	0	0	0	0	0	0	26	0	0	0		0	0	0	0	0	0	0	0	26	0
164d91e13f648c5fd127f00a2c8ab275	D_0__Bacteria;D_1__Firmicutes;D_2__Clostridia;D_3__Clostridiales;D_4__uncultured_Clostridiales;D_5__uncultured_Clostridiales;D_6__uncultured_Clostridiales	0	0	0	0	0	0	0	0	0	0	0	0	0	0	0	0	0	0	0	4		0	0	0	0	0	0	0	0	0	4
16518032c323a7cdc61796207c40b650	D_0__Bacteria;D_1__Fusobacteria;D_2__Fusobacteriia;D_3__Fusobacteriales;D_4__Leptotrichiaceae;D_5__Leptotrichia;D_6__uncultured	16	0	0	0	0	0	0	0	0	0	0	0	0	0	0	0	0	0	0	0		16	0	0	0	0	0	0	0	0	0
1655bf3e905b9cc62b102e7a4ca70ec5	D_0__Bacteria;D_1__Bacteroidetes;D_2__Bacteroidia;D_3__Chitinophagales;D_4__Chitinophagaceae;D_5__Taibaiella;D_6__Taibaiella	0	0	5	0	0	0	0	0	0	0	0	0	0	0	0	0	0	0	0	0		0	5	0	0	0	0	0	0	0	0
166cfe2b1c7f9f9c8115bf9bde0abb40	D_0__Bacteria;D_1__Proteobacteria;D_2__Alphaproteobacteria;D_3__Sphingomonadales;D_4__Sphingomonadaceae;D_5__Sphingomonas;D_6__Sphingomonas	0	0	0	0	0	0	0	0	0	0	0	0	0	0	0	0	0	0	0	33		0	0	0	0	0	0	0	0	0	33
167635672f4039f6652ff66681883489	D_0__Bacteria;D_1__Epsilonbacteraeota;D_2__Campylobacteria;D_3__Campylobacterales;D_4__Campylobacteraceae;D_5__Campylobacter;D_6__uncultured Campylobacter sp.	0	0	0	0	0	0	0	0	0	0	57	0	0	0	0	0	0	0	0	0		0	0	0	0	0	57	0	0	0	0
168c915d0e946ccd66c40a174768701c	D_0__Bacteria;D_1__Proteobacteria;D_2__Alphaproteobacteria;D_3__uncultured;D_4__uncultured Rhodospirillaceae bacterium;D_5__uncultured Rhodospirillaceae bacterium;D_6__uncultured Rhodospirillaceae bacterium	0	0	0	0	2	0	0	0	0	0	0	0	0	0	0	0	0	0	0	0		0	0	2	0	0	0	0	0	0	0
1695fc50486dbdf000a99cd3ab51355b	D_0__Bacteria;D_1__Actinobacteria;D_2__Actinobacteria;D_3__Micrococcales;D_4__Dermabacteraceae;D_5__Brachybacterium;D_6__uncultured	89	0	0	0	0	0	0	0	0	0	0	0	0	0	0	0	0	0	0	0		89	0	0	0	0	0	0	0	0	0
16ccca8727eb579aa36439e4cefd5a3c	D_0__Bacteria;D_1__Proteobacteria;D_2__Gammaproteobacteria;D_3__Enterobacteriales;D_4__Enterobacteriaceae;D_5__uncultured_Enterobacteriaceae;D_6__uncultured_Enterobacteriaceae	0	0	0	0	0	0	0	0	0	0	0	18	0	0	0	0	0	0	0	0		0	0	0	0	0	18	0	0	0	0
16d3f7ec32121bb3f8782fd35d5e9f70	D_0__Bacteria;D_1__Actinobacteria;D_2__Actinobacteria;D_3__Propionibacteriales;D_4__Nocardioidaceae;D_5__Nocardioides;D_6__uncultured	0	10	0	0	0	0	0	0	0	0	0	0	0	0	0	0	0	0	0	0		10	0	0	0	0	0	0	0	0	0
16ede76dda794d7d917a6a3fc9cedecd	D_0__Bacteria;D_1__Proteobacteria;D_2__Alphaproteobacteria;D_3__Acetobacterales;D_4__Acetobacteraceae;D_5__Roseomonas;D_6__Roseomonas	0	0	0	0	0	0	0	0	0	0	0	38	0	0	0	0	0	0	0	0		0	0	0	0	0	38	0	0	0	0
17050da63d37eec86b92e05a95d6afb6	D_0__Bacteria;D_1__Bacteroidetes;D_2__Bacteroidia;D_3__Flavobacteriales;D_4__Weeksellaceae;D_5__Chryseobacterium;D_6__uncultured	0	0	0	0	50	0	0	0	0	0	0	0	0	0	0	0	24	0	0	0		0	0	50	0	0	0	0	0	24	0
17132f6dcb3c1ee98dd562d33efd3b91	D_0__Bacteria;D_1__Acidobacteria;D_2__Acidobacteriia;D_3__Acidobacteriales;D_4__Acidobacteriaceae (Subgroup 1);D_5__Bryocella;D_6__uncultured bacterium	0	0	0	0	0	0	0	0	0	0	0	0	0	0	0	0	7	0	0	0		0	0	0	0	0	0	0	0	7	0
1714ea5c2ac6bef9d001dd20b045f151	D_0__Bacteria;D_1__Actinobacteria;D_2__Actinobacteria;D_3__Micrococcales;D_4__Microbacteriaceae;D_5__uncultured_Microbacteriaceae;D_6__uncultured_Microbacteriaceae	0	0	0	0	0	0	0	0	0	0	0	0	0	0	0	0	0	94	0	0		0	0	0	0	0	0	0	0	94	0
172b98ea496361a185d7e4401f8240c9	D_0__Bacteria;D_1__BRC1;D_2__uncultured_BRC1;D_3__uncultured_BRC1;D_4__uncultured_BRC1;D_5__uncultured_BRC1;D_6__uncultured_BRC1	0	0	0	0	0	0	0	0	0	0	0	0	0	0	0	0	0	0	0	5		0	0	0	0	0	0	0	0	0	5
1758ee62146ff8ce9d35ba46f580f20a	D_0__Bacteria;D_1__Firmicutes;D_2__Bacilli;D_3__Lactobacillales;D_4__Leuconostocaceae;D_5__Leuconostoc;D_6__uncultured	0	0	0	0	0	0	0	0	0	0	0	0	0	0	0	0	0	0	52	0		0	0	0	0	0	0	0	0	0	52
176018018891fcfcff1b472b18d270f2	D_0__Bacteria;D_1__Proteobacteria;D_2__Alphaproteobacteria;D_3__Acetobacterales;D_4__Acetobacteraceae;D_5__Acidocella;D_6__uncultured bacterium	0	0	0	0	0	0	0	0	0	0	0	40	0	0	0	0	0	0	0	0		0	0	0	0	0	40	0	0	0	0
176e41e6aba52fd58f8e0bcab93edfb6	D_0__Bacteria;D_1__Firmicutes;D_2__Clostridia;D_3__Clostridiales;D_4__Family XI;D_5__Ezakiella;D_6__uncultured bacterium	0	0	0	0	0	0	171	0	0	27	0	0	32	0	0	0	70	0	0	92		0	0	0	171	27	0	32	0	70	92
177d8dc70912b3e5ea6cdd6e21b719af	D_0__Bacteria;D_1__Bacteroidetes;D_2__Bacteroidia;D_3__Cytophagales;D_4__Spirosomaceae;D_5__Rudanella;D_6__Rudanella	0	0	0	0	0	0	0	0	0	0	0	0	0	0	0	0	4	0	0	0		0	0	0	0	0	0	0	0	4	0
177e4e87f19beffc9ace7dc15073e1e3	D_0__Bacteria;D_1__Firmicutes;D_2__Clostridia;D_3__Clostridiales;D_4__Ruminococcaceae;D_5__Butyricicoccus;D_6__uncultured bacterium	0	0	0	0	0	0	73	0	0	0	0	0	0	0	0	0	0	0	0	0		0	0	0	73	0	0	0	0	0	0
178702e2a463feb8df7c27622a38c106	D_0__Bacteria;D_1__Actinobacteria;D_2__Actinobacteria;D_3__Micrococcales;D_4__Intrasporangiaceae;D_5__uncultured_Intrasporangiaceae;D_6__uncultured_Intrasporangiaceae	0	0	0	0	0	0	0	0	0	0	0	0	0	0	0	0	124	0	0	0		0	0	0	0	0	0	0	0	124	0
178a8c527b36742d3d6470a77674fb4b	D_0__Bacteria;D_1__Firmicutes;D_2__Clostridia;D_3__Clostridiales;D_4__Lachnospiraceae;D_5__Blautia;D_6__uncultured	0	0	0	0	0	0	0	0	69	0	0	0	0	0	0	0	0	0	0	0		0	0	0	0	69	0	0	0	0	0
17b1e3de001bfa1b966ea9190b5bc682	D_0__Bacteria;D_1__uncultured_Bacteria;D_2__uncultured_Bacteria;D_3__uncultured_Bacteria;D_4__uncultured_Bacteria;D_5__uncultured_Bacteria;D_6__uncultured_Bacteria	0	0	0	0	0	11	0	0	0	0	0	0	0	0	0	0	0	0	0	0		0	0	11	0	0	0	0	0	0	0
17c75c8cad748c47b5aefb8802989ba1	D_0__Bacteria;D_1__Firmicutes;D_2__Clostridia;D_3__Clostridiales;D_4__Family XI;D_5__Peptoniphilus;D_6__uncultured organism	0	0	0	0	24	8	104	17	10	6	87	247	14	0	36	13	30	0	0	40		0	0	32	121	16	334	14	49	30	40
1808960e24d3cf643d58da21f100ce2c	D_0__Bacteria;D_1__Proteobacteria;D_2__Deltaproteobacteria;D_3__Myxococcales;D_4__Polyangiaceae;D_5__Pajaroellobacter;D_6__uncultured	0	0	0	0	0	0	0	0	0	0	0	0	0	0	0	0	0	0	0	24		0	0	0	0	0	0	0	0	0	24
181c14e84c5e3bae004053b49d15f814	D_0__Bacteria;D_1__Firmicutes;D_2__Negativicutes;D_3__Selenomonadales;D_4__Veillonellaceae;D_5__Veillonella;D_6__Veillonella	0	0	50	0	0	0	0	0	0	0	0	0	0	0	0	0	0	0	0	0		0	50	0	0	0	0	0	0	0	0
181e1f397256fae67a2046a5fbef1146	D_0__Bacteria;D_1__Proteobacteria;D_2__Gammaproteobacteria;D_3__Xanthomonadales;D_4__Xanthomonadaceae;D_5__Lysobacter;D_6__uncultured	0	0	33	0	0	0	0	0	0	0	0	0	0	0	0	0	0	0	0	0		0	33	0	0	0	0	0	0	0	0
18292795e0df20f5ddd4a028f4ddc7da	D_0__Bacteria;D_1__Actinobacteria;D_2__Thermoleophilia;D_3__Solirubrobacterales;D_4__67-14;D_5__uncultured_Solirubrobacterales;D_6__uncultured_Solirubrobacterales	0	0	0	0	0	0	10	0	0	0	0	0	0	0	0	0	0	0	0	0		0	0	0	10	0	0	0	0	0	0
1842dc712de7dbf110196d047bcf3b83	D_0__Bacteria;D_1__Firmicutes;D_2__Clostridia;D_3__Clostridiales;D_4__Family XI;D_5__Peptoniphilus;D_6__uncultured bacterium	0	0	0	0	0	0	0	0	0	0	0	0	0	0	0	59	0	0	0	0		0	0	0	0	0	0	0	59	0	0
1842e72fa4d900a8c9e562800f0a436b	D_0__Bacteria;D_1__Firmicutes;D_2__Clostridia;D_3__Clostridiales;D_4__Gracilibacteraceae;D_5__Lutispora;D_6__uncultured bacterium	0	0	0	13	0	0	0	0	0	0	0	0	0	0	0	0	0	0	0	0		0	13	0	0	0	0	0	0	0	0
184c23ce3b8fed0abf79392d8fb20959	D_0__Bacteria;D_1__Firmicutes;D_2__Bacilli;D_3__Bacillales;D_4__Planococcaceae;D_5__Psychrobacillus;D_6__Psychrobacillus	0	0	0	0	0	0	0	0	0	0	0	0	0	0	0	0	0	30	0	0		0	0	0	0	0	0	0	0	30	0
184f02c1efa7f7d8178026add55eda1f	D_0__Bacteria;D_1__Firmicutes;D_2__Negativicutes;D_3__Selenomonadales;D_4__Veillonellaceae;D_5__Dialister;D_6__uncultured organism	0	0	0	0	0	0	88	0	0	0	0	0	0	0	0	0	0	0	0	0		0	0	0	88	0	0	0	0	0	0
185ff936528de19a0d4750932e2f8e9d	D_0__Bacteria;D_1__Proteobacteria;D_2__Gammaproteobacteria;D_3__Betaproteobacteriales;D_4__Burkholderiaceae;D_5__Rhizobacter;D_6__Rhizobacter	0	0	0	0	0	0	0	0	0	0	0	0	56	0	0	0	0	0	0	0		0	0	0	0	0	0	56	0	0	0
18735b16ea2ecc0597652af66c810915	D_0__Bacteria;D_1__Proteobacteria;D_2__Alphaproteobacteria;D_3__Rhizobiales;D_4__Rhizobiaceae;D_5__Aureimonas;D_6__uncultured bacterium	0	0	0	43	0	0	0	0	0	0	0	0	0	0	0	0	0	0	0	0		0	43	0	0	0	0	0	0	0	0
189290d7d942570b41e90d1f9d8213e6	D_0__Bacteria;D_1__Proteobacteria;D_2__Alphaproteobacteria;D_3__Sphingomonadales;D_4__Sphingomonadaceae;D_5__uncultured_Sphingomonadaceae;D_6__uncultured_Sphingomonadaceae	0	0	0	0	0	0	0	0	0	0	0	0	0	0	0	12	0	0	0	0		0	0	0	0	0	0	0	12	0	0
18afb89ec6ce19da3061e19d009372b3	D_0__Bacteria;D_1__Bacteroidetes;D_2__Bacteroidia;D_3__Cytophagales;D_4__Spirosomaceae;D_5__Spirosoma;D_6__Spirosoma	0	0	0	0	0	0	0	0	0	0	63	0	0	0	0	0	0	0	0	0		0	0	0	0	0	63	0	0	0	0
18b7f713f486d940c59aa12f3d281f4a	D_0__Bacteria;D_1__Actinobacteria;D_2__Actinobacteria;D_3__Corynebacteriales;D_4__Corynebacteriaceae;D_5__Corynebacterium 1;D_6__uncultured organism	0	0	0	0	0	0	0	0	0	0	0	0	0	0	0	0	0	84	0	0		0	0	0	0	0	0	0	0	84	0
18cd7cdb97bb4ef42e22e8cbb5334567	D_0__Bacteria;D_1__Proteobacteria;D_2__Gammaproteobacteria;D_3__Betaproteobacteriales;D_4__Burkholderiaceae;D_5__Sutterella;D_6__Sutterella	0	0	0	0	0	0	0	0	0	0	0	0	0	0	0	0	0	65	0	0		0	0	0	0	0	0	0	0	65	0
18d378925725994a5c938d8c54ad1f38	D_0__Bacteria;D_1__Actinobacteria;D_2__Actinobacteria;D_3__Micrococcales;D_4__Micrococcaceae;D_5__Rothia;D_6__Rothia	53	0	0	0	0	0	0	0	0	0	0	0	0	0	0	0	0	0	0	0		53	0	0	0	0	0	0	0	0	0
18dbd1341863ba15ebc224220df579bf	D_0__Bacteria;D_1__Proteobacteria;D_2__Alphaproteobacteria;D_3__Rickettsiales;D_4__Rickettsiaceae;D_5__uncultured_Rickettsiaceae;D_6__uncultured_Rickettsiaceae	0	0	0	6	0	0	0	0	0	0	0	0	0	0	0	0	0	0	0	0		0	6	0	0	0	0	0	0	0	0
18de12b253ae979d0b5100521222900b	D_0__Bacteria;D_1__Fusobacteria;D_2__Fusobacteriia;D_3__Fusobacteriales;D_4__Leptotrichiaceae;D_5__Leptotrichia;D_6__uncultured	0	0	0	0	0	0	0	0	0	0	0	0	0	0	0	0	15	0	0	0		0	0	0	0	0	0	0	0	15	0
18e471caf1299c6c54535fe987eb7708	D_0__Bacteria;D_1__Bacteroidetes;D_2__Bacteroidia;D_3__Flavobacteriales;D_4__Flavobacteriaceae;D_5__Flavobacterium;D_6__uncultured	0	0	0	0	0	0	0	0	0	0	11	0	0	0	0	0	0	0	0	0		0	0	0	0	0	11	0	0	0	0
18e9593557aacf2aa6e4e14e0171d731	D_0__Bacteria;D_1__Firmicutes;D_2__Clostridia;D_3__Clostridiales;D_4__Lachnospiraceae;D_5__uncultured_Lachnospiraceae;D_6__uncultured_Lachnospiraceae	0	0	0	0	0	0	0	0	0	0	0	0	0	0	0	0	0	0	2	0		0	0	0	0	0	0	0	0	0	2
190ae17aab6a00261f4b611e06fa5af3	D_0__Bacteria;D_1__Verrucomicrobia;D_2__Verrucomicrobiae;D_3__Chthoniobacterales;D_4__Xiphinematobacteraceae;D_5__Candidatus Xiphinematobacter;D_6__uncultured bacterium	0	0	0	0	0	0	0	0	0	0	0	0	0	0	0	0	0	17	0	0		0	0	0	0	0	0	0	0	17	0
190cff4fb140f6f9919bcd08c64f2a80	D_0__Bacteria;D_1__Bacteroidetes;D_2__Bacteroidia;D_3__Cytophagales;D_4__Spirosomaceae;D_5__Spirosoma;D_6__Spirosoma	0	0	0	0	0	0	0	0	0	0	0	0	0	0	0	0	0	0	0	107		0	0	0	0	0	0	0	0	0	107
191249b85ed97a56a00aceae886c5fe8	D_0__Bacteria;D_1__Actinobacteria;D_2__Actinobacteria;D_3__Corynebacteriales;D_4__Corynebacteriaceae;D_5__Corynebacterium 1;D_6__uncultured	0	0	0	0	0	0	0	0	0	0	106	53	85	20	62	89	0	38	0	0		0	0	0	0	0	159	105	151	38	0
191abb3a9f978f225c166c6ba554fd76	D_0__Bacteria;D_1__Firmicutes;D_2__Clostridia;D_3__Clostridiales;D_4__Lachnospiraceae;D_5__[Eubacterium] ventriosum group;D_6__uncultured	0	0	0	0	81	0	0	0	0	0	0	0	0	0	0	0	0	0	0	0		0	0	81	0	0	0	0	0	0	0
1921710fb41421f96283afd754fd088c	D_0__Bacteria;D_1__Patescibacteria;D_2__Saccharimonadia;D_3__Saccharimonadales;D_4__uncultured bacterium SBR2113;D_5__uncultured bacterium SBR2113;D_6__uncultured bacterium SBR2113	0	0	0	0	0	0	0	0	0	0	0	4	0	0	0	0	0	0	0	0		0	0	0	0	0	4	0	0	0	0
192d930f966f16a6663123816c0bfc5b	D_0__Bacteria;D_1__Bacteroidetes;D_2__Bacteroidia;D_3__Cytophagales;D_4__Spirosomaceae;D_5__Spirosoma;D_6__Spirosoma	0	0	0	0	0	0	0	0	0	0	0	0	0	22	0	0	0	0	0	0		0	0	0	0	0	0	22	0	0	0
1935513cb662bf34a6a923a04110fdc7	D_0__Bacteria;D_1__Actinobacteria;D_2__MB-A2-108;D_3__uncultured_Actinobacteria;D_4__uncultured_Actinobacteria;D_5__uncultured_Actinobacteria;D_6__uncultured_Actinobacteria	0	31	0	0	0	0	0	0	0	0	0	0	0	0	0	0	0	0	0	0		31	0	0	0	0	0	0	0	0	0
194b5b12742af24bfc743e6b5e31be15	D_0__Bacteria;D_1__Firmicutes;D_2__Clostridia;D_3__Clostridiales;D_4__Family XIII;D_5__S5-A14a;D_6__S5-A14a	0	0	0	0	0	0	70	0	0	0	19	0	0	0	0	52	0	0	0	0		0	0	0	70	0	19	0	52	0	0
195be3ab1ea77021883c642f5df69c9b	D_0__Bacteria;D_1__Proteobacteria;D_2__Gammaproteobacteria;D_3__Betaproteobacteriales;D_4__Burkholderiaceae;D_5__Rhizobacter;D_6__Rhizobacter	0	0	0	0	0	0	0	0	0	0	0	0	0	0	0	0	38	0	0	0		0	0	0	0	0	0	0	0	38	0
1960aa4e100b188ed35ddc300fdaf1b9	D_0__Bacteria;D_1__Bacteroidetes;D_2__Bacteroidia;D_3__Chitinophagales;D_4__Chitinophagaceae;D_5__uncultured_Chitinophagaceae;D_6__uncultured_Chitinophagaceae	0	0	0	0	0	0	0	0	0	0	0	0	0	0	0	0	0	0	9	0		0	0	0	0	0	0	0	0	0	9
198029e3b96df954f0089d52c7c77ab6	D_0__Bacteria;D_1__Actinobacteria;D_2__Thermoleophilia;D_3__Solirubrobacterales;D_4__67-14;D_5__metagenome_Solirubrobacterales;D_6__metagenome	0	0	0	0	0	0	0	0	0	0	0	0	19	0	0	0	0	0	0	0		0	0	0	0	0	0	19	0	0	0
198f31c0ccff425a5f48a782a950617f	D_0__Bacteria;D_1__Planctomycetes;D_2__Planctomycetacia;D_3__Pirellulales;D_4__Pirellulaceae;D_5__Pir4 lineage;D_6__metagenome	0	0	0	0	0	0	0	0	0	0	0	0	0	0	0	0	0	0	0	16		0	0	0	0	0	0	0	0	0	16
199a346ae1c222730294b1693281227e	D_0__Bacteria;D_1__FBP;D_2__uncultured_FBP;D_3__uncultured_FBP;D_4__uncultured_FBP;D_5__uncultured_FBP;D_6__uncultured_FBP	8	0	0	0	0	0	0	0	0	0	0	0	0	0	0	0	0	0	0	0		8	0	0	0	0	0	0	0	0	0
19cf0eb1ca3888e75e817734bca9ff1e	D_0__Bacteria;D_1__Bacteroidetes;D_2__Bacteroidia;D_3__Bacteroidales;D_4__Prevotellaceae;D_5__Prevotella;D_6__Prevotella bivia	0	0	0	0	0	0	0	0	0	0	0	0	0	10	0	0	0	0	0	0		0	0	0	0	0	0	10	0	0	0
19dc05e3583bf553d97db65595fef8d1	D_0__Bacteria;D_1__Proteobacteria;D_2__Alphaproteobacteria;D_3__Acetobacterales;D_4__Acetobacteraceae;D_5__Craurococcus;D_6__uncultured bacterium	0	0	0	0	0	0	0	0	0	0	9	0	0	0	0	0	0	0	0	0		0	0	0	0	0	9	0	0	0	0
1a05be2b3277cfcc49671efee6c0c0ed	D_0__Bacteria;D_1__uncultured_Bacteria;D_2__uncultured_Bacteria;D_3__uncultured_Bacteria;D_4__uncultured_Bacteria;D_5__uncultured_Bacteria;D_6__uncultured_Bacteria	0	0	0	0	0	0	0	0	0	0	0	0	0	0	0	0	0	0	0	54		0	0	0	0	0	0	0	0	0	54
1a08fa39cca624ea3da31a91c06dbbb2	D_0__Bacteria;D_1__Firmicutes;D_2__Clostridia;D_3__Clostridiales;D_4__Ruminococcaceae;D_5__Ruminococcaceae UCG-014;D_6__Ruminococcaceae UCG-014	0	0	0	0	0	0	38	0	0	0	0	0	0	0	0	0	0	0	0	0		0	0	0	38	0	0	0	0	0	0
1a1333c51d169d318bdb703f03c2ca2f	D_0__Bacteria;D_1__uncultured_Bacteria;D_2__uncultured_Bacteria;D_3__uncultured_Bacteria;D_4__uncultured_Bacteria;D_5__uncultured_Bacteria;D_6__uncultured_Bacteria	0	10	0	0	0	0	0	0	0	0	0	0	0	0	0	0	0	0	0	0		10	0	0	0	0	0	0	0	0	0
1a28e60c2728d30e8cd280e9760b2134	D_0__Bacteria;D_1__Firmicutes;D_2__Erysipelotrichia;D_3__Erysipelotrichales;D_4__Erysipelotrichaceae;D_5__Erysipelotrichaceae UCG-003;D_6__uncultured bacterium	0	0	48	0	0	0	0	0	0	0	0	0	0	0	0	0	0	0	0	0		0	48	0	0	0	0	0	0	0	0
1a2ae70779c67af3925c1380060f2953	D_0__Bacteria;D_1__Chloroflexi;D_2__Anaerolineae;D_3__Ardenticatenales;D_4__Ardenticatenaceae;D_5__uncultured_Ardenticatenaceae;D_6__uncultured_Ardenticatenaceae	0	0	0	32	0	0	0	0	0	0	0	0	0	0	0	0	0	0	0	0		0	32	0	0	0	0	0	0	0	0
1a2c43fdace4c5af1d60a9cde9c8f4bf	D_0__Bacteria;D_1__Proteobacteria;D_2__Alphaproteobacteria;D_3__Acetobacterales;D_4__Acetobacteraceae;D_5__Roseomonas;D_6__Roseomonas	0	0	0	0	0	0	0	0	0	0	0	0	0	0	0	0	0	31	0	0		0	0	0	0	0	0	0	0	31	0
1a5246c1563d7e71fa9f40411c121b89	D_0__Bacteria;D_1__Actinobacteria;D_2__Actinobacteria;D_3__Corynebacteriales;D_4__Nocardiaceae;D_5__Williamsia;D_6__Williamsia	0	0	0	0	0	0	0	0	0	0	0	0	0	0	0	0	17	0	0	0		0	0	0	0	0	0	0	0	17	0
1a68e3c7d591538bf854c97cb7e47aa8	D_0__Bacteria;D_1__Firmicutes;D_2__Bacilli;D_3__Lactobacillales;D_4__Carnobacteriaceae;D_5__Dolosigranulum;D_6__uncultured bacterium	0	0	0	0	0	0	17	0	0	0	0	0	0	0	0	0	0	0	0	0		0	0	0	17	0	0	0	0	0	0
1a8779d21c106b8ff6a3fbaa644b5523	D_0__Bacteria;D_1__FBP;D_2__uncultured endolithic bacterium;D_3__uncultured endolithic bacterium;D_4__uncultured endolithic bacterium;D_5__uncultured endolithic bacterium;D_6__uncultured endolithic bacterium	0	0	0	0	0	0	0	0	0	0	0	0	0	0	0	0	18	0	0	0		0	0	0	0	0	0	0	0	18	0
1a9166374d5acfba94d8de14526b5b33	D_0__Bacteria;D_1__Firmicutes;D_2__Clostridia;D_3__Clostridiales;D_4__Family XI;D_5__Peptoniphilus;D_6__uncultured	0	0	0	0	0	0	32	0	0	0	0	0	0	0	0	0	0	0	134	52		0	0	0	32	0	0	0	0	0	186
1a965e08cafa7eb8e94799815287929c	D_0__Bacteria;D_1__Proteobacteria;D_2__Alphaproteobacteria;D_3__Acetobacterales;D_4__Acetobacteraceae;D_5__Acidiphilium;D_6__uncultured bacterium	0	0	0	18	0	0	0	0	0	0	0	0	0	0	0	0	0	0	0	0		0	18	0	0	0	0	0	0	0	0
1a9d58aea9fb5d69555c5cf899b6c373	D_0__Bacteria;D_1__Firmicutes;D_2__Erysipelotrichia;D_3__Erysipelotrichales;D_4__Erysipelotrichaceae;D_5__Faecalitalea;D_6__uncultured bacterium	0	0	0	0	0	0	0	0	0	0	0	0	0	0	0	0	0	0	16	0		0	0	0	0	0	0	0	0	0	16
1aba833815bf69183c7256a9c224bb6f	D_0__Bacteria;D_1__Bacteroidetes;D_2__Bacteroidia;D_3__Chitinophagales;D_4__Chitinophagaceae;D_5__Arachidicoccus;D_6__uncultured bacterium	0	0	0	30	0	0	0	0	0	0	0	0	0	0	0	0	0	0	0	0		0	30	0	0	0	0	0	0	0	0
1acd0be65b055c56d2ebde4bb434304e	D_0__Bacteria;D_1__Actinobacteria;D_2__Actinobacteria;D_3__Micrococcales;D_4__Micrococcaceae;D_5__Kocuria;D_6__Kocuria palustris	0	0	0	0	0	0	0	0	24	0	0	0	0	0	0	0	0	0	0	0		0	0	0	0	24	0	0	0	0	0
1ad3623effae8a6116ff4654e90805cf	D_0__Bacteria;D_1__Firmicutes;D_2__Clostridia;D_3__Clostridiales;D_4__Family XI;D_5__Anaerococcus;D_6__uncultured	0	0	0	0	0	44	74	0	0	0	0	51	36	0	33	32	0	0	68	218		0	0	44	74	0	51	36	65	0	286
1b1251e62aad4f18e19f99ccf88baea5	D_0__Bacteria;D_1__Proteobacteria;D_2__Alphaproteobacteria;D_3__Acetobacterales;D_4__Acetobacteraceae;D_5__Roseomonas;D_6__Roseomonas	0	0	0	13	0	0	0	0	0	0	0	0	0	0	0	0	0	0	0	0		0	13	0	0	0	0	0	0	0	0
1b200a52425906617b29f51946ca64e7	D_0__Bacteria;D_1__Proteobacteria;D_2__Gammaproteobacteria;D_3__Pseudomonadales;D_4__Pseudomonadaceae;D_5__Pseudomonas;D_6__Pseudomonas	0	0	0	0	0	0	0	0	0	0	57	0	0	0	0	0	0	0	0	0		0	0	0	0	0	57	0	0	0	0
1b3c16e202852ca9f1ba26a535db90f1	D_0__Bacteria;D_1__Actinobacteria;D_2__Actinobacteria;D_3__Corynebacteriales;D_4__Nocardiaceae;D_5__Williamsia;D_6__Williamsia	0	0	0	0	0	0	0	0	0	0	0	0	0	0	0	0	0	0	0	64		0	0	0	0	0	0	0	0	0	64
1b3cf0f95eface260974ed6f6bfbcde0	D_0__Bacteria;D_1__Bacteroidetes;D_2__Bacteroidia;D_3__Bacteroidales;D_4__Dysgonomonadaceae;D_5__Proteiniphilum;D_6__Proteiniphilum	102	0	0	0	0	0	0	0	0	0	0	0	0	0	0	0	0	0	0	0		102	0	0	0	0	0	0	0	0	0
1b5ce82632a153c073013903619f35d3	D_0__Bacteria;D_1__Fusobacteria;D_2__Fusobacteriia;D_3__Fusobacteriales;D_4__Fusobacteriaceae;D_5__Fusobacterium;D_6__Fusobacterium nucleatum subsp. nucleatum	0	0	0	0	0	0	29	0	0	0	75	0	0	0	0	0	0	0	0	0		0	0	0	29	0	75	0	0	0	0
1b6e8b9cff1b5b868446fc5b66649a02	D_0__Bacteria;D_1__Firmicutes;D_2__Bacilli;D_3__Bacillales;D_4__Staphylococcaceae;D_5__Jeotgalicoccus;D_6__uncultured bacterium	0	0	0	0	0	0	0	0	0	0	105	0	0	0	0	0	0	0	0	0		0	0	0	0	0	105	0	0	0	0
1b76a129e6c18b584417766cfe758958	D_0__Bacteria;D_1__Proteobacteria;D_2__Alphaproteobacteria;D_3__Rhizobiales;D_4__Beijerinckiaceae;D_5__Methylobacterium;D_6__Methylobacterium radiotolerans	0	0	0	40	30	0	0	0	0	0	0	0	0	50	0	0	0	112	61	102		0	40	30	0	0	0	50	0	112	163
1b7ac5732790a04fa06cfe9c2d957d87	D_0__Bacteria;D_1__Proteobacteria;D_2__Alphaproteobacteria;D_3__Sphingomonadales;D_4__Sphingomonadaceae;D_5__Qipengyuania;D_6__Qipengyuania	0	0	0	0	0	0	0	0	0	0	0	51	0	0	0	0	0	0	0	0		0	0	0	0	0	51	0	0	0	0
1b9ac35dbae2b5782d30f6928e7f7094	D_0__Bacteria;D_1__Proteobacteria;D_2__Gammaproteobacteria;D_3__Betaproteobacteriales;D_4__Neisseriaceae;D_5__uncultured_Neisseriaceae;D_6__uncultured_Neisseriaceae	0	0	0	0	0	0	0	0	0	0	0	0	22	0	0	0	0	0	0	0		0	0	0	0	0	0	22	0	0	0
1b9dad1c4b404f99a832499938f89602	D_0__Bacteria;D_1__Proteobacteria;D_2__Gammaproteobacteria;D_3__Betaproteobacteriales;D_4__Burkholderiaceae;D_5__Verticia;D_6__Verticia	0	0	0	0	0	0	0	0	0	0	0	0	0	0	0	0	0	0	0	26		0	0	0	0	0	0	0	0	0	26
1bb8b8a5a828e484607fb4835c63184c	D_0__Bacteria;D_1__Proteobacteria;D_2__Gammaproteobacteria;D_3__Gammaproteobacteria Incertae Sedis;D_4__Unknown Family;D_5__Acidibacter;D_6__uncultured	0	0	0	0	0	0	0	0	0	0	0	0	0	0	0	0	5	0	0	0		0	0	0	0	0	0	0	0	5	0
1bbccc5324dd78c6fd4d01444592ebdb	D_0__Bacteria;D_1__Proteobacteria;D_2__Deltaproteobacteria;D_3__Desulfovibrionales;D_4__Desulfovibrionaceae;D_5__Desulfovibrio;D_6__uncultured Desulfovibrio sp.	0	0	0	0	0	0	0	0	0	0	0	0	0	0	0	0	10	0	0	0		0	0	0	0	0	0	0	0	10	0
1bc36951e73256848f089d45cbab25f0	D_0__Bacteria;D_1__Bacteroidetes;D_2__Bacteroidia;D_3__Chitinophagales;D_4__Chitinophagaceae;D_5__Terrimonas;D_6__Terrimonas	0	0	0	0	0	0	0	0	19	0	0	0	0	0	0	0	0	0	0	0		0	0	0	0	19	0	0	0	0	0
1bc567696846b5b983ef083879802fa7	D_0__Bacteria;D_1__Proteobacteria;D_2__Gammaproteobacteria;D_3__Betaproteobacteriales;D_4__Burkholderiaceae;D_5__Massilia;D_6__uncultured	0	0	0	0	0	0	0	0	0	0	64	0	0	0	0	0	0	0	0	0		0	0	0	0	0	64	0	0	0	0
1bca5a03c9b00c97bf7abb37cde524f1	D_0__Bacteria;D_1__Proteobacteria;D_2__Gammaproteobacteria;D_3__Xanthomonadales;D_4__Xanthomonadaceae;D_5__Pseudoxanthomonas;D_6__Pseudoxanthomonas mexicana	0	0	0	0	0	0	0	0	0	0	0	0	0	0	0	0	0	0	0	44		0	0	0	0	0	0	0	0	0	44
1bcc209901f1cd3bd3586a54c14815fb	D_0__Bacteria;D_1__uncultured_Bacteria;D_2__uncultured_Bacteria;D_3__uncultured_Bacteria;D_4__uncultured_Bacteria;D_5__uncultured_Bacteria;D_6__uncultured_Bacteria	0	0	0	0	0	0	0	0	0	0	0	0	0	0	0	0	0	0	8	0		0	0	0	0	0	0	0	0	0	8
1bcd6d26c1c3d791a2ea00a041476c34	D_0__Bacteria;D_1__Verrucomicrobia;D_2__Verrucomicrobiae;D_3__Verrucomicrobiales;D_4__Akkermansiaceae;D_5__Akkermansia;D_6__uncultured bacterium	0	0	34	0	0	0	0	0	0	0	0	0	0	0	0	0	0	0	0	0		0	34	0	0	0	0	0	0	0	0
1bf8a4b747aef96d87016e2e248a7f1d	D_0__Bacteria;D_1__Firmicutes;D_2__Clostridia;D_3__Clostridiales;D_4__Lachnospiraceae;D_5__[Eubacterium] hallii group;D_6__uncultured bacterium	0	0	0	0	42	0	0	0	0	0	33	0	0	0	0	0	41	0	0	0		0	0	42	0	0	33	0	0	41	0
1c0149e333ebd05809f063d7345c7b48	D_0__Bacteria;D_1__Cyanobacteria;D_2__Oxyphotobacteria;D_3__Nostocales;D_4__Chroococcidiopsaceae;D_5__uncultured_Chroococcidiopsaceae;D_6__uncultured_Chroococcidiopsaceae	0	0	0	0	0	39	0	0	0	0	0	0	0	0	0	0	0	0	0	0		0	0	39	0	0	0	0	0	0	0
1c139256698ed19f01dac7502d54d7cb	D_0__Bacteria;D_1__Firmicutes;D_2__Clostridia;D_3__Clostridiales;D_4__uncultured_Clostridiales;D_5__uncultured_Clostridiales;D_6__uncultured_Clostridiales	0	0	0	0	0	0	77	48	0	0	0	0	0	0	0	0	0	0	0	0		0	0	0	125	0	0	0	0	0	0
1c1464c6020b9711cf2c1ad245321476	D_0__Bacteria;D_1__Proteobacteria;D_2__Gammaproteobacteria;D_3__Betaproteobacteriales;D_4__Burkholderiaceae;D_5__Lautropia;D_6__uncultured bacterium	25	0	0	0	0	0	0	0	0	0	0	0	0	0	46	0	0	0	0	0		25	0	0	0	0	0	0	46	0	0
1c206d1d6c6c710d8f4b4c9652580066	D_0__Bacteria;D_1__Proteobacteria;D_2__Alphaproteobacteria;D_3__Azospirillales;D_4__Azospirillaceae;D_5__Azospirillum;D_6__uncultured	0	0	0	0	0	0	0	0	0	0	0	6	0	0	0	0	0	0	0	0		0	0	0	0	0	6	0	0	0	0
1c251a1802ddc31b3a6094abc2da6fd0	D_0__Bacteria;D_1__Proteobacteria;D_2__Gammaproteobacteria;D_3__Oceanospirillales;D_4__Halomonadaceae;D_5__Halomonas;D_6__uncultured	0	0	0	0	0	0	0	69	0	0	0	0	0	0	0	0	0	0	0	0		0	0	0	69	0	0	0	0	0	0
1c5113b30e07397d265ec30469bf3339	D_0__Bacteria;D_1__Proteobacteria;D_2__Alphaproteobacteria;D_3__Rhizobiales;D_4__Xanthobacteraceae;D_5__Rhodopseudomonas;D_6__Rhodopseudomonas	0	0	0	0	0	0	0	0	0	0	0	0	0	0	0	0	0	0	0	49		0	0	0	0	0	0	0	0	0	49
1c597205ce439556bbc886524bfaa7a4	D_0__Bacteria;D_1__Actinobacteria;D_2__Actinobacteria;D_3__Corynebacteriales;D_4__Mycobacteriaceae;D_5__Mycobacterium;D_6__uncultured	0	0	0	0	0	0	0	0	0	0	0	0	0	0	0	0	0	192	0	0		0	0	0	0	0	0	0	0	192	0
1c66a9ba4d8ba9d56421c878418e647c	D_0__Bacteria;D_1__Firmicutes;D_2__Clostridia;D_3__Clostridiales;D_4__Peptostreptococcaceae;D_5__Terrisporobacter;D_6__Terrisporobacter	0	0	0	0	0	57	0	0	0	0	0	0	0	0	0	0	0	0	0	0		0	0	57	0	0	0	0	0	0	0
1c69d2c8343ac7154c0e1240fabc299a	D_0__Bacteria;D_1__Firmicutes;D_2__Clostridia;D_3__Clostridiales;D_4__Family XI;D_5__Finegoldia;D_6__uncultured bacterium	0	0	0	0	0	0	31	0	0	0	0	0	0	0	0	0	0	0	0	0		0	0	0	31	0	0	0	0	0	0
1c8a61433b805442461bd1e39e6996fb	D_0__Bacteria;D_1__Proteobacteria;D_2__Alphaproteobacteria;D_3__Rhizobiales;D_4__Beijerinckiaceae;D_5__Microvirga;D_6__uncultured	0	0	0	0	36	0	0	0	0	0	0	0	0	0	0	0	0	0	0	0		0	0	36	0	0	0	0	0	0	0
1c8d5717456cf60881d1826a3380e16c	D_0__Bacteria;D_1__Firmicutes;D_2__Bacilli;D_3__Bacillales;D_4__Staphylococcaceae;D_5__Staphylococcus;D_6__Staphylococcus	577	412	158	308	102	395	198	257	214	428	393	155	66	239	368	584	244	255	71	64		989	466	497	455	642	548	305	952	499	135
1c8f8c40b576b7c065c34664b897516a	D_0__Bacteria;D_1__Acidobacteria;D_2__Acidobacteriia;D_3__Solibacterales;D_4__Solibacteraceae (Subgroup 3);D_5__Bryobacter;D_6__uncultured	0	0	0	0	0	0	0	0	0	0	0	0	15	0	0	0	0	0	0	0		0	0	0	0	0	0	15	0	0	0
1c9484c2f1da44e5441f4ea6d83ea2fe	D_0__Bacteria;D_1__Proteobacteria;D_2__Gammaproteobacteria;D_3__CCD24;D_4__uncultured_Gammaproteobacteria;D_5__uncultured_Gammaproteobacteria;D_6__uncultured_Gammaproteobacteria	0	49	0	0	0	0	0	0	0	0	0	0	0	0	0	0	0	0	0	0		49	0	0	0	0	0	0	0	0	0
1c94dfbf67ef0b1e4a52a65be2ad44be	D_0__Bacteria;D_1__Actinobacteria;D_2__Actinobacteria;D_3__Bifidobacteriales;D_4__Bifidobacteriaceae;D_5__Bifidobacterium;D_6__uncultured	20	0	0	0	0	0	0	0	0	0	0	0	0	0	0	0	0	0	0	0		20	0	0	0	0	0	0	0	0	0
1c9f9ff5133d8637b439bfc51c4d78dd	D_0__Bacteria;D_1__Proteobacteria;D_2__Alphaproteobacteria;D_3__Sphingomonadales;D_4__Sphingomonadaceae;D_5__Sphingomonas;D_6__Sphingomonas	0	0	0	0	0	23	0	0	0	0	0	0	0	0	0	0	0	0	0	0		0	0	23	0	0	0	0	0	0	0
1ca1569c4c70c02d4e753c8521b9d049	D_0__Bacteria;D_1__Firmicutes;D_2__Clostridia;D_3__Clostridiales;D_4__Ruminococcaceae;D_5__Ruminococcus 2;D_6__Ruminococcus 2	0	0	54	0	0	0	0	0	0	0	0	0	56	0	78	0	0	0	85	0		0	54	0	0	0	0	56	78	0	85
1ca9b0c45610ae1f9badef375f6d16f3	D_0__Bacteria;D_1__Chloroflexi;D_2__Anaerolineae;D_3__Ardenticatenales;D_4__uncultured;D_5__uncultured Chloroflexi bacterium;D_6__uncultured Chloroflexi bacterium	0	0	0	0	0	0	0	0	0	0	0	0	0	0	0	0	0	0	0	20		0	0	0	0	0	0	0	0	0	20
1cb5c09cb6e7a31e576b8ba4b19c685a	D_0__Bacteria;D_1__Bacteroidetes;D_2__Bacteroidia;D_3__Bacteroidales;D_4__Prevotellaceae;D_5__Prevotella 6;D_6__Prevotella 6	0	0	0	0	0	0	0	0	0	0	0	0	0	0	15	10	0	0	0	0		0	0	0	0	0	0	0	25	0	0
1cd05bf75f4b321f64d213c2f709a3a3	D_0__Bacteria;D_1__Firmicutes;D_2__Bacilli;D_3__Bacillales;D_4__Paenibacillaceae;D_5__Paenibacillus;D_6__Paenibacillus barengoltzii	0	0	0	0	0	0	0	0	0	0	0	0	0	0	6	0	0	0	0	0		0	0	0	0	0	0	0	6	0	0
1cda5c299320d32322aa6db2f6d52488	D_0__Bacteria;D_1__Bacteroidetes;D_2__Bacteroidia;D_3__Cytophagales;D_4__Spirosomaceae;D_5__Spirosoma;D_6__Spirosoma	0	0	0	0	0	0	0	0	0	0	0	0	0	0	0	0	0	0	0	30		0	0	0	0	0	0	0	0	0	30
1ce25e31dbf03fc9f737c62df4545e21	D_0__Bacteria;D_1__Proteobacteria;D_2__Deltaproteobacteria;D_3__Myxococcales;D_4__Phaselicystidaceae;D_5__Phaselicystis;D_6__uncultured bacterium	6	0	0	0	0	0	0	0	0	0	0	0	0	0	0	0	0	0	0	0		6	0	0	0	0	0	0	0	0	0
1cec668a750700f772289bafd5da0c69	D_0__Bacteria;D_1__Proteobacteria;D_2__Alphaproteobacteria;D_3__Rhizobiales;D_4__Xanthobacteraceae;D_5__uncultured_Xanthobacteraceae;D_6__uncultured_Xanthobacteraceae	0	0	0	29	0	0	0	0	0	0	0	0	0	0	0	0	0	0	0	0		0	29	0	0	0	0	0	0	0	0
1cf123892f06dbd14a89fa0be1b24e5d	D_0__Bacteria;D_1__Proteobacteria;D_2__Alphaproteobacteria;D_3__Acetobacterales;D_4__Acetobacteraceae;D_5__Craurococcus;D_6__uncultured bacterium	0	0	0	0	42	0	0	0	0	0	0	0	0	0	0	0	0	0	0	0		0	0	42	0	0	0	0	0	0	0
1d13dc6a8afde322abc3e0860e670df6	D_0__Bacteria;D_1__Bacteroidetes;D_2__Bacteroidia;D_3__Cytophagales;D_4__Cytophagaceae;D_5__Rhodocytophaga;D_6__Rhodocytophaga	0	0	0	0	0	0	0	0	0	0	0	0	0	0	0	0	0	0	9	0		0	0	0	0	0	0	0	0	0	9
1d3a37733da706aeacfe8c0ff28310f5	D_0__Bacteria;D_1__Actinobacteria;D_2__Actinobacteria;D_3__Bifidobacteriales;D_4__Bifidobacteriaceae;D_5__Alloscardovia;D_6__uncultured	0	0	0	0	0	0	0	0	0	0	0	0	0	0	0	0	0	0	34	0		0	0	0	0	0	0	0	0	0	34
1d594220f4f334b44ff471ad601d8aa3	D_0__Bacteria;D_1__Actinobacteria;D_2__Actinobacteria;D_3__Corynebacteriales;D_4__Corynebacteriaceae;D_5__Corynebacterium 1;D_6__uncultured Corynebacterium sp.	0	0	0	1	0	0	0	0	0	0	0	0	0	0	0	0	0	0	0	0		0	1	0	0	0	0	0	0	0	0
1dcbcd7dd99a14ea3df0b65ac7f98972	D_0__Bacteria;D_1__Bacteroidetes;D_2__Bacteroidia;D_3__Chitinophagales;D_4__Chitinophagaceae;D_5__Sediminibacterium;D_6__uncultured Bacteroidetes bacterium	0	0	0	0	0	0	0	0	0	0	17	0	0	0	0	0	0	0	0	0		0	0	0	0	0	17	0	0	0	0
1dffaf6c6d92a174d8dc11b50c2cb187	D_0__Bacteria;D_1__Firmicutes;D_2__Bacilli;D_3__Lactobacillales;D_4__Lactobacillaceae;D_5__Lactobacillus;D_6__Lactobacillus reuteri	0	0	55	0	0	0	0	0	0	0	0	0	0	0	0	0	0	0	0	0		0	55	0	0	0	0	0	0	0	0
1e1bef38879a709d1b7b414004e1a569	D_0__Bacteria;D_1__Bacteroidetes;D_2__Bacteroidia;D_3__Chitinophagales;D_4__Chitinophagaceae;D_5__Flavisolibacter;D_6__uncultured	0	0	0	0	0	0	0	0	0	0	0	0	0	0	0	0	32	0	0	0		0	0	0	0	0	0	0	0	32	0
1e1c53603354219102950754193ad16b	D_0__Bacteria;D_1__Proteobacteria;D_2__Alphaproteobacteria;D_3__Rhizobiales;D_4__Devosiaceae;D_5__Devosia;D_6__uncultured	0	0	0	0	0	0	0	0	0	0	0	0	0	0	0	0	0	42	0	0		0	0	0	0	0	0	0	0	42	0
1e2f65191a009fe22603c535eaf99883	D_0__Bacteria;D_1__Proteobacteria;D_2__Gammaproteobacteria;D_3__Enterobacteriales;D_4__Enterobacteriaceae;D_5__uncultured_Enterobacteriaceae;D_6__uncultured_Enterobacteriaceae	0	0	0	0	0	0	0	0	0	0	61	0	0	0	0	0	0	0	0	0		0	0	0	0	0	61	0	0	0	0
1e396e9162746f61091de89c600862b3	D_0__Bacteria;D_1__Proteobacteria;D_2__Alphaproteobacteria;D_3__Rhodospirillales;D_4__uncultured_Rhodospirillales;D_5__uncultured_Rhodospirillales;D_6__uncultured_Rhodospirillales	0	0	0	0	0	0	0	0	0	0	4	0	0	0	0	0	0	0	0	0		0	0	0	0	0	4	0	0	0	0
1e4202cd7fca972bdfe798acb4bcb288	D_0__Bacteria;D_1__Actinobacteria;D_2__Actinobacteria;D_3__Propionibacteriales;D_4__Nocardioidaceae;D_5__Marmoricola;D_6__uncultured bacterium	0	0	0	0	0	0	0	0	0	0	0	0	0	0	0	0	0	0	40	0		0	0	0	0	0	0	0	0	0	40
1e446b0eb4a77b3e3caf12e4063c1880	D_0__Bacteria;D_1__Proteobacteria;D_2__Gammaproteobacteria;D_3__Betaproteobacteriales;D_4__Burkholderiaceae;D_5__Rhizobacter;D_6__Rhizobacter	0	0	0	0	0	0	0	11	0	0	0	0	0	0	0	0	0	0	0	0		0	0	0	11	0	0	0	0	0	0
1e50de1f86f86743172df280cdcf90c3	D_0__Bacteria;D_1__Proteobacteria;D_2__Gammaproteobacteria;D_3__Gammaproteobacteria Incertae Sedis;D_4__Unknown Family;D_5__uncultured_Gammaproteobacteria;D_6__uncultured_Gammaproteobacteria	0	0	0	0	0	0	0	0	0	0	0	0	0	0	0	0	0	0	0	22		0	0	0	0	0	0	0	0	0	22
1e56bcf59136b3e0870b8aedb60e5798	D_0__Bacteria;D_1__Proteobacteria;D_2__Gammaproteobacteria;D_3__Betaproteobacteriales;D_4__Burkholderiaceae;D_5__Hydrogenophaga;D_6__uncultured	0	0	0	0	0	0	0	0	0	0	0	0	0	0	0	0	61	0	0	0		0	0	0	0	0	0	0	0	61	0
1e660fb4b48ad29999b658e769f25492	D_0__Bacteria;D_1__Proteobacteria;D_2__Alphaproteobacteria;D_3__Rhizobiales;D_4__Beijerinckiaceae;D_5__Microvirga;D_6__uncultured	0	0	0	0	0	69	0	0	0	0	0	0	0	0	0	0	0	0	0	0		0	0	69	0	0	0	0	0	0	0
1e6720c46db16b7bb10957590a55a9f7	D_0__Bacteria;D_1__Actinobacteria;D_2__Actinobacteria;D_3__Propionibacteriales;D_4__Nocardioidaceae;D_5__Nocardioides;D_6__uncultured	0	0	0	0	0	0	0	0	0	0	0	0	0	0	0	0	125	0	0	0		0	0	0	0	0	0	0	0	125	0
1e9b41ef4399125ae9eacc0d24a7aeb7	D_0__Bacteria;D_1__Proteobacteria;D_2__Alphaproteobacteria;D_3__Rhizobiales;D_4__Beijerinckiaceae;D_5__1174-901-12;D_6__uncultured bacterium	0	0	0	0	0	0	0	0	0	0	0	0	0	0	48	0	0	0	0	0		0	0	0	0	0	0	0	48	0	0
1e9f61bf60032e370395a5eba1d4ef15	D_0__Bacteria;D_1__Firmicutes;D_2__Clostridia;D_3__Clostridiales;D_4__Family XI;D_5__Peptoniphilus;D_6__unidentified	0	0	0	0	0	0	37	0	0	0	0	0	0	0	0	0	0	0	0	0		0	0	0	37	0	0	0	0	0	0
1ea34ee27235766ac9116d344be20498	D_0__Bacteria;D_1__Entotheonellaeota;D_2__Entotheonellia;D_3__Entotheonellales;D_4__Entotheonellaceae;D_5__uncultured_Entotheonellaceae;D_6__uncultured_Entotheonellaceae	0	14	0	0	0	0	0	0	0	0	0	0	0	0	0	0	0	0	0	0		14	0	0	0	0	0	0	0	0	0
1eb4fcd3dfd1e35a0aee82b68693d055	D_0__Bacteria;D_1__Proteobacteria;D_2__Deltaproteobacteria;D_3__Myxococcales;D_4__Sandaracinaceae;D_5__Sandaracinus;D_6__Sandaracinus	0	0	0	0	0	0	0	0	0	0	0	0	0	0	0	0	0	24	0	0		0	0	0	0	0	0	0	0	24	0
1ebe928e18702d41605ed5b085e9a0e1	D_0__Bacteria;D_1__Firmicutes;D_2__Bacilli;D_3__Bacillales;D_4__Staphylococcaceae;D_5__Staphylococcus;D_6__Staphylococcus	629	411	146	298	110	389	210	245	275	418	368	116	56	255	365	588	223	254	70	82		1040	444	499	455	693	484	311	953	477	152
1ec728e80d7d218e13cd238b75267baf	D_0__Bacteria;D_1__Proteobacteria;D_2__Alphaproteobacteria;D_3__Rhizobiales;D_4__Beijerinckiaceae;D_5__Methylobacterium;D_6__uncultured bacterium	0	0	0	0	0	50	0	0	0	0	0	0	0	0	0	0	0	0	0	0		0	0	50	0	0	0	0	0	0	0
1ee954aa5bebecda7e255469f0725ccc	D_0__Bacteria;D_1__Firmicutes;D_2__Clostridia;D_3__Clostridiales;D_4__Family XI;D_5__Anaerococcus;D_6__uncultured	0	0	0	0	0	31	0	0	0	126	65	33	0	0	0	0	0	0	64	0		0	0	31	0	126	98	0	0	0	64
1ef13910ce2a54d815a41a6a1d59309d	D_0__Bacteria;D_1__Bacteroidetes;D_2__Bacteroidia;D_3__Cytophagales;D_4__Cyclobacteriaceae;D_5__Algoriphagus;D_6__uncultured	0	0	0	0	0	0	7	0	0	0	0	0	0	0	0	0	0	0	0	0		0	0	0	7	0	0	0	0	0	0
1f27b9d5fc3f8c857344998830463093	D_0__Bacteria;D_1__uncultured_Bacteria;D_2__uncultured_Bacteria;D_3__uncultured_Bacteria;D_4__uncultured_Bacteria;D_5__uncultured_Bacteria;D_6__uncultured_Bacteria	0	0	0	0	0	0	0	0	0	0	0	0	0	0	0	0	0	0	10	0		0	0	0	0	0	0	0	0	0	10
1f36aeb183e301e14bbde322037a107f	D_0__Bacteria;D_1__Firmicutes;D_2__Bacilli;D_3__Bacillales;D_4__Paenibacillaceae;D_5__Paenibacillus;D_6__uncultured	0	0	0	20	0	0	0	0	0	0	0	0	0	0	0	0	0	0	0	0		0	20	0	0	0	0	0	0	0	0
1f4df7395b14e539c3d60df452fdf1db	D_0__Bacteria;D_1__Actinobacteria;D_2__Actinobacteria;D_3__Corynebacteriales;D_4__Corynebacteriaceae;D_5__Lawsonella;D_6__uncultured bacterium	0	47	0	0	0	0	0	0	0	0	0	0	0	69	46	0	0	0	0	0		47	0	0	0	0	0	69	46	0	0
1f602f912cfdced7b4f017da591d5e0d	D_0__Bacteria;D_1__Firmicutes;D_2__Clostridia;D_3__Clostridiales;D_4__Lachnospiraceae;D_5__Roseburia;D_6__Roseburia	0	0	0	0	100	0	0	0	0	0	0	0	0	0	0	0	0	0	0	0		0	0	100	0	0	0	0	0	0	0
1f649d89ccd649b52bf8dedb4887eb95	D_0__Bacteria;D_1__uncultured_Bacteria;D_2__uncultured_Bacteria;D_3__uncultured_Bacteria;D_4__uncultured_Bacteria;D_5__uncultured_Bacteria;D_6__uncultured_Bacteria	0	0	0	0	0	0	0	0	0	0	0	0	0	0	0	0	32	0	0	0		0	0	0	0	0	0	0	0	32	0
1f6ed167106fd140cca9e7f2e70509b2	D_0__Bacteria;D_1__Proteobacteria;D_2__Alphaproteobacteria;D_3__Sphingomonadales;D_4__Sphingomonadaceae;D_5__Sphingomonas;D_6__Sphingomonas paucimobilis	0	0	0	0	0	0	0	0	0	0	0	37	0	0	0	0	0	0	0	0		0	0	0	0	0	37	0	0	0	0
1f74abea84429da02fbfc9d86d4d7f0f	D_0__Bacteria;D_1__Firmicutes;D_2__Clostridia;D_3__Clostridiales;D_4__Lachnospiraceae;D_5__uncultured_Lachnospiraceae;D_6__uncultured_Lachnospiraceae	0	0	0	0	62	0	0	0	0	0	0	0	0	0	0	0	0	0	0	0		0	0	62	0	0	0	0	0	0	0
1f7be57d4c1decc6a94975499b11c9b3	D_0__Bacteria;D_1__uncultured_Bacteria;D_2__uncultured_Bacteria;D_3__uncultured_Bacteria;D_4__uncultured_Bacteria;D_5__uncultured_Bacteria;D_6__uncultured_Bacteria	0	0	0	0	0	0	0	0	0	0	0	0	0	0	0	0	0	0	6	0		0	0	0	0	0	0	0	0	0	6
1f8de1add7fcaed0b5900e8c7fcf89a3	D_0__Bacteria;D_1__Actinobacteria;D_2__Thermoleophilia;D_3__Solirubrobacterales;D_4__67-14;D_5__uncultured_Solirubrobacterales;D_6__uncultured_Solirubrobacterales	0	0	0	0	0	0	0	0	0	0	0	0	0	0	0	0	0	30	0	0		0	0	0	0	0	0	0	0	30	0
1f8efbf784b943555f8e66aa221d225d	D_0__Bacteria;D_1__Firmicutes;D_2__Limnochordia;D_3__Limnochordales;D_4__Limnochordaceae;D_5__uncultured_Limnochordaceae;D_6__uncultured_Limnochordaceae	0	0	0	0	0	0	0	0	0	0	0	0	0	0	0	0	0	14	0	0		0	0	0	0	0	0	0	0	14	0
1f916b010b9eca7e2351a6648c05a30f	D_0__Bacteria;D_1__Proteobacteria;D_2__Alphaproteobacteria;D_3__Sphingomonadales;D_4__Sphingomonadaceae;D_5__Novosphingobium;D_6__metagenome	0	0	0	0	0	0	0	0	0	0	0	0	0	0	0	0	0	0	0	23		0	0	0	0	0	0	0	0	0	23
1faab0f668ee67321b94cf84364851bc	D_0__Bacteria;D_1__Proteobacteria;D_2__Alphaproteobacteria;D_3__Rhizobiales;D_4__Beijerinckiaceae;D_5__Methylobacterium;D_6__uncultured	0	0	0	0	0	0	0	0	0	0	0	17	0	0	0	0	0	0	0	0		0	0	0	0	0	17	0	0	0	0
1fb4632a9294f84a4f6b77e6811b4cd8	D_0__Bacteria;D_1__Bacteroidetes;D_2__Bacteroidia;D_3__Bacteroidales;D_4__Tannerellaceae;D_5__Parabacteroides;D_6__uncultured	0	62	0	0	0	0	0	0	0	0	0	0	0	0	0	0	0	0	0	0		62	0	0	0	0	0	0	0	0	0
1fb65c5ad972f8389e709c08ea3cd1a9	D_0__Bacteria;D_1__Actinobacteria;D_2__Actinobacteria;D_3__Micrococcales;D_4__Microbacteriaceae;D_5__Amnibacterium;D_6__uncultured bacterium	0	0	0	0	0	0	0	0	0	0	0	0	0	0	0	0	0	0	64	0		0	0	0	0	0	0	0	0	0	64
1fbb116878da334a9c965bbf7833f85d	D_0__Bacteria;D_1__Chloroflexi;D_2__Anaerolineae;D_3__Ardenticatenales;D_4__Ardenticatenaceae;D_5__uncultured_Ardenticatenaceae;D_6__uncultured_Ardenticatenaceae	0	0	0	0	0	0	0	0	0	0	0	0	0	0	0	0	0	0	0	29		0	0	0	0	0	0	0	0	0	29
1fea92802276c37ac9605dd1b8cf15e9	D_0__Bacteria;D_1__Actinobacteria;D_2__Actinobacteria;D_3__Corynebacteriales;D_4__Corynebacteriaceae;D_5__Corynebacterium;D_6__uncultured	0	0	0	0	0	0	28	0	0	0	0	0	0	0	0	0	0	0	0	0		0	0	0	28	0	0	0	0	0	0
1ff8aae9a9093354900bd90b1537315e	D_0__Bacteria;D_1__Fusobacteria;D_2__Fusobacteriia;D_3__Fusobacteriales;D_4__Leptotrichiaceae;D_5__Leptotrichia;D_6__uncultured Leptotrichia sp.	0	0	0	0	0	0	0	0	0	0	0	0	0	16	0	0	0	0	0	0		0	0	0	0	0	0	16	0	0	0
1ffd51b0154d9431c1c50217c72fe7a6	D_0__Bacteria;D_1__Fusobacteria;D_2__Fusobacteriia;D_3__Fusobacteriales;D_4__Leptotrichiaceae;D_5__Leptotrichia;D_6__uncultured bacterium	0	0	0	0	0	0	0	0	0	0	0	0	63	0	0	0	0	0	0	0		0	0	0	0	0	0	63	0	0	0
200010e35b1448fbbe31af2dfa5d1ff7	D_0__Bacteria;D_1__Firmicutes;D_2__Bacilli;D_3__Lactobacillales;D_4__Aerococcaceae;D_5__Aerococcus;D_6__Aerococcus urinae	0	0	0	0	0	0	0	0	0	0	0	0	0	0	47	0	0	0	0	0		0	0	0	0	0	0	0	47	0	0
2009e7b4e356e21d02625a673a28bbd6	D_0__Bacteria;D_1__Firmicutes;D_2__Clostridia;D_3__Clostridiales;D_4__Family XI;D_5__Anaerococcus;D_6__uncultured	0	0	0	0	23	118	65	0	0	0	150	0	0	0	157	33	103	0	44	199		0	0	141	65	0	150	0	190	103	243
200a78c86c9734ddf40ed7afff580bad	D_0__Bacteria;D_1__Actinobacteria;D_2__Coriobacteriia;D_3__Coriobacteriales;D_4__Atopobiaceae;D_5__Olsenella;D_6__uncultured	0	0	0	0	47	0	0	0	0	0	0	0	0	0	0	0	0	0	0	0		0	0	47	0	0	0	0	0	0	0
201c03a90b37c9cf8688262f44c836c5	D_0__Bacteria;D_1__Bacteroidetes;D_2__Bacteroidia;D_3__Bacteroidales;D_4__Paludibacteraceae;D_5__Paludibacter;D_6__uncultured bacterium	0	0	0	0	0	0	0	0	0	0	0	0	0	0	0	0	0	0	13	0		0	0	0	0	0	0	0	0	0	13
202f0eaf40f993b035efb017c1542c16	D_0__Bacteria;D_1__Proteobacteria;D_2__Gammaproteobacteria;D_3__Pseudomonadales;D_4__Pseudomonadaceae;D_5__Pseudomonas;D_6__Pseudomonas mandelii	0	0	63	0	0	0	0	0	0	0	0	0	0	0	0	0	0	0	0	0		0	63	0	0	0	0	0	0	0	0
20400be37b48b862add5be1e87f6068f	D_0__Bacteria;D_1__Proteobacteria;D_2__Gammaproteobacteria;D_3__Betaproteobacteriales;D_4__Neisseriaceae;D_5__Neisseria;D_6__uncultured	0	0	0	0	0	0	0	0	0	0	0	0	0	0	321	0	0	0	0	0		0	0	0	0	0	0	0	321	0	0
2043c24536b3dd707122916cb8e8de77	D_0__Bacteria;D_1__Proteobacteria;D_2__Alphaproteobacteria;D_3__Rhizobiales;D_4__Beijerinckiaceae;D_5__Microvirga;D_6__uncultured bacterium	0	0	0	0	0	0	0	0	0	0	0	0	0	0	0	0	0	0	0	59		0	0	0	0	0	0	0	0	0	59
204a5aab5439aa5d565bca3f546a0f29	D_0__Bacteria;D_1__Deinococcus-Thermus;D_2__Deinococci;D_3__Deinococcales;D_4__Deinococcaceae;D_5__Deinococcus;D_6__uncultured bacterium	0	0	0	0	0	0	0	0	0	0	0	0	0	18	0	0	0	0	0	0		0	0	0	0	0	0	18	0	0	0
205556ba9808e41fb7c42dbedb3061af	D_0__Bacteria;D_1__Proteobacteria;D_2__Deltaproteobacteria;D_3__Myxococcales;D_4__Polyangiaceae;D_5__Sorangium;D_6__Sorangium cellulosum	0	0	0	0	0	17	0	0	0	0	0	0	0	0	0	0	0	0	0	0		0	0	17	0	0	0	0	0	0	0
205f6332b277acebc66222b1d97c7c49	D_0__Bacteria;D_1__Proteobacteria;D_2__Gammaproteobacteria;D_3__Diplorickettsiales;D_4__Diplorickettsiaceae;D_5__uncultured_Diplorickettsiaceae;D_6__uncultured_Diplorickettsiaceae	0	0	0	0	0	21	0	0	0	0	0	0	0	0	0	0	0	0	0	0		0	0	21	0	0	0	0	0	0	0
206e35b4013e0f404f05de79a686f72a	D_0__Bacteria;D_1__Proteobacteria;D_2__Alphaproteobacteria;D_3__Caulobacterales;D_4__Hyphomonadaceae;D_5__SWB02;D_6__SWB02	0	0	0	38	0	0	0	0	0	0	0	0	0	0	0	0	0	0	0	0		0	38	0	0	0	0	0	0	0	0
2079e5e66fc4561229f200e5010b783e	D_0__Bacteria;D_1__Firmicutes;D_2__Clostridia;D_3__Clostridiales;D_4__Christensenellaceae;D_5__Christensenellaceae R-7 group;D_6__metagenome	9	0	0	0	0	0	0	0	0	0	0	0	0	0	0	0	0	0	0	0		9	0	0	0	0	0	0	0	0	0
207ea65d928f002541e1cdbdfe97c9bd	D_0__Bacteria;D_1__Proteobacteria;D_2__Gammaproteobacteria;D_3__Enterobacteriales;D_4__Enterobacteriaceae;D_5__uncultured_Enterobacteriaceae;D_6__uncultured_Enterobacteriaceae	95	0	0	0	0	0	0	0	0	0	0	0	0	0	0	0	0	0	0	0		95	0	0	0	0	0	0	0	0	0
20b1193aed360276089f7fd2cda8cedc	D_0__Bacteria;D_1__Bacteroidetes;D_2__Bacteroidia;D_3__Cytophagales;D_4__Cyclobacteriaceae;D_5__Algoriphagus;D_6__uncultured bacterium	0	0	0	0	0	0	0	0	0	0	0	0	0	9	0	0	0	0	0	0		0	0	0	0	0	0	9	0	0	0
20b88c300a98a7e4a3928859b7c2da3d	D_0__Bacteria;D_1__Firmicutes;D_2__Clostridia;D_3__Clostridiales;D_4__Family XI;D_5__Gallicola;D_6__uncultured bacterium	0	0	0	0	0	0	0	0	0	0	0	34	0	0	44	0	0	0	0	0		0	0	0	0	0	34	0	44	0	0
20c4985117560a9192703d9e77e9c2a3	D_0__Bacteria;D_1__Actinobacteria;D_2__Thermoleophilia;D_3__Gaiellales;D_4__uncultured_Gaiellales;D_5__metagenome_Gaiellales;D_6__metagenome	0	0	0	0	0	0	0	0	0	0	0	0	0	0	0	0	0	0	12	0		0	0	0	0	0	0	0	0	0	12
20d3dd528cf3fff4e39e9920241495db	D_0__Bacteria;D_1__uncultured_Bacteria;D_2__uncultured_Bacteria;D_3__uncultured_Bacteria;D_4__uncultured_Bacteria;D_5__uncultured_Bacteria;D_6__uncultured_Bacteria	0	0	0	0	0	0	0	34	0	0	0	0	0	0	0	0	0	0	0	0		0	0	0	34	0	0	0	0	0	0
20e9183c9a3b33ea2a696a83f206de2f	D_0__Bacteria;D_1__Proteobacteria;D_2__Deltaproteobacteria;D_3__Oligoflexales;D_4__Oligoflexaceae;D_5__uncultured_Oligoflexaceae;D_6__uncultured_Oligoflexaceae	12	0	0	0	0	0	0	0	0	0	0	0	0	0	0	0	0	0	0	0		12	0	0	0	0	0	0	0	0	0
20f431abc282980af289ad86a11c4802	D_0__Bacteria;D_1__Actinobacteria;D_2__Actinobacteria;D_3__Micrococcales;D_4__Micrococcaceae;D_5__uncultured_Microbacteriaceae;D_6__uncultured_Microbacteriaceae	0	0	0	0	0	0	0	0	0	0	0	0	0	0	55	0	0	0	93	39		0	0	0	0	0	0	0	55	0	132
211946ba0decee7221ab8b5544ab9a3e	D_0__Bacteria;D_1__Bacteroidetes;D_2__Bacteroidia;D_3__Bacteroidales;D_4__Porphyromonadaceae;D_5__Porphyromonas;D_6__uncultured	0	0	0	0	0	0	0	0	0	0	0	0	29	0	0	0	0	0	0	0		0	0	0	0	0	0	29	0	0	0
211e7a639643ec433634b0f9d4b7220c	D_0__Bacteria;D_1__Firmicutes;D_2__Clostridia;D_3__Clostridiales;D_4__Ruminococcaceae;D_5__Ruminococcaceae UCG-014;D_6__Ruminococcaceae UCG-014	0	0	0	0	0	44	0	0	0	0	0	0	0	0	0	0	0	0	0	0		0	0	44	0	0	0	0	0	0	0
214d5deee21c9cef4e242d51a0c2cf2e	D_0__Bacteria;D_1__Proteobacteria;D_2__Deltaproteobacteria;D_3__Myxococcales;D_4__Blfdi19;D_5__uncultured_Myxococcales;D_6__uncultured_Myxococcales	0	0	0	0	0	0	11	0	0	0	0	0	0	0	0	0	0	0	0	0		0	0	0	11	0	0	0	0	0	0
21634af9e9910f1f6061ee2b6b1eca85	D_0__Bacteria;D_1__Proteobacteria;D_2__Alphaproteobacteria;D_3__Acetobacterales;D_4__Acetobacteraceae;D_5__Acidiphilium;D_6__uncultured	0	0	0	0	0	0	0	0	0	0	0	0	0	0	0	0	0	0	0	20		0	0	0	0	0	0	0	0	0	20
2181cc371230941f81d5cac9a0805dd7	D_0__Bacteria;D_1__Proteobacteria;D_2__Alphaproteobacteria;D_3__Rhizobiales;D_4__Beijerinckiaceae;D_5__uncultured_Beijerinckiaceae;D_6__uncultured_Beijerinckiaceae	0	0	0	0	0	0	0	0	0	0	0	0	0	0	29	0	0	0	0	0		0	0	0	0	0	0	0	29	0	0
2186346de832cd72091e8ac844f1e8bb	D_0__Bacteria;D_1__Bacteroidetes;D_2__Bacteroidia;D_3__Cytophagales;D_4__Cyclobacteriaceae;D_5__uncultured_Cyclobacteriaceae;D_6__uncultured_Cyclobacteriaceae	0	0	0	0	0	0	0	0	0	0	0	0	0	0	0	0	0	42	0	0		0	0	0	0	0	0	0	0	42	0
219afbf558ee4eb856207acee9249ad5	D_0__Bacteria;D_1__Bacteroidetes;D_2__Bacteroidia;D_3__Flavobacteriales;D_4__NS9 marine group;D_5__uncultured_Flavobacteriales;D_6__uncultured_Flavobacteriales	0	0	0	0	0	0	0	0	0	0	0	0	0	0	0	0	14	0	0	0		0	0	0	0	0	0	0	0	14	0
21b05f679ac97608f96919524d51f5b7	D_0__Bacteria;D_1__uncultured_Bacteria;D_2__uncultured_Bacteria;D_3__uncultured_Bacteria;D_4__uncultured_Bacteria;D_5__uncultured_Bacteria;D_6__uncultured_Bacteria	0	0	0	0	0	0	0	0	0	0	0	0	0	0	0	9	0	0	0	0		0	0	0	0	0	0	0	9	0	0
21c0cee41ecaf49b5d2614a7648d0eaf	D_0__Bacteria;D_1__Proteobacteria;D_2__Alphaproteobacteria;D_3__Sphingomonadales;D_4__Sphingomonadaceae;D_5__Sphingomonas;D_6__Sphingomonas	0	0	0	0	0	0	0	0	0	0	0	0	0	0	0	0	0	0	32	0		0	0	0	0	0	0	0	0	0	32
21c885efc0cf4dc6008acde5d4b3718d	D_0__Bacteria;D_1__Firmicutes;D_2__Bacilli;D_3__Lactobacillales;D_4__Streptococcaceae;D_5__Streptococcus;D_6__Streptococcus	113	0	0	0	0	0	0	0	0	0	0	0	0	0	0	0	0	0	0	0		113	0	0	0	0	0	0	0	0	0
21cacdaf240a16688a13c141d717604e	D_0__Bacteria;D_1__Bacteroidetes;D_2__Bacteroidia;D_3__Bacteroidales;D_4__Bacteroidaceae;D_5__Bacteroides;D_6__uncultured organism	0	0	0	0	67	0	0	0	50	56	0	0	40	0	0	0	0	0	0	0		0	0	67	0	106	0	40	0	0	0
21cd2e7e1cac3969e40498e227c0a6d9	D_0__Bacteria;D_1__Bacteroidetes;D_2__Bacteroidia;D_3__Flavobacteriales;D_4__Crocinitomicaceae;D_5__Fluviicola;D_6__uncultured	0	0	0	0	0	0	0	26	0	0	0	0	0	0	0	0	0	0	0	0		0	0	0	26	0	0	0	0	0	0
21cf7f4f9d02721d890a8e0e8d1965fa	D_0__Bacteria;D_1__Bacteroidetes;D_2__Bacteroidia;D_3__Bacteroidales;D_4__Prevotellaceae;D_5__Prevotella 7;D_6__Prevotella 7	0	0	0	0	0	0	0	0	0	0	59	0	0	0	0	0	0	0	0	0		0	0	0	0	0	59	0	0	0	0
221a683b1c76569c5e529f790b82875d	D_0__Bacteria;D_1__Chloroflexi;D_2__Anaerolineae;D_3__SBR1031;D_4__A4b;D_5__uncultured Chloroflexi bacterium;D_6__uncultured Chloroflexi bacterium	0	0	0	32	0	0	0	0	0	0	0	0	0	0	0	0	0	0	0	0		0	32	0	0	0	0	0	0	0	0
221a9fb6e75b79bd72d8b3e7ed40233f	D_0__Bacteria;D_1__Proteobacteria;D_2__Alphaproteobacteria;D_3__Acetobacterales;D_4__Acetobacteraceae;D_5__Acidiphilium;D_6__uncultured bacterium	0	0	0	0	0	0	0	0	0	0	0	0	0	0	0	51	0	0	0	0		0	0	0	0	0	0	0	51	0	0
2231c4455efb2c2291182608486a6743	D_0__Bacteria;D_1__Proteobacteria;D_2__Gammaproteobacteria;D_3__Betaproteobacteriales;D_4__Neisseriaceae;D_5__Neisseria;D_6__uncultured	0	0	0	0	0	0	0	0	0	0	0	0	0	0	0	0	0	0	106	0		0	0	0	0	0	0	0	0	0	106
224dc656068ee6cef7dd132e4182e041	D_0__Bacteria;D_1__Bacteroidetes;D_2__Bacteroidia;D_3__Flavobacteriales;D_4__Flavobacteriaceae;D_5__Flavobacterium;D_6__uncultured	0	0	0	0	0	0	0	0	0	0	0	0	0	0	0	0	0	0	20	0		0	0	0	0	0	0	0	0	0	20
225c1bbebc6b429904511cc1a305933b	D_0__Bacteria;D_1__Firmicutes;D_2__Clostridia;D_3__Clostridiales;D_4__Lachnospiraceae;D_5__Coprococcus 3;D_6__uncultured	0	0	0	0	0	0	0	0	0	0	0	0	0	0	41	0	0	0	0	0		0	0	0	0	0	0	0	41	0	0
228706e1e6bf5e753d76bb3beb8e16f5	D_0__Bacteria;D_1__Planctomycetes;D_2__Planctomycetacia;D_3__Gemmatales;D_4__Gemmataceae;D_5__Fimbriiglobus;D_6__uncultured bacterium	0	0	0	0	0	0	0	0	0	0	7	0	0	0	0	0	0	0	0	0		0	0	0	0	0	7	0	0	0	0
22a1d5e6db9376da45fb0d1512e7038c	D_0__Bacteria;D_1__Proteobacteria;D_2__Gammaproteobacteria;D_3__Alteromonadales;D_4__Shewanellaceae;D_5__Shewanella;D_6__Shewanella	0	0	0	0	0	0	0	0	0	0	0	0	0	0	0	0	14	0	0	0		0	0	0	0	0	0	0	0	14	0
22a9f9aa34f14443435aaf90bd210b37	D_0__Bacteria;D_1__Actinobacteria;D_2__Actinobacteria;D_3__Micrococcales;D_4__Intrasporangiaceae;D_5__uncultured_Intrasporangiaceae;D_6__uncultured_Intrasporangiaceae	0	0	0	0	42	0	0	0	0	0	0	0	0	0	0	0	0	0	0	0		0	0	42	0	0	0	0	0	0	0
22b2824eb7d73cc981ff9219d5b6864f	D_0__Bacteria;D_1__Firmicutes;D_2__Clostridia;D_3__Clostridiales;D_4__Family XI;D_5__Peptoniphilus;D_6__uncultured	0	0	0	0	0	0	0	0	0	0	0	0	0	0	80	0	0	0	0	0		0	0	0	0	0	0	0	80	0	0
22c0b1824b54220fd1efe2ae0924de5e	D_0__Bacteria;D_1__Proteobacteria;D_2__Gammaproteobacteria;D_3__Betaproteobacteriales;D_4__Burkholderiaceae;D_5__uncultured_Burkholderiaceae;D_6__uncultured_Burkholderiaceae	0	0	0	0	0	0	0	22	0	0	0	0	0	0	0	0	0	0	0	0		0	0	0	22	0	0	0	0	0	0
22e6d1823a6ea39f7aa8a740ceb9486d	D_0__Bacteria;D_1__Actinobacteria;D_2__Actinobacteria;D_3__Micrococcales;D_4__Demequinaceae;D_5__Demequina;D_6__uncultured bacterium	0	0	0	0	0	0	0	0	0	25	0	0	0	0	0	0	0	0	0	0		0	0	0	0	25	0	0	0	0	0
22fb0396d2ce3741d8a600a0f2521a39	D_0__Bacteria;D_1__Proteobacteria;D_2__Alphaproteobacteria;D_3__uncultured_Alphaproteobacteria;D_4__uncultured_Alphaproteobacteria;D_5__uncultured_Alphaproteobacteria;D_6__uncultured_Alphaproteobacteria	0	0	0	0	0	0	0	0	0	0	0	10	0	0	0	0	0	0	0	0		0	0	0	0	0	10	0	0	0	0
2310e3346f84ede5f1a05c111b577371	D_0__Bacteria;D_1__Firmicutes;D_2__Clostridia;D_3__Clostridiales;D_4__Lachnospiraceae;D_5__uncultured_Lachnospiraceae;D_6__uncultured_Lachnospiraceae	0	0	0	0	0	0	49	0	0	0	0	0	0	0	0	0	0	0	0	0		0	0	0	49	0	0	0	0	0	0
2312022670b607ae2c035c2d25bae6e1	D_0__Bacteria;D_1__Actinobacteria;D_2__Actinobacteria;D_3__Micrococcales;D_4__Dermabacteraceae;D_5__Dermabacter;D_6__uncultured bacterium	0	0	0	0	0	0	0	0	0	29	0	0	0	0	0	0	0	0	0	0		0	0	0	0	29	0	0	0	0	0
2322344303cae45931261a8488ba7543	D_0__Bacteria;D_1__Proteobacteria;D_2__Alphaproteobacteria;D_3__Rhizobiales;D_4__Beijerinckiaceae;D_5__Psychroglaciecola;D_6__Psychroglaciecola	0	0	0	0	0	0	0	0	0	0	0	0	0	0	0	0	0	47	0	0		0	0	0	0	0	0	0	0	47	0
232f149b005a19c81987134c233e2235	D_0__Bacteria;D_1__Actinobacteria;D_2__Thermoleophilia;D_3__Gaiellales;D_4__Gaiellaceae;D_5__Gaiella;D_6__uncultured	0	0	0	0	0	0	0	0	0	43	0	0	0	0	0	0	0	0	0	0		0	0	0	0	43	0	0	0	0	0
232f6cf7cc39915aded9eddf69535f9b	D_0__Bacteria;D_1__Actinobacteria;D_2__Actinobacteria;D_3__Actinomycetales;D_4__Actinomycetaceae;D_5__Actinomyces;D_6__uncultured	0	0	25	0	0	0	0	0	0	0	0	0	0	0	0	0	0	0	0	0		0	25	0	0	0	0	0	0	0	0
23438122f622fda6a6e41401d6f14621	D_0__Bacteria;D_1__Bacteroidetes;D_2__Bacteroidia;D_3__Bacteroidales;D_4__Prevotellaceae;D_5__Alloprevotella;D_6__uncultured Prevotellaceae bacterium	0	0	0	0	0	0	0	0	0	0	0	0	0	0	0	0	11	0	0	0		0	0	0	0	0	0	0	0	11	0
23622ef0a0b7b12f3ce4c4493fa73a86	D_0__Bacteria;D_1__Firmicutes;D_2__Negativicutes;D_3__Selenomonadales;D_4__Veillonellaceae;D_5__Negativicoccus;D_6__uncultured bacterium	0	0	0	0	0	0	0	0	0	0	0	0	0	0	0	0	16	0	0	0		0	0	0	0	0	0	0	0	16	0
236576b79bd5e76798180728a2f2a783	D_0__Bacteria;D_1__Proteobacteria;D_2__Alphaproteobacteria;D_3__Sphingomonadales;D_4__Sphingomonadaceae;D_5__Sphingomonas;D_6__Sphingomonas	0	104	0	0	0	0	0	0	0	0	0	0	0	0	0	78	0	109	95	107		104	0	0	0	0	0	0	78	109	202
236d0087de568f6333bb3ecca01e8cfb	D_0__Bacteria;D_1__uncultured_Bacteria;D_2__uncultured_Bacteria;D_3__uncultured_Bacteria;D_4__uncultured_Bacteria;D_5__uncultured_Bacteria;D_6__uncultured_Bacteria	0	0	0	0	0	0	0	0	0	0	0	0	0	0	8	0	0	0	0	0		0	0	0	0	0	0	0	8	0	0
238ec17a58f28175bcc32e437d652c14	D_0__Bacteria;D_1__Deinococcus-Thermus;D_2__Deinococci;D_3__Deinococcales;D_4__Deinococcaceae;D_5__Deinococcus;D_6__Deinococcus sp.	0	0	0	0	0	0	0	0	0	0	0	0	0	0	8	0	0	0	0	0		0	0	0	0	0	0	0	8	0	0
239e7d19e6ecc729de24d7acf7cc1977	D_0__Bacteria;D_1__Proteobacteria;D_2__Alphaproteobacteria;D_3__Sphingomonadales;D_4__Sphingomonadaceae;D_5__Sphingomonas;D_6__Sphingomonas	0	0	0	0	0	0	0	66	0	0	181	0	0	0	0	0	0	0	0	0		0	0	0	66	0	181	0	0	0	0
23b8af12ba4b11496df4dec8aee366ec	D_0__Bacteria;D_1__Bacteroidetes;D_2__Ignavibacteria;D_3__Ignavibacteriales;D_4__Melioribacteraceae;D_5__IheB3-7;D_6__uncultured	0	0	0	0	0	0	0	0	9	0	0	0	0	0	0	0	0	0	0	0		0	0	0	0	9	0	0	0	0	0
23c5bb801545d87fc9daf1e089d38386	D_0__Bacteria;D_1__Firmicutes;D_2__Clostridia;D_3__Clostridiales;D_4__Lachnospiraceae;D_5__Lachnospiraceae UCG-004;D_6__uncultured organism	0	0	0	0	0	0	0	0	95	0	0	0	0	0	0	0	0	0	0	0		0	0	0	0	95	0	0	0	0	0
23ca7293e56c1c554a23eb10443ec41c	D_0__Bacteria;D_1__Planctomycetes;D_2__Phycisphaerae;D_3__Phycisphaerales;D_4__Phycisphaeraceae;D_5__SM1A02;D_6__SM1A02	0	0	0	0	0	0	0	0	0	0	8	0	0	0	0	0	0	0	0	0		0	0	0	0	0	8	0	0	0	0
23d2311ca4e62aa8063eb26576033d73	D_0__Bacteria;D_1__Bacteroidetes;D_2__Bacteroidia;D_3__Sphingobacteriales;D_4__Sphingobacteriaceae;D_5__Mucilaginibacter;D_6__uncultured	25	0	0	0	0	0	0	0	0	0	0	0	0	0	0	0	0	0	0	0		25	0	0	0	0	0	0	0	0	0
23d32e79229aac9e644faca18c884cd4	D_0__Bacteria;D_1__Actinobacteria;D_2__Actinobacteria;D_3__Micrococcales;D_4__Microbacteriaceae;D_5__Parafrigoribacterium;D_6__uncultured bacterium	0	0	0	0	0	0	0	0	0	0	0	0	0	0	0	0	86	0	0	0		0	0	0	0	0	0	0	0	86	0
23ef91d8b022f2cf35b54739be8423ad	D_0__Bacteria;D_1__Proteobacteria;D_2__Deltaproteobacteria;D_3__Myxococcales;D_4__Polyangiaceae;D_5__uncultured_Polyangiaceae;D_6__uncultured_Polyangiaceae	0	0	0	0	0	0	0	0	0	0	0	0	0	0	0	0	0	10	0	0		0	0	0	0	0	0	0	0	10	0
23f728cddde73a1b44287ddbbe9070fa	D_0__Bacteria;D_1__Bacteroidetes;D_2__Bacteroidia;D_3__Cytophagales;D_4__Cytophagaceae;D_5__Cytophaga;D_6__uncultured bacterium	0	0	0	0	0	0	0	0	0	0	0	0	0	0	0	0	0	0	7	0		0	0	0	0	0	0	0	0	0	7
240e0b99817bf4468048df497de5498a	D_0__Bacteria;D_1__Proteobacteria;D_2__Gammaproteobacteria;D_3__Betaproteobacteriales;D_4__Neisseriaceae;D_5__Eikenella;D_6__uncultured bacterium	0	0	0	0	0	0	0	0	0	0	0	0	0	0	0	0	0	0	43	0		0	0	0	0	0	0	0	0	0	43
240e999ae3fd1e49cc0e79ee3781889e	D_0__Bacteria;D_1__Acidobacteria;D_2__Blastocatellia (Subgroup 4);D_3__DS-100;D_4__uncultured_Acidobacteria;D_5__uncultured_Acidobacteria;D_6__uncultured_Acidobacteria	0	0	0	19	0	0	0	0	0	0	0	0	0	0	0	0	0	0	0	0		0	19	0	0	0	0	0	0	0	0
2411129d57318110b667107caf1212e1	D_0__Bacteria;D_1__Firmicutes;D_2__Clostridia;D_3__Clostridiales;D_4__Ruminococcaceae;D_5__Fastidiosipila;D_6__uncultured bacterium	0	0	0	0	0	0	0	0	0	0	34	0	0	0	0	0	0	0	0	0		0	0	0	0	0	34	0	0	0	0
241f9548501ab0d18ddd4639370de861	D_0__Bacteria;D_1__Firmicutes;D_2__Erysipelotrichia;D_3__Erysipelotrichales;D_4__Erysipelotrichaceae;D_5__Holdemania;D_6__uncultured bacterium	0	0	0	0	0	0	0	0	14	0	0	0	0	0	0	0	0	0	0	0		0	0	0	0	14	0	0	0	0	0
2424442372a0462b99b01ac08c546081	D_0__Bacteria;D_1__Actinobacteria;D_2__Coriobacteriia;D_3__Coriobacteriales;D_4__uncultured_Coriobacteriales;D_5__uncultured_Coriobacteriales;D_6__uncultured_Coriobacteriales	0	0	0	0	11	0	0	0	0	0	0	0	0	0	0	0	0	0	0	0		0	0	11	0	0	0	0	0	0	0
2428b32801673c6da92e7be84317bb74	D_0__Bacteria;D_1__Gemmatimonadetes;D_2__S0134 terrestrial group;D_3__uncultured Gemmatimonadetes bacterium;D_4__uncultured Gemmatimonadetes bacterium;D_5__uncultured Gemmatimonadetes bacterium;D_6__uncultured Gemmatimonadetes bacterium	0	0	0	0	0	0	0	0	0	0	0	0	0	0	0	0	0	0	0	10		0	0	0	0	0	0	0	0	0	10
243583c802001f291e39f4772f9000a2	D_0__Bacteria;D_1__Actinobacteria;D_2__Thermoleophilia;D_3__uncultured_Thermoleophilia;D_4__uncultured_Thermoleophilia;D_5__uncultured_Thermoleophilia;D_6__uncultured_Thermoleophilia	0	0	0	0	0	12	0	0	0	0	0	0	0	0	0	0	0	0	0	0		0	0	12	0	0	0	0	0	0	0
243641b8b25672f81a24a4b1119ac522	D_0__Bacteria;D_1__Bacteroidetes;D_2__Bacteroidia;D_3__Sphingobacteriales;D_4__Sphingobacteriaceae;D_5__Sphingobacterium;D_6__uncultured Sphingobacterium sp.	19	0	0	0	0	0	0	0	0	0	0	0	0	0	0	0	0	0	0	0		19	0	0	0	0	0	0	0	0	0
2445f5857a8f6b67206dd04fdd53d37b	D_0__Bacteria;D_1__Actinobacteria;D_2__Actinobacteria;D_3__Bifidobacteriales;D_4__Bifidobacteriaceae;D_5__Bifidobacterium;D_6__uncultured	0	0	0	0	0	0	53	0	0	0	0	0	0	0	0	0	0	0	0	0		0	0	0	53	0	0	0	0	0	0
246908cf7c07b11b00a1fbda9820d4b0	D_0__Bacteria;D_1__Firmicutes;D_2__Clostridia;D_3__Clostridiales;D_4__Family XI;D_5__Anaerococcus;D_6__uncultured Anaerococcus sp.	0	0	0	0	56	0	41	46	0	0	0	0	0	0	43	0	0	0	0	0		0	0	56	87	0	0	0	43	0	0
248455f52609197e28e7917aac2584a0	D_0__Bacteria;D_1__Actinobacteria;D_2__Actinobacteria;D_3__Pseudonocardiales;D_4__Pseudonocardiaceae;D_5__uncultured_Pseudonocardiaceae;D_6__uncultured_Pseudonocardiaceae	0	0	0	0	0	26	0	0	0	0	0	0	0	0	0	0	0	0	0	0		0	0	26	0	0	0	0	0	0	0
249ef9e4aa1ad428a1b4df584462a3dd	D_0__Bacteria;D_1__Proteobacteria;D_2__Gammaproteobacteria;D_3__Xanthomonadales;D_4__Xanthomonadaceae;D_5__Pseudoxanthomonas;D_6__Pseudoxanthomonas	0	0	0	0	0	0	0	0	0	0	0	0	0	0	0	0	81	0	0	0		0	0	0	0	0	0	0	0	81	0
24ff69f67c4f1f8ced50d54706c8f847	D_0__Bacteria;D_1__Actinobacteria;D_2__Actinobacteria;D_3__Micrococcales;D_4__Dermabacteraceae;D_5__Dermabacter;D_6__uncultured bacterium	0	0	0	0	0	51	0	0	0	0	0	0	0	0	0	0	0	0	0	0		0	0	51	0	0	0	0	0	0	0
251591508d09fb8e2bcfdcdbc1ab7fb1	D_0__Bacteria;D_1__Deinococcus-Thermus;D_2__Deinococci;D_3__Deinococcales;D_4__Trueperaceae;D_5__Truepera;D_6__Truepera	0	0	0	0	0	0	0	0	0	0	0	0	0	0	0	0	0	7	0	0		0	0	0	0	0	0	0	0	7	0
251dc370c4a73e969ba2f97fc1532282	D_0__Bacteria;D_1__Proteobacteria;D_2__Gammaproteobacteria;D_3__Betaproteobacteriales;D_4__Burkholderiaceae;D_5__uncultured_Burkholderiaceae;D_6__uncultured_Burkholderiaceae	0	0	0	0	0	0	0	0	0	0	77	0	0	0	0	0	0	0	0	0		0	0	0	0	0	77	0	0	0	0
25291dd551e5b42112192c283beb5c7d	D_0__Bacteria;D_1__Bacteroidetes;D_2__Bacteroidia;D_3__Bacteroidales;D_4__Prevotellaceae;D_5__Prevotella;D_6__Prevotella bivia	0	0	0	0	0	0	0	0	0	0	0	0	0	0	0	0	0	0	39	0		0	0	0	0	0	0	0	0	0	39
25522905dd041f8712371c948f06aad4	D_0__Archaea;D_1__Thaumarchaeota;D_2__Nitrososphaeria;D_3__Nitrososphaerales;D_4__Nitrososphaeraceae;D_5__uncultured_Nitrososphaeraceae;D_6__uncultured_Nitrososphaeraceae	0	0	0	0	0	0	0	0	0	0	0	0	0	0	0	0	0	39	0	0		0	0	0	0	0	0	0	0	39	0
25545242961a1dd9e66a0b022e85bd63	D_0__Bacteria;D_1__Proteobacteria;D_2__uncultured_Proteobacteria;D_3__uncultured_Proteobacteria;D_4__uncultured_Proteobacteria;D_5__uncultured_Proteobacteria;D_6__uncultured_Proteobacteria	0	0	0	0	0	0	0	10	0	0	0	0	0	0	0	0	0	0	0	0		0	0	0	10	0	0	0	0	0	0
256c7150a4173a913dbcf28dee097a61	D_0__Bacteria;D_1__Proteobacteria;D_2__Alphaproteobacteria;D_3__Acetobacterales;D_4__Acetobacteraceae;D_5__Acidiphilium;D_6__uncultured bacterium	0	0	0	0	0	0	0	0	0	0	0	0	0	70	0	0	0	0	0	0		0	0	0	0	0	0	70	0	0	0
25745d94adcbc34c2cf22619b36103c4	D_0__Bacteria;D_1__Actinobacteria;D_2__Thermoleophilia;D_3__Gaiellales;D_4__uncultured_Gaiellales;D_5__uncultured_Gaiellales;D_6__uncultured_Gaiellales	0	0	0	0	0	0	0	0	0	25	0	0	0	0	0	0	0	0	0	0		0	0	0	0	25	0	0	0	0	0
257ad28f87d3b7ea4c6bc77b6588eaf8	D_0__Bacteria;D_1__Proteobacteria;D_2__Alphaproteobacteria;D_3__Acetobacterales;D_4__Acetobacteraceae;D_5__Acidiphilium;D_6__uncultured	0	0	0	0	0	0	0	0	0	0	0	0	0	0	0	37	0	0	0	0		0	0	0	0	0	0	0	37	0	0
257c23e4e02131bff44fb9a1f8a00a11	D_0__Bacteria;D_1__Proteobacteria;D_2__Gammaproteobacteria;D_3__Betaproteobacteriales;D_4__SC-I-84;D_5__uncultured_Betaproteobacteriales;D_6__uncultured_Betaproteobacteriales	0	0	0	0	0	0	0	57	0	0	0	0	0	0	0	0	0	0	0	0		0	0	0	57	0	0	0	0	0	0
258245b585b1f2419ce8e057f6112138	D_0__Bacteria;D_1__Firmicutes;D_2__Clostridia;D_3__Clostridiales;D_4__Lachnospiraceae;D_5__Coprococcus 2;D_6__uncultured bacterium	0	0	85	0	0	0	0	0	0	0	0	0	0	0	0	0	0	0	154	0		0	85	0	0	0	0	0	0	0	154
2587212b1f0ab92fd05ccef928ef04d6	D_0__Archaea;D_1__Euryarchaeota;D_2__Methanomicrobia;D_3__Methanosarcinales;D_4__Methanosarcinaceae;D_5__Methanosarcina;D_6__uncultured archaeon	0	0	0	0	0	0	0	0	0	0	0	0	0	0	0	0	0	0	3	0		0	0	0	0	0	0	0	0	0	3
2595b88f0fbb2562ff873df0c9835ce6	D_0__Bacteria;D_1__Actinobacteria;D_2__Actinobacteria;D_3__Micrococcales;D_4__Microbacteriaceae;D_5__Leucobacter;D_6__uncultured	0	0	0	0	0	0	0	27	0	0	0	0	0	0	0	0	0	0	0	0		0	0	0	27	0	0	0	0	0	0
25a01991d4321f2d1cdaa3db0f1cfe16	D_0__Bacteria;D_1__Firmicutes;D_2__Bacilli;D_3__Bacillales;D_4__Staphylococcaceae;D_5__Staphylococcus;D_6__Staphylococcus aureus	562	336	120	273	87	396	177	267	269	340	374	110	72	236	290	526	184	245	81	72		898	393	483	444	609	484	308	816	429	153
25b4620078fbaf7d8a3702f84e82c944	D_0__Bacteria;D_1__Firmicutes;D_2__Bacilli;D_3__Bacillales;D_4__Alicyclobacillaceae;D_5__Tumebacillus;D_6__Tumebacillus	0	0	0	0	0	0	0	0	0	0	0	0	0	0	0	0	0	0	22	0		0	0	0	0	0	0	0	0	0	22
25b6ad01c58a8c01eae1444d818f8e38	D_0__Bacteria;D_1__Firmicutes;D_2__Clostridia;D_3__Clostridiales;D_4__Lachnospiraceae;D_5__[Eubacterium] eligens group;D_6__uncultured	0	0	0	0	0	0	0	0	33	0	0	0	0	0	0	0	0	0	0	0		0	0	0	0	33	0	0	0	0	0
25bdf39b5cb9164b8ece6e67de912d5f	D_0__Bacteria;D_1__Firmicutes;D_2__Bacilli;D_3__Lactobacillales;D_4__Streptococcaceae;D_5__Lactococcus;D_6__uncultured	0	0	0	0	0	0	0	0	0	0	0	0	72	0	0	0	0	0	0	0		0	0	0	0	0	0	72	0	0	0
25ecc734bf1c2597db673b5e5f291586	D_0__Bacteria;D_1__Firmicutes;D_2__Bacilli;D_3__Bacillales;D_4__Planococcaceae;D_5__uncultured_Planococcaceae;D_6__uncultured_Planococcaceae	0	0	0	0	0	0	0	0	0	0	0	29	0	0	0	0	0	0	0	0		0	0	0	0	0	29	0	0	0	0
260fc42b455d2ecccf20e76486068458	D_0__Bacteria;D_1__Proteobacteria;D_2__Alphaproteobacteria;D_3__Rhizobiales;D_4__Rhizobiaceae;D_5__uncultured_Rhizobiaceae;D_6__uncultured_Rhizobiaceae	0	0	0	0	30	0	0	0	0	0	0	0	0	0	0	0	0	0	0	0		0	0	30	0	0	0	0	0	0	0
26171a675e8870e76b25d162880280d0	D_0__Bacteria;D_1__Bacteroidetes;D_2__Bacteroidia;D_3__Flavobacteriales;D_4__Weeksellaceae;D_5__Moheibacter;D_6__uncultured bacterium	0	0	0	0	0	0	0	0	81	75	0	0	0	0	0	0	0	0	0	0		0	0	0	0	156	0	0	0	0	0
2619981b0c174019668eb546601f8dfe	D_0__Bacteria;D_1__Firmicutes;D_2__Clostridia;D_3__Clostridiales;D_4__Family XI;D_5__Anaerococcus;D_6__uncultured Anaerococcus sp.	0	0	0	0	0	0	0	0	0	0	0	0	58	0	0	0	0	0	0	0		0	0	0	0	0	0	58	0	0	0
261c5a5e1931bc0dea667c468393ed50	D_0__Bacteria;D_1__Firmicutes;D_2__Clostridia;D_3__Clostridiales;D_4__Gracilibacteraceae;D_5__Lutispora;D_6__uncultured bacterium	0	0	0	20	0	0	0	0	0	0	0	0	0	0	0	0	0	0	0	0		0	20	0	0	0	0	0	0	0	0
2643cb0cdf2a03422903a400bb8ab8a5	D_0__Bacteria;D_1__Proteobacteria;D_2__Alphaproteobacteria;D_3__Rhizobiales;D_4__Rhizobiales Incertae Sedis;D_5__uncultured_Rhizobiales Incertae Sedis;D_6__uncultured_Rhizobiales Incertae Sedis	0	0	0	0	0	0	0	0	0	0	0	0	0	0	0	0	0	0	0	9		0	0	0	0	0	0	0	0	0	9
265009d16fe86e68cda244a27efc44b4	D_0__Bacteria;D_1__Proteobacteria;D_2__Gammaproteobacteria;D_3__Pasteurellales;D_4__Pasteurellaceae;D_5__Haemophilus;D_6__uncultured organism	49	0	0	0	0	0	0	0	0	0	0	0	0	0	36	0	0	0	71	0		49	0	0	0	0	0	0	36	0	71
26541475716a7cb37e51556a4b1c1e7f	D_0__Bacteria;D_1__Firmicutes;D_2__Clostridia;D_3__Clostridiales;D_4__Family XI;D_5__Anaerococcus;D_6__uncultured	0	0	0	0	17	0	50	24	0	0	0	82	0	0	0	0	0	0	27	179		0	0	17	74	0	82	0	0	0	206
26b43ad55b5d1e17b5f4c8251d732baf	D_0__Bacteria;D_1__Bacteroidetes;D_2__Bacteroidia;D_3__Cytophagales;D_4__Spirosomaceae;D_5__Spirosoma;D_6__Spirosoma	0	0	0	0	0	0	0	0	0	0	0	0	0	0	0	0	0	46	39	0		0	0	0	0	0	0	0	0	46	39
26bb75d400d2533ef0eb8775ce2ae411	D_0__Bacteria;D_1__Bacteroidetes;D_2__Bacteroidia;D_3__Bacteroidales;D_4__Paludibacteraceae;D_5__Paludibacter;D_6__uncultured bacterium	0	0	0	0	10	0	0	0	0	0	0	0	0	0	0	0	0	0	0	0		0	0	10	0	0	0	0	0	0	0
26da9fd641e5cb72b6aa233b1e54d536	D_0__Bacteria;D_1__Firmicutes;D_2__Clostridia;D_3__Clostridiales;D_4__Family XI;D_5__Anaerococcus;D_6__uncultured organism	0	0	0	0	0	0	0	0	72	0	0	0	0	0	0	0	0	0	0	0		0	0	0	0	72	0	0	0	0	0
26fb9939549776dfba4bc98b7468a641	D_0__Bacteria;D_1__Proteobacteria;D_2__Alphaproteobacteria;D_3__Caulobacterales;D_4__Caulobacteraceae;D_5__Brevundimonas;D_6__uncultured alpha proteobacterium	0	0	0	0	0	0	34	0	0	0	67	0	0	0	0	0	0	76	0	0		0	0	0	34	0	67	0	0	76	0
27034e2226976c0d60eae4898f10733b	D_0__Bacteria;D_1__Firmicutes;D_2__Clostridia;D_3__Clostridiales;D_4__Lachnospiraceae;D_5__Lachnoclostridium;D_6__uncultured organism	0	0	0	0	40	0	0	0	0	0	0	0	0	0	0	0	0	0	0	0		0	0	40	0	0	0	0	0	0	0
270805207416354fcb79fb8301c55a95	D_0__Bacteria;D_1__Proteobacteria;D_2__Alphaproteobacteria;D_3__Rhizobiales;D_4__Rhizobiaceae;D_5__Chelativorans;D_6__uncultured bacterium	0	0	0	0	0	0	0	0	0	0	0	0	0	0	0	0	0	21	0	0		0	0	0	0	0	0	0	0	21	0
2711fe2785555f5d81eda90a04072424	D_0__Bacteria;D_1__Bacteroidetes;D_2__Bacteroidia;D_3__Cytophagales;D_4__Microscillaceae;D_5__uncultured_Microscillaceae;D_6__uncultured_Microscillaceae	0	0	0	25	0	0	0	0	0	0	0	0	0	0	0	0	0	0	0	0		0	25	0	0	0	0	0	0	0	0
27186fff86d7a93baaf8f2ab28a0854c	D_0__Bacteria;D_1__Bacteroidetes;D_2__Bacteroidia;D_3__Sphingobacteriales;D_4__Sphingobacteriaceae;D_5__Pedobacter;D_6__uncultured	0	0	0	0	0	0	0	0	0	0	0	0	0	0	0	0	0	0	0	116		0	0	0	0	0	0	0	0	0	116
272534fc142008d54cc0d05ca99c3c92	D_0__Bacteria;D_1__Proteobacteria;D_2__Gammaproteobacteria;D_3__Pseudomonadales;D_4__Moraxellaceae;D_5__Acinetobacter;D_6__uncultured	0	0	0	0	0	0	0	0	0	0	0	0	0	0	0	0	85	0	0	0		0	0	0	0	0	0	0	0	85	0
272f66e6752307f8a7b5f22235dc77e9	D_0__Bacteria;D_1__Firmicutes;D_2__Bacilli;D_3__Lactobacillales;D_4__Aerococcaceae;D_5__Facklamia;D_6__uncultured bacterium	0	0	0	0	0	0	83	0	0	0	109	0	0	0	0	0	0	0	0	0		0	0	0	83	0	109	0	0	0	0
274abd2f5313701426b872ff7d4cdbd2	D_0__Bacteria;D_1__Firmicutes;D_2__Clostridia;D_3__Clostridiales;D_4__Lachnospiraceae;D_5__Lachnoclostridium;D_6__uncultured organism	0	0	0	0	0	14	0	0	0	0	0	0	0	0	0	0	0	0	0	0		0	0	14	0	0	0	0	0	0	0
27581195b3ba93f70e28612ed309cfbb	D_0__Bacteria;D_1__Proteobacteria;D_2__Gammaproteobacteria;D_3__Enterobacteriales;D_4__Enterobacteriaceae;D_5__Buchnera;D_6__Buchnera aphidicola	0	0	0	0	0	0	0	0	0	0	9	0	0	0	0	0	0	0	0	0		0	0	0	0	0	9	0	0	0	0
276f29848d57498bfd73e6edbfbdc9b6	D_0__Bacteria;D_1__Planctomycetes;D_2__Planctomycetacia;D_3__Gemmatales;D_4__Gemmataceae;D_5__uncultured_Gemmataceae;D_6__uncultured_Gemmataceae	0	22	0	0	0	0	0	0	0	0	0	0	0	0	0	0	0	0	0	0		22	0	0	0	0	0	0	0	0	0
27704d83c4514d4aa00eb3a671fd5ce9	D_0__Bacteria;D_1__Proteobacteria;D_2__Gammaproteobacteria;D_3__Betaproteobacteriales;D_4__Burkholderiaceae;D_5__uncultured_Burkholderiaceae;D_6__uncultured_Burkholderiaceae	85	0	0	0	0	0	0	0	0	0	0	0	0	0	0	0	0	0	0	0		85	0	0	0	0	0	0	0	0	0
27886c9a0557832c1e37da29ade2fc99	D_0__Bacteria;D_1__Proteobacteria;D_2__Deltaproteobacteria;D_3__Myxococcales;D_4__Myxococcaceae;D_5__Myxococcus;D_6__Myxococcus fulvus	0	0	0	0	0	0	0	0	0	0	0	0	0	0	0	0	0	0	39	0		0	0	0	0	0	0	0	0	0	39
279df6583ba834f8ade0c4984faa72d9	D_0__Bacteria;D_1__Proteobacteria;D_2__Alphaproteobacteria;D_3__Rhizobiales;D_4__Rhodomicrobiaceae;D_5__Rhodomicrobium;D_6__Rhodomicrobium	0	0	0	0	0	0	0	0	0	0	4	0	0	0	0	0	0	0	0	0		0	0	0	0	0	4	0	0	0	0
27bc958462d46012d79909268acc316d	D_0__Bacteria;D_1__Verrucomicrobia;D_2__Verrucomicrobiae;D_3__Chthoniobacterales;D_4__Chthoniobacteraceae;D_5__Chthoniobacter;D_6__uncultured bacterium	0	0	0	0	0	0	0	0	0	0	0	0	0	0	0	6	0	0	0	0		0	0	0	0	0	0	0	6	0	0
27cd6025bfd42fcf0046406cf318b7ea	D_0__Bacteria;D_1__Fusobacteria;D_2__Fusobacteriia;D_3__Fusobacteriales;D_4__Leptotrichiaceae;D_5__Leptotrichia;D_6__uncultured	0	0	0	0	0	0	0	0	0	0	0	0	0	0	7	0	0	0	0	0		0	0	0	0	0	0	0	7	0	0
27d82c4515f6546c765b5b6f97a90d07	D_0__Bacteria;D_1__Firmicutes;D_2__Clostridia;D_3__Clostridiales;D_4__Family XI;D_5__Helcococcus;D_6__uncultured bacterium	0	0	0	0	0	0	0	0	0	0	24	0	0	0	0	0	0	0	0	0		0	0	0	0	0	24	0	0	0	0
27df64a42921567f81619eb17ad10a34	D_0__Bacteria;D_1__Proteobacteria;D_2__Alphaproteobacteria;D_3__Rhizobiales;D_4__Rhizobiaceae;D_5__uncultured_Rhizobiaceae;D_6__uncultured_Rhizobiaceae	0	0	0	0	0	0	0	0	0	0	26	0	0	0	0	0	0	0	0	0		0	0	0	0	0	26	0	0	0	0
280ca7ee6c061b5f0ce80d7ea22edd1e	D_0__Bacteria;D_1__Firmicutes;D_2__Clostridia;D_3__Clostridiales;D_4__Lachnospiraceae;D_5__[Eubacterium] ventriosum group;D_6__uncultured	0	0	0	0	0	0	0	0	60	0	0	0	0	0	0	0	0	0	0	0		0	0	0	0	60	0	0	0	0	0
2828abda9fc4c93bf85cbce171369a38	D_0__Bacteria;D_1__Proteobacteria;D_2__Alphaproteobacteria;D_3__Sphingomonadales;D_4__Sphingomonadaceae;D_5__uncultured_Sphingomonadaceae;D_6__uncultured_Sphingomonadaceae	0	0	0	0	0	39	0	0	0	0	0	0	0	0	0	0	0	0	0	0		0	0	39	0	0	0	0	0	0	0
283ad55b76d4464023eab002ef5df2a5	D_0__Bacteria;D_1__Proteobacteria;D_2__Alphaproteobacteria;D_3__Sphingomonadales;D_4__Sphingomonadaceae;D_5__Rhizorhapis;D_6__Rhizorhapis	0	0	0	0	0	0	0	0	0	0	0	0	0	0	0	0	0	87	0	0		0	0	0	0	0	0	0	0	87	0
2858f9c80d3281e7f8a29cbb08f41225	D_0__Bacteria;D_1__Bacteroidetes;D_2__Bacteroidia;D_3__Bacteroidales;D_4__Prevotellaceae;D_5__Alloprevotella;D_6__uncultured Prevotellaceae bacterium	0	0	0	0	3	0	0	0	0	0	0	0	0	0	0	0	0	0	0	0		0	0	3	0	0	0	0	0	0	0
288095c3f1c5275805193558fd31e0b3	D_0__Bacteria;D_1__Firmicutes;D_2__Bacilli;D_3__Lactobacillales;D_4__Streptococcaceae;D_5__Lactococcus;D_6__uncultured Lactococcus sp.	0	0	0	0	0	0	0	0	0	0	0	0	36	0	0	0	0	0	0	0		0	0	0	0	0	0	36	0	0	0
288690a5462fff88e6aed3630403df45	D_0__Bacteria;D_1__Proteobacteria;D_2__Gammaproteobacteria;D_3__Xanthomonadales;D_4__Rhodanobacteraceae;D_5__Luteibacter;D_6__uncultured bacterium	0	0	0	0	0	0	0	38	0	0	0	0	0	0	0	0	0	0	0	0		0	0	0	38	0	0	0	0	0	0
289d1efe96ea348d7c1ea24cac5e2ecb	D_0__Bacteria;D_1__Firmicutes;D_2__Clostridia;D_3__Clostridiales;D_4__Ruminococcaceae;D_5__[Eubacterium] coprostanoligenes group;D_6__gut metagenome	0	0	0	0	0	0	0	0	0	0	0	0	0	0	0	0	15	0	0	0		0	0	0	0	0	0	0	0	15	0
28c06fca0dbf225e284ae9e90dcee4e1	D_0__Bacteria;D_1__Firmicutes;D_2__Bacilli;D_3__Bacillales;D_4__Bacillaceae;D_5__Bacillus;D_6__Bacillus circulans	0	66	0	0	0	0	0	0	0	0	0	0	0	0	0	0	0	0	0	0		66	0	0	0	0	0	0	0	0	0
28c268470c9baaf04f96f5178c975093	D_0__Bacteria;D_1__Actinobacteria;D_2__Thermoleophilia;D_3__Gaiellales;D_4__Gaiellaceae;D_5__Gaiella;D_6__uncultured	0	0	0	0	0	0	0	0	0	43	0	0	0	0	0	0	0	0	0	0		0	0	0	0	43	0	0	0	0	0
2903cd34e8cf1815b2ad19302647b7f5	D_0__Bacteria;D_1__Bacteroidetes;D_2__Bacteroidia;D_3__Chitinophagales;D_4__Chitinophagaceae;D_5__Ferruginibacter;D_6__uncultured	0	0	0	0	0	0	0	0	0	0	0	0	0	0	0	0	0	56	0	0		0	0	0	0	0	0	0	0	56	0
290b91ef8f79c2e87f7aa27cc4c07dca	D_0__Bacteria;D_1__Actinobacteria;D_2__Actinobacteria;D_3__Micrococcales;D_4__Micrococcaceae;D_5__Kocuria;D_6__uncultured	0	0	0	0	0	0	0	0	0	0	0	0	0	0	0	0	0	115	0	0		0	0	0	0	0	0	0	0	115	0
290c373fc84a89e5d416256d41e8e249	D_0__Bacteria;D_1__Proteobacteria;D_2__Deltaproteobacteria;D_3__Myxococcales;D_4__Haliangiaceae;D_5__Haliangium;D_6__metagenome	0	0	0	0	0	0	0	0	0	0	0	0	0	0	0	0	0	29	0	0		0	0	0	0	0	0	0	0	29	0
2910a01c413a33ff8c51a2437e6696c5	D_0__Bacteria;D_1__Proteobacteria;D_2__Alphaproteobacteria;D_3__Rhodospirillales;D_4__uncultured_Rhodospirillales;D_5__uncultured_Rhodospirillales;D_6__uncultured_Rhodospirillales	0	0	0	0	0	0	0	0	0	0	0	0	0	0	0	0	0	0	0	3		0	0	0	0	0	0	0	0	0	3
291180b0ad561f8b41b4c04e8938cc32	D_0__Bacteria;D_1__Bacteroidetes;D_2__Bacteroidia;D_3__Chitinophagales;D_4__Chitinophagaceae;D_5__uncultured_Chitinophagaceae;D_6__uncultured_Chitinophagaceae	0	0	0	0	0	0	0	0	0	0	0	0	0	0	0	0	0	30	0	0		0	0	0	0	0	0	0	0	30	0
2922047b4a1a5d0a5d9cca55efc6746d	D_0__Bacteria;D_1__Proteobacteria;D_2__Alphaproteobacteria;D_3__Rickettsiales;D_4__SM2D12;D_5__SM2D12_uncultured;D_6__SM2D12_uncultured	0	0	0	0	7	0	0	0	0	0	0	0	0	0	0	0	0	0	0	0		0	0	7	0	0	0	0	0	0	0
2935572e98090478b6b11f0d845f0cc0	D_0__Bacteria;D_1__Actinobacteria;D_2__Actinobacteria;D_3__Micrococcales;D_4__Micrococcales Incertae Sedis;D_5__Timonella;D_6__Timonella	0	0	0	0	0	0	0	0	0	0	0	0	0	0	0	0	0	20	0	0		0	0	0	0	0	0	0	0	20	0
295323838d59b6598c38f9433fcabe46	D_0__Bacteria;D_1__Proteobacteria;D_2__Alphaproteobacteria;D_3__Rhizobiales;D_4__uncultured_Rhizobiales;D_5__uncultured_Rhizobiales;D_6__uncultured_Rhizobiales	0	0	0	0	0	0	0	0	0	0	0	0	0	0	0	0	0	0	87	0		0	0	0	0	0	0	0	0	0	87
295551128b2dd8df30deebbab762d7ed	D_0__Bacteria;D_1__Bacteroidetes;D_2__Bacteroidia;D_3__Cytophagales;D_4__Spirosomaceae;D_5__Spirosoma;D_6__Spirosoma	0	0	0	0	0	0	9	0	0	0	0	0	0	0	0	0	0	0	0	0		0	0	0	9	0	0	0	0	0	0
29947fb1879d0115cc652bdbae116852	D_0__Bacteria;D_1__Latescibacteria;D_2__uncultured_Latescibacteria;D_3__uncultured_Latescibacteria;D_4__uncultured_Latescibacteria;D_5__uncultured_Latescibacteria;D_6__uncultured_Latescibacteria	0	0	0	0	0	0	0	0	0	0	0	0	5	0	0	0	0	0	0	0		0	0	0	0	0	0	5	0	0	0
29ab9af58ac8e925fbf73fb99513d757	D_0__Bacteria;D_1__Proteobacteria;D_2__Deltaproteobacteria;D_3__Bdellovibrionales;D_4__Bacteriovoracaceae;D_5__Peredibacter;D_6__uncultured	0	0	0	0	0	0	0	0	0	0	0	0	0	0	0	0	0	18	0	0		0	0	0	0	0	0	0	0	18	0
29b81cf3c46dd6016e9f72a590d76d6e	D_0__Bacteria;D_1__Bacteroidetes;D_2__Bacteroidia;D_3__Bacteroidales;D_4__Prevotellaceae;D_5__Prevotella;D_6__Chlamydia trachomatis	0	0	0	0	0	0	0	0	0	0	71	0	0	0	0	0	0	0	0	0		0	0	0	0	0	71	0	0	0	0
29c2a5fd5b2563b796f56ba33e379ab5	D_0__Bacteria;D_1__Proteobacteria;D_2__Alphaproteobacteria;D_3__Rhizobiales;D_4__Rhizobiaceae;D_5__uncultured_Rhizobiaceae;D_6__uncultured_Rhizobiaceae	0	0	0	0	0	0	0	0	0	0	0	0	0	0	0	0	65	0	0	0		0	0	0	0	0	0	0	0	65	0
29d0529a1cdaa73e0767917b624c2de6	D_0__Bacteria;D_1__Firmicutes;D_2__Erysipelotrichia;D_3__Erysipelotrichales;D_4__Erysipelotrichaceae;D_5__Turicibacter;D_6__Turicibacter	0	0	0	0	0	0	0	0	0	40	0	0	0	0	0	0	0	0	0	0		0	0	0	0	40	0	0	0	0	0
29ee931f79ee45bf37644c9f7818b16d	D_0__Bacteria;D_1__Bacteroidetes;D_2__Bacteroidia;D_3__Cytophagales;D_4__Hymenobacteraceae;D_5__Hymenobacter;D_6__uncultured Bacteroidetes bacterium	0	0	0	0	0	13	0	0	0	0	0	0	0	0	0	0	0	0	0	0		0	0	13	0	0	0	0	0	0	0
2a0038218616625e33b1eb4278ebefb3	D_0__Bacteria;D_1__Firmicutes;D_2__Bacilli;D_3__Bacillales;D_4__Paenibacillaceae;D_5__Paenibacillus;D_6__Paenibacillus polymyxa	0	0	0	0	0	0	0	0	0	0	0	0	0	0	0	0	0	32	0	0		0	0	0	0	0	0	0	0	32	0
2a041e55c1db8437b72118cc8b201fce	D_0__Bacteria;D_1__Proteobacteria;D_2__Alphaproteobacteria;D_3__Dongiales;D_4__Dongiaceae;D_5__Dongia;D_6__metagenome	0	0	0	0	0	0	0	0	0	0	0	7	0	0	0	0	0	0	0	0		0	0	0	0	0	7	0	0	0	0
2a08fe972453c4ea211f15fb957b5968	D_0__Bacteria;D_1__Verrucomicrobia;D_2__Verrucomicrobiae;D_3__Verrucomicrobiales;D_4__Akkermansiaceae;D_5__Akkermansia;D_6__uncultured bacterium	0	0	0	0	0	0	12	0	0	0	0	0	0	0	0	0	0	0	0	0		0	0	0	12	0	0	0	0	0	0
2a0fe4b6070025040f1abe347da64807	D_0__Bacteria;D_1__Firmicutes;D_2__Clostridia;D_3__Clostridiales;D_4__Ruminococcaceae;D_5__Ruminococcaceae UCG-002;D_6__Ruminococcaceae UCG-002	0	0	13	0	0	0	0	0	0	0	0	0	0	0	0	0	0	0	0	0		0	13	0	0	0	0	0	0	0	0
2a12b280b9706c45110c7005e5b4fdc5	D_0__Bacteria;D_1__Bacteroidetes;D_2__Bacteroidia;D_3__Sphingobacteriales;D_4__Sphingobacteriaceae;D_5__Sphingobacterium;D_6__Sphingobacterium	0	0	2	0	0	0	0	0	0	0	0	0	0	0	0	0	0	0	0	0		0	2	0	0	0	0	0	0	0	0
2a1e2e33b21f7232c080dd882d38d382	D_0__Bacteria;D_1__Bacteroidetes;D_2__Bacteroidia;D_3__Cytophagales;D_4__Spirosomaceae;D_5__uncultured_Spirosomaceae;D_6__uncultured_Spirosomaceae	7	0	0	0	0	0	0	0	0	0	0	0	0	0	0	0	0	0	0	0		7	0	0	0	0	0	0	0	0	0
2a591f3486bbd9c04bf6ef63a96e7c08	D_0__Bacteria;D_1__Firmicutes;D_2__Bacilli;D_3__Lactobacillales;D_4__Lactobacillaceae;D_5__Lactobacillus;D_6__uncultured	4	0	0	0	0	0	0	0	0	0	0	0	0	0	0	0	0	0	0	0		4	0	0	0	0	0	0	0	0	0
2a5c5d305d49d9349828264014cefa27	D_0__Bacteria;D_1__Proteobacteria;D_2__Gammaproteobacteria;D_3__Betaproteobacteriales;D_4__Neisseriaceae;D_5__uncultured_Neisseriaceae;D_6__uncultured_Neisseriaceae	0	0	0	0	0	0	0	0	0	0	0	0	0	0	0	0	0	45	0	0		0	0	0	0	0	0	0	0	45	0
2a74d81202d2370dbbca8f5b0291070e	D_0__Bacteria;D_1__Proteobacteria;D_2__Alphaproteobacteria;D_3__Rhodobacterales;D_4__Rhodobacteraceae;D_5__Rhodobaculum;D_6__Rhodobaculum	0	0	0	0	0	64	0	0	0	0	0	0	0	0	0	0	0	0	0	0		0	0	64	0	0	0	0	0	0	0
2a76c7f7799ab26ed2e2cd3685690f26	D_0__Bacteria;D_1__Proteobacteria;D_2__Alphaproteobacteria;D_3__Tistrellales;D_4__Geminicoccaceae;D_5__Candidatus Alysiosphaera;D_6__uncultured	0	0	0	0	0	0	0	0	0	0	0	0	0	0	0	0	75	0	0	0		0	0	0	0	0	0	0	0	75	0
2ab51a8beee7db461a71bfeaffece9ae	D_0__Bacteria;D_1__Firmicutes;D_2__Clostridia;D_3__Clostridiales;D_4__Peptostreptococcaceae;D_5__Peptostreptococcus;D_6__uncultured bacterium	0	0	0	0	0	0	0	0	0	25	0	0	0	0	0	0	0	0	0	0		0	0	0	0	25	0	0	0	0	0
2ad10eb882ec410de49fc97dcca0d917	D_0__Bacteria;D_1__Epsilonbacteraeota;D_2__Campylobacteria;D_3__Campylobacterales;D_4__Campylobacteraceae;D_5__Campylobacter;D_6__uncultured	0	0	7	0	0	0	0	0	0	0	0	0	0	0	0	0	0	0	0	0		0	7	0	0	0	0	0	0	0	0
2b01623cd4c92972a4720233ef4940e3	D_0__Bacteria;D_1__Actinobacteria;D_2__Actinobacteria;D_3__Micrococcales;D_4__Dermabacteraceae;D_5__Dermabacter;D_6__uncultured bacterium	0	0	0	0	0	0	0	0	0	0	0	0	0	46	0	0	0	0	0	0		0	0	0	0	0	0	46	0	0	0
2b0ab5b6ea6102d35c08eb70ec171a42	D_0__Bacteria;D_1__Proteobacteria;D_2__Gammaproteobacteria;D_3__Orbales;D_4__Orbaceae;D_5__Gilliamella;D_6__uncultured gamma proteobacterium	0	0	0	0	0	0	0	0	0	0	0	0	0	0	0	0	18	0	0	0		0	0	0	0	0	0	0	0	18	0
2b249e84e63fb81e7a4def91bac664af	D_0__Bacteria;D_1__Firmicutes;D_2__Clostridia;D_3__Clostridiales;D_4__Family XI;D_5__Finegoldia;D_6__uncultured bacterium	101	45	64	0	279	125	239	98	166	145	319	740	33	61	120	123	99	0	51	158		146	64	404	337	311	1059	94	243	99	209
2b2eed6f4f60b1af143c2cd360f8dfca	D_0__Bacteria;D_1__Chloroflexi;D_2__Anaerolineae;D_3__SBR1031;D_4__uncultured_Anaerolineae;D_5__uncultured_Anaerolineae;D_6__uncultured_Anaerolineae	0	0	0	0	0	0	0	0	0	0	0	0	0	0	0	0	0	20	0	30		0	0	0	0	0	0	0	0	20	30
2b30b20abe33d8c5bff56687905536b5	D_0__Bacteria;D_1__Proteobacteria;D_2__Gammaproteobacteria;D_3__Salinisphaerales;D_4__Solimonadaceae;D_5__Polycyclovorans;D_6__uncultured bacterium	0	0	0	0	0	0	0	0	0	0	0	0	0	0	0	0	0	55	0	0		0	0	0	0	0	0	0	0	55	0
2b476407d8ac96e8398802e02e57e78e	D_0__Bacteria;D_1__Epsilonbacteraeota;D_2__Campylobacteria;D_3__Campylobacterales;D_4__Thiovulaceae;D_5__Sulfuricurvum;D_6__Sulfuricurvum	9	0	0	0	0	0	0	0	0	0	0	0	0	0	0	0	0	0	0	0		9	0	0	0	0	0	0	0	0	0
2b4e3d6589e0772cf5f4cf12240c2fa3	D_0__Bacteria;D_1__Bacteroidetes;D_2__Bacteroidia;D_3__Sphingobacteriales;D_4__Sphingobacteriaceae;D_5__Pedobacter;D_6__uncultured	0	0	0	0	0	0	0	0	0	0	0	0	0	0	0	0	0	35	0	0		0	0	0	0	0	0	0	0	35	0
2b5abaef1c3b3c24a83cee15944ba7e7	D_0__Bacteria;D_1__Epsilonbacteraeota;D_2__Campylobacteria;D_3__Campylobacterales;D_4__Campylobacteraceae;D_5__Campylobacter;D_6__unidentified	0	0	0	0	0	0	16	0	0	0	0	0	0	0	0	0	0	0	5	0		0	0	0	16	0	0	0	0	0	5
2b60f0afc3256a61303df84174093c36	D_0__Bacteria;D_1__Firmicutes;D_2__Clostridia;D_3__Clostridiales;D_4__Lachnospiraceae;D_5__uncultured_Lachnospiraceae;D_6__uncultured_Lachnospiraceae	0	0	0	0	0	0	0	0	0	0	0	0	0	0	0	0	0	34	0	0		0	0	0	0	0	0	0	0	34	0
2b62e6f53b87a37ff00e427b95e8ee36	D_0__Bacteria;D_1__Firmicutes;D_2__Clostridia;D_3__Clostridiales;D_4__Lachnospiraceae;D_5__uncultured_Lachnospiraceae;D_6__uncultured_Lachnospiraceae	0	0	0	0	64	0	0	0	0	0	0	0	0	0	0	0	0	0	0	0		0	0	64	0	0	0	0	0	0	0
2b631aa039305b8d3851fe0634cfd8ac	D_0__Bacteria;D_1__Proteobacteria;D_2__Gammaproteobacteria;D_3__uncultured_Gammaproteobacteria;D_4__uncultured_Gammaproteobacteria;D_5__uncultured_Gammaproteobacteria;D_6__uncultured_Gammaproteobacteria	0	0	0	0	0	0	0	0	0	0	49	0	0	0	0	0	0	0	0	0		0	0	0	0	0	49	0	0	0	0
2b943ee3915a119d8f6d916cfd7fe0c8	D_0__Bacteria;D_1__Firmicutes;D_2__Clostridia;D_3__Clostridiales;D_4__Ruminococcaceae;D_5__Ruminococcaceae UCG-005;D_6__Ruminococcaceae UCG-005	0	0	0	0	0	0	0	0	0	0	0	0	0	0	0	0	0	0	0	12		0	0	0	0	0	0	0	0	0	12
2b96145761cc334e3b55ea1e03a084b7	D_0__Bacteria;D_1__Cyanobacteria;D_2__Oxyphotobacteria;D_3__Nostocales;D_4__Phormidiaceae;D_5__Tychonema CCAP 1459-11B;D_6__Tychonema CCAP 1459-11B	0	0	0	0	0	0	0	0	0	0	0	0	0	50	0	0	0	0	0	0		0	0	0	0	0	0	50	0	0	0
2b974a6503485fd995e1bad99538ca4d	D_0__Bacteria;D_1__Proteobacteria;D_2__Alphaproteobacteria;D_3__Sphingomonadales;D_4__Sphingomonadaceae;D_5__Rhizorhapis;D_6__Rhizorhapis	0	0	0	0	0	0	0	0	0	0	0	0	0	25	0	0	0	0	0	0		0	0	0	0	0	0	25	0	0	0
2bab3a4f72bd3cb97c122f943f0d9fd0	D_0__Bacteria;D_1__Fusobacteria;D_2__Fusobacteriia;D_3__Fusobacteriales;D_4__Leptotrichiaceae;D_5__Leptotrichia;D_6__uncultured	84	0	0	0	0	0	0	0	0	0	0	0	0	0	0	0	0	0	0	0		84	0	0	0	0	0	0	0	0	0
2bab6dfe82aa6116781dff65713da128	D_0__Bacteria;D_1__Proteobacteria;D_2__Gammaproteobacteria;D_3__Betaproteobacteriales;D_4__Burkholderiaceae;D_5__Lautropia;D_6__uncultured	0	0	0	0	0	0	0	12	0	0	0	0	0	0	0	0	0	0	0	0		0	0	0	12	0	0	0	0	0	0
2bae1ffe2ebc008edf8b3289f75605c7	D_0__Bacteria;D_1__Verrucomicrobia;D_2__Verrucomicrobiae;D_3__Methylacidiphilales;D_4__Methylacidiphilaceae;D_5__uncultured_Methylacidiphilaceae;D_6__uncultured_Methylacidiphilaceae	0	0	0	0	0	0	0	0	0	0	8	0	0	0	0	0	0	0	0	0		0	0	0	0	0	8	0	0	0	0
2be1c85012bcdfb27001da07b826320c	D_0__Bacteria;D_1__Planctomycetes;D_2__Planctomycetacia;D_3__Planctomycetales;D_4__Rubinisphaeraceae;D_5__Planctomicrobium;D_6__uncultured Planctomyces sp.	0	0	0	0	0	0	0	0	0	0	0	0	0	10	0	0	0	0	0	0		0	0	0	0	0	0	10	0	0	0
2be6649734ba9bc043ac7bcca282df05	D_0__Bacteria;D_1__Actinobacteria;D_2__Actinobacteria;D_3__Corynebacteriales;D_4__Corynebacteriaceae;D_5__Corynebacterium 1;D_6__uncultured	0	0	0	0	46	251	0	0	0	40	136	170	40	59	31	0	92	0	0	0		0	0	297	0	40	306	99	31	92	0
2be8eb2eaf8ddac7facd075ec47b25ac	D_0__Bacteria;D_1__Acidobacteria;D_2__Subgroup 25;D_3__uncultured bacterium;D_4__uncultured_Acidobacteria;D_5__uncultured_Acidobacteria;D_6__uncultured_Acidobacteria	0	0	0	0	0	0	0	0	0	0	0	0	0	0	0	0	0	0	0	3		0	0	0	0	0	0	0	0	0	3
2beac461548dac5c3884b32032eb436f	D_0__Bacteria;D_1__Proteobacteria;D_2__Gammaproteobacteria;D_3__Betaproteobacteriales;D_4__SC-I-84;D_5__uncultured_Betaproteobacteriales;D_6__uncultured_Betaproteobacteriales	0	0	0	0	0	0	0	0	0	0	0	0	0	0	0	0	0	0	35	0		0	0	0	0	0	0	0	0	0	35
2bfc0037089de0636688d9e10801c17f	D_0__Bacteria;D_1__Firmicutes;D_2__Negativicutes;D_3__Selenomonadales;D_4__Veillonellaceae;D_5__Veillonella;D_6__Veillonella	0	0	0	0	14	0	0	0	0	0	0	0	0	0	0	0	0	0	0	0		0	0	14	0	0	0	0	0	0	0
2c0f115372f4560deebcfbb056657203	D_0__Bacteria;D_1__Firmicutes;D_2__Clostridia;D_3__Clostridiales;D_4__Ruminococcaceae;D_5__Ruminococcaceae NK4A214 group;D_6__Ruminococcaceae NK4A214 group	0	0	0	0	0	0	0	0	0	0	0	0	0	0	0	0	0	0	0	10		0	0	0	0	0	0	0	0	0	10
2c27a3cebd3d4d38f9537e6ff93db1b2	D_0__Bacteria;D_1__Proteobacteria;D_2__Gammaproteobacteria;D_3__Enterobacteriales;D_4__Enterobacteriaceae;D_5__Escherichia-Shigella;D_6__uncultured	0	0	0	0	0	0	0	90	0	0	0	0	0	0	0	0	0	0	0	0		0	0	0	90	0	0	0	0	0	0
2c28c6a6cb05d599c5cd30e7b15a6d0f	D_0__Bacteria;D_1__Actinobacteria;D_2__Actinobacteria;D_3__Corynebacteriales;D_4__Corynebacteriaceae;D_5__Corynebacterium 1;D_6__uncultured	0	0	0	0	40	270	0	0	0	35	128	183	35	67	0	0	0	0	0	0		0	0	310	0	35	311	102	0	0	0
2c330050c3c6f06a35e66f744e38669b	D_0__Bacteria;D_1__Bacteroidetes;D_2__Bacteroidia;D_3__Cytophagales;D_4__Hymenobacteraceae;D_5__Adhaeribacter;D_6__uncultured soil bacterium	0	0	0	0	0	0	0	0	0	0	0	0	0	0	0	0	0	0	0	8		0	0	0	0	0	0	0	0	0	8
2c367cc24bc9979c04e0e42cb1d961e4	D_0__Bacteria;D_1__Bacteroidetes;D_2__Bacteroidia;D_3__Bacteroidales;D_4__Prevotellaceae;D_5__Prevotella 6;D_6__Prevotella 6	0	0	0	0	0	0	0	0	0	0	0	0	0	0	0	0	0	0	21	30		0	0	0	0	0	0	0	0	0	51
2c3c1e452a5d8480fd3692a3e730912c	D_0__Bacteria;D_1__Bacteroidetes;D_2__Bacteroidia;D_3__Bacteroidales;D_4__Bacteroidaceae;D_5__Bacteroides;D_6__unidentified	0	0	0	0	0	0	0	0	89	0	0	0	0	0	0	0	0	0	0	0		0	0	0	0	89	0	0	0	0	0
2c408877f743c081ff868591b9e6dcf7	D_0__Bacteria;D_1__Firmicutes;D_2__Erysipelotrichia;D_3__Erysipelotrichales;D_4__Erysipelotrichaceae;D_5__Turicibacter;D_6__Turicibacter	0	0	0	0	0	97	0	0	0	0	0	0	0	0	0	111	0	0	0	0		0	0	97	0	0	0	0	111	0	0
2c48d26da2babaa6bff0a1117f65820d	D_0__Bacteria;D_1__Actinobacteria;D_2__Thermoleophilia;D_3__Solirubrobacterales;D_4__uncultured_Solirubrobacterales;D_5__uncultured_Solirubrobacterales;D_6__uncultured_Solirubrobacterales	0	0	0	0	0	0	0	0	0	0	0	0	0	0	0	0	0	29	0	0		0	0	0	0	0	0	0	0	29	0
2c4a223c72ad0136d69ff03b8f8d7cef	D_0__Bacteria;D_1__Proteobacteria;D_2__Gammaproteobacteria;D_3__Pseudomonadales;D_4__Moraxellaceae;D_5__Acinetobacter;D_6__uncultured	0	0	15	0	0	0	0	0	0	0	0	0	0	0	0	0	0	0	0	0		0	15	0	0	0	0	0	0	0	0
2c59ee31bdb8d09944fc9aecec1f2b33	D_0__Bacteria;D_1__Chloroflexi;D_2__Dehalococcoidia;D_3__S085;D_4__uncultured_Dehalococcoidia;D_5__uncultured_Dehalococcoidia;D_6__uncultured_Dehalococcoidia	0	0	0	0	0	0	0	0	2	0	0	0	0	0	0	0	0	0	0	0		0	0	0	0	2	0	0	0	0	0
2c5e12ff9f9ce1b93fb788cc72658cf0	D_0__Bacteria;D_1__Bacteroidetes;D_2__Bacteroidia;D_3__Cytophagales;D_4__Spirosomaceae;D_5__Dyadobacter;D_6__uncultured bacterium	0	0	0	9	0	0	0	0	0	0	0	0	0	0	0	0	0	0	0	0		0	9	0	0	0	0	0	0	0	0
2c67774bd52b8678a644491c4555bbb0	D_0__Bacteria;D_1__Proteobacteria;D_2__Alphaproteobacteria;D_3__Rhizobiales;D_4__Beijerinckiaceae;D_5__Methylobacterium;D_6__uncultured	0	0	0	0	0	0	0	0	0	0	0	0	0	0	0	0	0	0	0	56		0	0	0	0	0	0	0	0	0	56
2c771d36e2dee58abacf588dd31a382d	D_0__Bacteria;D_1__Firmicutes;D_2__Clostridia;D_3__Clostridiales;D_4__Ruminococcaceae;D_5__Negativibacillus;D_6__uncultured bacterium	0	0	0	0	58	0	0	0	0	0	0	0	0	0	0	0	0	0	0	0		0	0	58	0	0	0	0	0	0	0
2c7a26e0ec6304f87848b02a152e56ce	D_0__Bacteria;D_1__Actinobacteria;D_2__Actinobacteria;D_3__Propionibacteriales;D_4__Nocardioidaceae;D_5__Marmoricola;D_6__uncultured bacterium	0	0	0	0	0	0	0	0	0	0	0	0	0	0	0	0	0	89	0	0		0	0	0	0	0	0	0	0	89	0
2c9238ad82fb223f64efa85c0f422278	D_0__Bacteria;D_1__Cyanobacteria;D_2__Oxyphotobacteria;D_3__Nostocales;D_4__Nostocaceae;D_5__Nostoc PCC-73102;D_6__uncultured	0	0	0	0	0	0	0	0	0	0	0	0	0	7	0	0	0	0	0	0		0	0	0	0	0	0	7	0	0	0
2c94cc6a7a0214828ac8a739696eafc7	D_0__Bacteria;D_1__Firmicutes;D_2__Clostridia;D_3__Clostridiales;D_4__Family XI;D_5__Peptoniphilus;D_6__uncultured bacterium	0	0	0	0	0	82	0	0	0	0	0	0	0	0	0	0	0	0	0	0		0	0	82	0	0	0	0	0	0	0
2cbea9f03523cad7e2c10803018756c9	D_0__Bacteria;D_1__Proteobacteria;D_2__Alphaproteobacteria;D_3__Rhizobiales;D_4__Xanthobacteraceae;D_5__uncultured_Xanthobacteraceae;D_6__uncultured_Xanthobacteraceae	0	0	0	0	0	0	0	44	0	0	0	0	0	0	0	0	0	0	0	0		0	0	0	44	0	0	0	0	0	0
2ccdf4457e99440c96aeaad077060d73	D_0__Bacteria;D_1__Cyanobacteria;D_2__Oxyphotobacteria;D_3__uncultured_Oxyphotobacteria;D_4__uncultured_Oxyphotobacteria;D_5__uncultured_Oxyphotobacteria;D_6__uncultured_Oxyphotobacteria	0	0	0	0	0	8	0	0	0	0	0	0	0	0	0	0	0	0	3	0		0	0	8	0	0	0	0	0	0	3
2cfc336e07833ab5bbbd1f0c5cc8e9b5	D_0__Bacteria;D_1__Bacteroidetes;D_2__Bacteroidia;D_3__Bacteroidales;D_4__Bacteroidaceae;D_5__Bacteroides;D_6__unidentified	0	0	0	0	60	0	0	0	0	0	0	0	0	0	0	0	0	0	0	0		0	0	60	0	0	0	0	0	0	0
2d19d728d650500865feee62f066a8cb	D_0__Bacteria;D_1__Proteobacteria;D_2__Gammaproteobacteria;D_3__Gammaproteobacteria Incertae Sedis;D_4__Unknown Family;D_5__Acidibacter;D_6__uncultured	0	0	0	0	0	0	0	0	0	0	0	0	0	0	0	0	0	22	0	0		0	0	0	0	0	0	0	0	22	0
2d44b715d11ff2c00112252bb7c6f3f1	D_0__Bacteria;D_1__Actinobacteria;D_2__Actinobacteria;D_3__Actinomycetales;D_4__Actinomycetaceae;D_5__Actinomyces;D_6__unidentified	0	0	0	0	0	0	0	0	0	0	0	0	0	0	0	0	0	0	170	0		0	0	0	0	0	0	0	0	0	170
2d47e913e3f468e95112cc50c19a0781	D_0__Bacteria;D_1__Proteobacteria;D_2__Gammaproteobacteria;D_3__Oceanospirillales;D_4__Halomonadaceae;D_5__Kushneria;D_6__Kushneria indalinina	0	0	0	0	0	0	0	0	3	0	0	0	0	0	0	0	0	0	0	0		0	0	0	0	3	0	0	0	0	0
2d491b2e536c3feb2617c18d8e48d875	D_0__Bacteria;D_1__Acidobacteria;D_2__Blastocatellia (Subgroup 4);D_3__Blastocatellales;D_4__Blastocatellaceae;D_5__Blastocatella;D_6__uncultured Acidobacteria bacterium	0	0	0	0	0	0	0	0	0	0	0	0	0	0	0	0	0	67	0	0		0	0	0	0	0	0	0	0	67	0
2d543add11d707fadf58d524e611df09	D_0__Bacteria;D_1__Firmicutes;D_2__Bacilli;D_3__Bacillales;D_4__Staphylococcaceae;D_5__Staphylococcus;D_6__Staphylococcus	0	0	0	0	0	0	0	0	0	0	0	0	0	0	0	0	0	0	39	0		0	0	0	0	0	0	0	0	0	39
2d964af0a131a24e828ec5e4b18f36bc	D_0__Bacteria;D_1__Epsilonbacteraeota;D_2__Campylobacteria;D_3__Campylobacterales;D_4__Arcobacteraceae;D_5__Arcobacter;D_6__uncultured	0	45	0	0	0	0	0	0	0	0	0	0	0	0	0	0	0	0	0	0		45	0	0	0	0	0	0	0	0	0
2da5e9f2bd9dbf3c68e60b870d7c3bc6	D_0__Bacteria;D_1__Bacteroidetes;D_2__Bacteroidia;D_3__Cytophagales;D_4__Microscillaceae;D_5__uncultured_Microscillaceae;D_6__uncultured_Microscillaceae	0	0	0	27	0	0	0	0	0	0	0	0	0	0	0	0	0	0	0	0		0	27	0	0	0	0	0	0	0	0
2dbc7df05fc1dbba75c23b695195bcf9	D_0__Bacteria;D_1__Proteobacteria;D_2__Deltaproteobacteria;D_3__Myxococcales;D_4__Blfdi19;D_5__uncultured_Myxococcales;D_6__uncultured_Myxococcales	0	0	0	0	0	0	0	0	0	0	6	0	0	0	0	0	0	0	0	0		0	0	0	0	0	6	0	0	0	0
2dc606ea16b55c4a7a375ea0358fc1f1	D_0__Bacteria;D_1__Proteobacteria;D_2__Alphaproteobacteria;D_3__Acetobacterales;D_4__Acetobacteraceae;D_5__Roseomonas;D_6__Roseomonas	0	0	0	0	0	0	0	0	0	0	0	0	0	44	0	0	0	0	0	0		0	0	0	0	0	0	44	0	0	0
2dd15582ac690489d67def9716e7f27a	D_0__Bacteria;D_1__Firmicutes;D_2__Bacilli;D_3__Bacillales;D_4__Thermoactinomycetaceae;D_5__uncultured_Thermoactinomycetaceae;D_6__uncultured_Thermoactinomycetaceae	0	0	0	0	0	0	0	0	0	0	0	0	0	18	0	0	0	0	0	0		0	0	0	0	0	0	18	0	0	0
2de1fe23310e14991129299f036956f3	D_0__Bacteria;D_1__Epsilonbacteraeota;D_2__Campylobacteria;D_3__Campylobacterales;D_4__Campylobacteraceae;D_5__Campylobacter;D_6__uncultured organism	0	0	0	0	0	0	0	0	0	0	25	0	0	0	0	0	0	0	0	0		0	0	0	0	0	25	0	0	0	0
2deb1b12891b21aeff2dc17270089bd1	D_0__Bacteria;D_1__Proteobacteria;D_2__Gammaproteobacteria;D_3__Betaproteobacteriales;D_4__Burkholderiaceae;D_5__Tepidimonas;D_6__Tepidimonas	0	0	0	0	0	0	0	0	0	0	0	0	73	0	0	0	0	0	0	0		0	0	0	0	0	0	73	0	0	0
2ded12c8433c144de5d64ee8f07bfd14	D_0__Bacteria;D_1__uncultured_Bacteria;D_2__uncultured_Bacteria;D_3__uncultured_Bacteria;D_4__uncultured_Bacteria;D_5__uncultured_Bacteria;D_6__uncultured_Bacteria	0	0	0	0	0	0	0	0	0	0	0	0	0	0	0	0	0	17	0	0		0	0	0	0	0	0	0	0	17	0
2e0f5ae088861baac9a26615f8993ae7	D_0__Bacteria;D_1__Bacteroidetes;D_2__Bacteroidia;D_3__Cytophagales;D_4__Amoebophilaceae;D_5__Candidatus Amoebophilus;D_6__uncultured bacterium	0	0	0	0	0	0	0	34	0	0	0	0	0	0	0	0	0	0	0	0		0	0	0	34	0	0	0	0	0	0
2e20e492f8fb383b5c224b6b94a71287	D_0__Bacteria;D_1__Proteobacteria;D_2__Gammaproteobacteria;D_3__Diplorickettsiales;D_4__Diplorickettsiaceae;D_5__uncultured_Diplorickettsiaceae;D_6__uncultured_Diplorickettsiaceae	0	0	0	20	0	0	0	0	0	0	0	0	0	0	0	0	0	0	0	0		0	20	0	0	0	0	0	0	0	0
2e59a1e472fabf030befe4aa4ee75660	D_0__Bacteria;D_1__Proteobacteria;D_2__Gammaproteobacteria;D_3__Betaproteobacteriales;D_4__Burkholderiaceae;D_5__Tepidimonas;D_6__Tepidimonas	107	0	0	0	72	0	0	0	18	117	0	0	0	0	0	0	0	0	0	0		107	0	72	0	135	0	0	0	0	0
2e6248a4d180974a411b449a11ec74b1	D_0__Bacteria;D_1__Proteobacteria;D_2__Gammaproteobacteria;D_3__Betaproteobacteriales;D_4__Burkholderiaceae;D_5__uncultured_Burkholderiaceae;D_6__uncultured_Burkholderiaceae	0	0	0	0	0	0	0	0	0	0	0	0	0	0	0	0	0	0	0	42		0	0	0	0	0	0	0	0	0	42
2e7a0c0528158ed3f1eacaedf624a997	D_0__Bacteria;D_1__Verrucomicrobia;D_2__Verrucomicrobiae;D_3__Chthoniobacterales;D_4__Xiphinematobacteraceae;D_5__Candidatus Xiphinematobacter;D_6__uncultured bacterium	17	0	0	0	0	0	0	0	0	0	0	0	0	0	0	0	0	0	0	0		17	0	0	0	0	0	0	0	0	0
2e88577b317439972e8a2a37727bccc6	D_0__Bacteria;D_1__Proteobacteria;D_2__Alphaproteobacteria;D_3__Acetobacterales;D_4__Acetobacteraceae;D_5__Roseomonas;D_6__Roseomonas	0	0	0	0	0	0	0	0	0	0	0	0	0	0	23	0	0	0	0	0		0	0	0	0	0	0	0	23	0	0
2e948d12f4ff9f2936f4f22c630965c7	D_0__Bacteria;D_1__Proteobacteria;D_2__Alphaproteobacteria;D_3__Caulobacterales;D_4__Caulobacteraceae;D_5__Brevundimonas;D_6__Brevundimonas vesicularis	0	0	0	0	0	0	0	0	0	0	0	0	0	69	0	0	0	0	0	0		0	0	0	0	0	0	69	0	0	0
2e9acd550f50233e72e3146b1c5d06bb	D_0__Bacteria;D_1__Proteobacteria;D_2__Alphaproteobacteria;D_3__Rhizobiales;D_4__Rhizobiaceae;D_5__Allorhizobium-Neorhizobium-Pararhizobium-Rhizobium;D_6__uncultured	0	0	0	51	0	0	0	0	0	0	0	0	0	0	0	0	0	0	0	0		0	51	0	0	0	0	0	0	0	0
2e9e0b81315b7d2b0ef8c1a3b1e0e5b5	D_0__Bacteria;D_1__Verrucomicrobia;D_2__Verrucomicrobiae;D_3__Chthoniobacterales;D_4__Chthoniobacteraceae;D_5__Candidatus Udaeobacter;D_6__uncultured Prosthecobacter sp.	0	0	0	0	0	0	0	0	0	0	0	0	0	0	0	7	0	0	0	0		0	0	0	0	0	0	0	7	0	0
2e9ec2c31a731a6e2dd36b21b0467a23	D_0__Bacteria;D_1__Proteobacteria;D_2__Alphaproteobacteria;D_3__Acetobacterales;D_4__Acetobacteraceae;D_5__uncultured_Acetobacteraceae;D_6__uncultured_Acetobacteraceae	0	0	0	0	0	0	0	0	0	0	0	30	0	0	0	0	0	0	0	0		0	0	0	0	0	30	0	0	0	0
2eb18002bd5db36dfcbc8fe1654ffbcf	D_0__Bacteria;D_1__Proteobacteria;D_2__Alphaproteobacteria;D_3__Sphingomonadales;D_4__Sphingomonadaceae;D_5__Sphingomonas;D_6__Sphingomonas	0	0	0	0	0	0	0	0	0	0	0	0	68	0	0	0	0	0	0	0		0	0	0	0	0	0	68	0	0	0
2ec1b9c91fa6af2f0b903f18bb33e4e5	D_0__Bacteria;D_1__Bacteroidetes;D_2__Bacteroidia;D_3__Chitinophagales;D_4__Chitinophagaceae;D_5__Parafilimonas;D_6__uncultured bacterium	0	0	0	0	0	0	0	0	0	0	0	3	0	0	0	0	0	0	0	0		0	0	0	0	0	3	0	0	0	0
2edd5166930592bb4fc3e5dbda7e66ea	D_0__Bacteria;D_1__Proteobacteria;D_2__Gammaproteobacteria;D_3__Betaproteobacteriales;D_4__Burkholderiaceae;D_5__Tepidimonas;D_6__Tepidimonas	0	0	79	0	0	0	0	0	0	0	0	0	0	0	0	0	0	0	0	0		0	79	0	0	0	0	0	0	0	0
2eea2bef48c3171cd6c91de88941ff8b	D_0__Bacteria;D_1__Bacteroidetes;D_2__Bacteroidia;D_3__Cytophagales;D_4__Hymenobacteraceae;D_5__Hymenobacter;D_6__uncultured Bacteroidetes bacterium	0	0	0	0	0	0	0	0	0	0	0	0	0	0	0	0	0	0	0	86		0	0	0	0	0	0	0	0	0	86
2f0a739a8c2e1f797ce9562d534dd4ed	D_0__Bacteria;D_1__Planctomycetes;D_2__Planctomycetacia;D_3__Pirellulales;D_4__Pirellulaceae;D_5__uncultured_Pirellulaceae;D_6__uncultured_Pirellulaceae	0	0	0	0	0	0	0	0	0	0	0	0	0	0	0	0	0	0	6	0		0	0	0	0	0	0	0	0	0	6
2f10827af73979bb736e07eeaba83814	D_0__Bacteria;D_1__Actinobacteria;D_2__Actinobacteria;D_3__Propionibacteriales;D_4__Propionibacteriaceae;D_5__Cutibacterium;D_6__uncultured	0	83	0	0	0	0	0	0	0	0	0	0	0	0	0	0	0	0	0	0		83	0	0	0	0	0	0	0	0	0
2f2794eea16b927d9a67ea1266ee0e1c	D_0__Bacteria;D_1__Firmicutes;D_2__Clostridia;D_3__Clostridiales;D_4__Family XI;D_5__Anaerococcus;D_6__uncultured Anaerococcus sp.	0	0	0	0	0	0	0	0	0	0	0	0	0	0	0	0	0	0	0	90		0	0	0	0	0	0	0	0	0	90
2f2980e1841d692d80bcc5aa44fd7ebf	D_0__Bacteria;D_1__Firmicutes;D_2__Clostridia;D_3__Clostridiales;D_4__Clostridiaceae 1;D_5__Clostridium sensu stricto 1;D_6__uncultured bacterium	0	0	41	0	0	0	0	0	0	0	0	0	0	0	0	0	0	0	0	0		0	41	0	0	0	0	0	0	0	0
2f36d1c16d78a748293e5bf290fdb797	D_0__Bacteria;D_1__Proteobacteria;D_2__Deltaproteobacteria;D_3__Myxococcales;D_4__Polyangiaceae;D_5__Pajaroellobacter;D_6__metagenome	0	0	0	16	0	0	0	0	0	0	0	0	0	0	0	0	0	0	0	0		0	16	0	0	0	0	0	0	0	0
2f56deb2f0a22b4df973aa33a10db2ac	D_0__Bacteria;D_1__Firmicutes;D_2__Clostridia;D_3__Clostridiales;D_4__Family XI;D_5__Anaerococcus;D_6__uncultured	0	0	0	0	0	0	27	0	0	0	0	0	0	0	0	0	0	0	0	0		0	0	0	27	0	0	0	0	0	0
2f8d485cc2e9be65b4716f5853fbac0b	D_0__Bacteria;D_1__Proteobacteria;D_2__Gammaproteobacteria;D_3__Pseudomonadales;D_4__Moraxellaceae;D_5__Acinetobacter;D_6__uncultured	54	0	0	0	0	99	0	0	0	0	16	0	0	0	0	0	0	0	0	0		54	0	99	0	0	16	0	0	0	0
2f92a7349b74eda63fde04638008ce25	D_0__Bacteria;D_1__Firmicutes;D_2__Clostridia;D_3__Clostridiales;D_4__Lachnospiraceae;D_5__uncultured_Lachnospiraceae;D_6__uncultured_Lachnospiraceae	0	0	0	0	0	0	0	0	0	0	0	0	0	0	0	0	0	27	0	0		0	0	0	0	0	0	0	0	27	0
2f9a8a0a1948b399ad4a893fe9af847c	D_0__Bacteria;D_1__uncultured_Bacteria;D_2__uncultured_Bacteria;D_3__uncultured_Bacteria;D_4__uncultured_Bacteria;D_5__uncultured_Bacteria;D_6__uncultured_Bacteria	0	0	0	0	0	0	0	0	0	0	0	0	0	0	0	25	0	0	0	0		0	0	0	0	0	0	0	25	0	0
2fa0e4d03291abf2dc78a080a1299b5e	D_0__Bacteria;D_1__Armatimonadetes;D_2__Fimbriimonadia;D_3__Fimbriimonadales;D_4__Fimbriimonadaceae;D_5__uncultured_Fimbriimonadaceae;D_6__uncultured_Fimbriimonadaceae	4	0	0	0	0	0	0	0	0	0	0	0	0	0	0	0	0	0	0	0		4	0	0	0	0	0	0	0	0	0
2fa6eda25ce117e6b09a26197e38604d	D_0__Bacteria;D_1__Proteobacteria;D_2__Deltaproteobacteria;D_3__RCP2-54;D_4__uncultured_Deltaproteobacteria;D_5__uncultured_Deltaproteobacteria;D_6__uncultured_Deltaproteobacteria	0	0	0	0	0	0	0	0	0	0	0	0	0	0	0	0	0	11	0	0		0	0	0	0	0	0	0	0	11	0
2fa7ed669c249c5bf0d1d4260961602e	D_0__Bacteria;D_1__Bacteroidetes;D_2__Bacteroidia;D_3__Cytophagales;D_4__Microscillaceae;D_5__uncultured_Microscillaceae;D_6__uncultured_Microscillaceae	0	0	0	0	0	0	0	0	0	0	0	0	0	0	0	0	0	0	0	33		0	0	0	0	0	0	0	0	0	33
2fc4d8821e04307d71f05e481793af1e	D_0__Bacteria;D_1__Firmicutes;D_2__Bacilli;D_3__Lactobacillales;D_4__Aerococcaceae;D_5__Aerococcus;D_6__Aerococcus urinae	0	0	0	0	0	0	0	0	0	0	0	0	0	0	0	0	27	0	0	0		0	0	0	0	0	0	0	0	27	0
30032b8c5829b0fee54fd9280888f888	D_0__Bacteria;D_1__Epsilonbacteraeota;D_2__Campylobacteria;D_3__Campylobacterales;D_4__Arcobacteraceae;D_5__Arcobacter;D_6__uncultured	0	0	0	0	0	0	0	0	0	0	64	0	0	0	0	0	0	0	0	0		0	0	0	0	0	64	0	0	0	0
302bc2d34beb9c30eef77ec04f4c0b5e	D_0__Bacteria;D_1__Bacteroidetes;D_2__Bacteroidia;D_3__Bacteroidales;D_4__Prevotellaceae;D_5__Prevotella 9;D_6__Prevotella 9	0	96	0	0	0	0	0	0	0	0	0	0	0	0	0	0	0	0	0	0		96	0	0	0	0	0	0	0	0	0
303c36f2dc3d0ce342f2ac36b5101f41	D_0__Bacteria;D_1__Firmicutes;D_2__Clostridia;D_3__Clostridiales;D_4__Ruminococcaceae;D_5__Ruminococcaceae UCG-002;D_6__Ruminococcaceae UCG-002	0	0	0	0	0	0	0	0	0	0	0	0	0	0	0	0	40	0	0	0		0	0	0	0	0	0	0	0	40	0
3047e91c02ee2ba3401200be227f2b4f	D_0__Bacteria;D_1__Proteobacteria;D_2__Deltaproteobacteria;D_3__Bdellovibrionales;D_4__Bdellovibrionaceae;D_5__Bdellovibrio;D_6__metagenome	6	0	0	0	0	0	0	0	0	0	0	0	0	0	0	0	0	0	0	0		6	0	0	0	0	0	0	0	0	0
306f6d45f81ff2209e12bc38b82abc46	D_0__Bacteria;D_1__Proteobacteria;D_2__Alphaproteobacteria;D_3__Rhizobiales;D_4__Beijerinckiaceae;D_5__uncultured_Beijerinckiaceae;D_6__uncultured_Beijerinckiaceae	0	0	0	0	0	47	0	0	0	0	0	0	0	0	0	0	0	0	0	0		0	0	47	0	0	0	0	0	0	0
307fee05ebeaf3b3c66cb2cdda555ac7	D_0__Bacteria;D_1__Firmicutes;D_2__Negativicutes;D_3__Selenomonadales;D_4__Veillonellaceae;D_5__Dialister;D_6__uncultured bacterium	0	0	0	0	0	0	0	0	0	0	53	0	0	0	0	0	0	0	0	0		0	0	0	0	0	53	0	0	0	0
30acd0a62aff87f3abe971dfc7e42b79	D_0__Bacteria;D_1__Proteobacteria;D_2__Alphaproteobacteria;D_3__Rhizobiales;D_4__Rhizobiaceae;D_5__Aminobacter;D_6__uncultured bacterium	0	0	0	66	0	0	0	0	0	0	0	0	0	0	0	0	0	0	0	0		0	66	0	0	0	0	0	0	0	0
30ad44f781de88b517e83a5dab60c31d	D_0__Bacteria;D_1__Proteobacteria;D_2__Alphaproteobacteria;D_3__Rhizobiales;D_4__Rhizobiaceae;D_5__Allorhizobium-Neorhizobium-Pararhizobium-Rhizobium;D_6__uncultured	0	0	0	0	0	0	0	0	0	0	0	0	0	0	0	0	0	0	0	39		0	0	0	0	0	0	0	0	0	39
30af48b7662c183cbfb78cc5dfec6910	D_0__Bacteria;D_1__Proteobacteria;D_2__Alphaproteobacteria;D_3__Rhizobiales;D_4__Rhizobiaceae;D_5__Allorhizobium-Neorhizobium-Pararhizobium-Rhizobium;D_6__uncultured	0	0	0	0	0	0	0	0	0	0	80	0	0	0	0	0	0	0	0	0		0	0	0	0	0	80	0	0	0	0
30c64c2a269c5f8e5faa887d55d67ccd	D_0__Bacteria;D_1__Firmicutes;D_2__Bacilli;D_3__Bacillales;D_4__Staphylococcaceae;D_5__Staphylococcus;D_6__Staphylococcus	0	0	0	0	0	0	0	0	0	0	11	0	0	0	0	0	0	0	0	0		0	0	0	0	0	11	0	0	0	0
30d0893259a15c590b5a849bc7b0f666	D_0__Bacteria;D_1__Actinobacteria;D_2__Actinobacteria;D_3__Micromonosporales;D_4__Micromonosporaceae;D_5__uncultured_Micromonosporaceae;D_6__uncultured_Micromonosporaceae	0	0	0	0	0	0	0	0	0	0	0	0	0	0	0	0	0	100	0	0		0	0	0	0	0	0	0	0	100	0
30d9b1fcbb51b7a8711259cd48f99509	D_0__Bacteria;D_1__Proteobacteria;D_2__Alphaproteobacteria;D_3__Rhodobacterales;D_4__Rhodobacteraceae;D_5__Paracoccus;D_6__metagenome	0	0	0	43	0	0	0	0	0	0	0	0	0	0	0	0	0	0	0	0		0	43	0	0	0	0	0	0	0	0
30e0fceea2a21d3ac62d356d9b621907	D_0__Bacteria;D_1__Bacteroidetes;D_2__Bacteroidia;D_3__Flavobacteriales;D_4__Flavobacteriaceae;D_5__Flavobacterium;D_6__uncultured	0	0	0	0	0	0	0	0	0	0	0	0	0	0	0	0	0	0	0	32		0	0	0	0	0	0	0	0	0	32
30e4ed724c916b2231f3d0dc460830bf	D_0__Bacteria;D_1__Firmicutes;D_2__Clostridia;D_3__Clostridiales;D_4__Lachnospiraceae;D_5__Lachnospiraceae UCG-004;D_6__uncultured organism	0	0	0	0	63	0	0	0	0	0	0	0	0	0	0	0	0	0	0	0		0	0	63	0	0	0	0	0	0	0
3117b207e9039528af8e1aefe65798a4	D_0__Bacteria;D_1__Proteobacteria;D_2__Gammaproteobacteria;D_3__Pseudomonadales;D_4__Pseudomonadaceae;D_5__Pseudomonas;D_6__Pseudomonas	0	0	0	0	0	0	0	0	0	0	0	0	0	0	0	0	0	0	21	0		0	0	0	0	0	0	0	0	0	21
3121c165dfe122c2c9475d7dadd81a92	D_0__Bacteria;D_1__Proteobacteria;D_2__Deltaproteobacteria;D_3__Myxococcales;D_4__mle1-27;D_5__uncultured_Myxococcales;D_6__uncultured_Myxococcales	0	0	0	0	0	0	0	0	0	0	0	0	0	0	0	0	0	0	0	3		0	0	0	0	0	0	0	0	0	3
312792cc718ec310dd5fb87255b71ccc	D_0__Bacteria;D_1__Proteobacteria;D_2__Gammaproteobacteria;D_3__Pseudomonadales;D_4__Moraxellaceae;D_5__Moraxella;D_6__uncultured bacterium	27	0	0	0	0	0	0	0	0	0	0	0	0	0	0	0	0	0	0	0		27	0	0	0	0	0	0	0	0	0
313f74e1cc0a3dd50351e1c201d68e1f	D_0__Bacteria;D_1__Bacteroidetes;D_2__Bacteroidia;D_3__Cytophagales;D_4__Spirosomaceae;D_5__Dyadobacter;D_6__uncultured	0	0	0	0	0	7	0	0	0	0	0	0	0	0	0	0	0	0	0	0		0	0	7	0	0	0	0	0	0	0
3155ca8f79f773832457a91c14ee8dc7	D_0__Bacteria;D_1__Proteobacteria;D_2__Gammaproteobacteria;D_3__Aeromonadales;D_4__Aeromonadaceae;D_5__Tolumonas;D_6__Tolumonas	0	0	0	0	0	0	0	0	29	0	0	0	0	0	0	0	0	0	0	0		0	0	0	0	29	0	0	0	0	0
31622bbbfd719a069d6e8b873ab47230	D_0__Bacteria;D_1__Firmicutes;D_2__Clostridia;D_3__Clostridiales;D_4__Lachnospiraceae;D_5__Dorea;D_6__uncultured	0	0	0	0	0	0	0	0	0	0	0	0	0	0	0	0	0	0	103	0		0	0	0	0	0	0	0	0	0	103
31633f4ebe220c093e7ff3028b35133f	D_0__Bacteria;D_1__Firmicutes;D_2__Clostridia;D_3__Clostridiales;D_4__Clostridiaceae 1;D_5__Clostridium sensu stricto 1;D_6__uncultured	13	0	0	0	0	0	0	0	0	0	0	0	0	0	0	0	0	0	0	0		13	0	0	0	0	0	0	0	0	0
316c53d7f7f868a2132c0ebaa956a8f3	D_0__Bacteria;D_1__Firmicutes;D_2__Bacilli;D_3__Lactobacillales;D_4__Streptococcaceae;D_5__Streptococcus;D_6__Streptococcus	0	0	0	0	0	0	0	0	18	0	0	0	0	0	0	0	0	0	0	0		0	0	0	0	18	0	0	0	0	0
31716a805d057010a4efcb088b92dcef	D_0__Bacteria;D_1__Firmicutes;D_2__Clostridia;D_3__Clostridiales;D_4__Family XI;D_5__Peptoniphilus;D_6__Peptoniphilus obesi ph1	0	0	0	0	0	0	0	53	0	0	0	0	0	0	0	0	0	0	0	0		0	0	0	53	0	0	0	0	0	0
317d3c362da8641259bf94bff70a3f3c	D_0__Bacteria;D_1__Deinococcus-Thermus;D_2__Deinococci;D_3__Deinococcales;D_4__Trueperaceae;D_5__Truepera;D_6__uncultured Deinococcales bacterium	0	0	0	0	0	0	0	0	2	0	0	0	0	0	0	0	0	0	0	0		0	0	0	0	2	0	0	0	0	0
318115f9be9d61c58495509a41990002	D_0__Bacteria;D_1__Deinococcus-Thermus;D_2__Deinococci;D_3__Deinococcales;D_4__Deinococcaceae;D_5__Deinococcus;D_6__uncultured bacterium	0	0	0	16	0	0	0	0	0	0	0	0	0	0	0	0	0	0	0	0		0	16	0	0	0	0	0	0	0	0
31874de441e200e439f8cf91a5a4c043	D_0__Bacteria;D_1__Actinobacteria;D_2__Thermoleophilia;D_3__Solirubrobacterales;D_4__67-14;D_5__uncultured_Solirubrobacterales;D_6__uncultured_Solirubrobacterales	0	0	0	0	0	0	0	0	0	39	0	0	0	0	0	0	0	0	0	0		0	0	0	0	39	0	0	0	0	0
3194c7dd773dfdd6486b1e5449b0c65a	D_0__Bacteria;D_1__Actinobacteria;D_2__Thermoleophilia;D_3__Gaiellales;D_4__uncultured_Gaiellales;D_5__uncultured_Gaiellales;D_6__uncultured_Gaiellales	0	0	0	0	0	0	0	0	0	25	0	0	0	0	0	0	0	0	0	0		0	0	0	0	25	0	0	0	0	0
31a17af57f29dad463f11c6ce366bffd	D_0__Bacteria;D_1__Proteobacteria;D_2__Alphaproteobacteria;D_3__Acetobacterales;D_4__Acetobacteraceae;D_5__Acidocella;D_6__uncultured bacterium	0	0	13	0	0	0	0	0	0	0	0	0	0	0	0	0	0	0	0	0		0	13	0	0	0	0	0	0	0	0
31ab89efda9ae5897f89e5957e7976ce	D_0__Bacteria;D_1__Firmicutes;D_2__Clostridia;D_3__Clostridiales;D_4__Family XI;D_5__Anaerococcus;D_6__uncultured	0	0	0	0	0	33	0	0	0	0	31	67	0	0	0	0	79	0	0	0		0	0	33	0	0	98	0	0	79	0
31eeba74c74d1716fa6917ff53ca8dce	D_0__Bacteria;D_1__Acidobacteria;D_2__Acidobacteriia;D_3__Acidobacteriales;D_4__Acidobacteriaceae (Subgroup 1);D_5__Bryocella;D_6__uncultured bacterium	0	0	0	0	0	0	0	0	0	0	0	0	0	0	0	0	0	0	0	13		0	0	0	0	0	0	0	0	0	13
31f74705979671856567b178df3ca7cf	D_0__Bacteria;D_1__Firmicutes;D_2__Bacilli;D_3__Bacillales;D_4__Paenibacillaceae;D_5__Paenibacillus;D_6__uncultured	0	0	0	0	0	0	0	10	0	0	0	0	0	0	0	0	0	0	0	0		0	0	0	10	0	0	0	0	0	0
32045836ea98fa57d233384f5985a2b2	D_0__Bacteria;D_1__Actinobacteria;D_2__Thermoleophilia;D_3__Solirubrobacterales;D_4__Solirubrobacteraceae;D_5__Patulibacter;D_6__uncultured bacterium	0	0	0	0	0	0	0	0	0	0	0	0	0	0	0	0	48	0	0	0		0	0	0	0	0	0	0	0	48	0
3223e3270c595638fe66936a99603a52	D_0__Bacteria;D_1__Firmicutes;D_2__Clostridia;D_3__Clostridiales;D_4__Ruminococcaceae;D_5__[Eubacterium] coprostanoligenes group;D_6__uncultured organism	0	0	0	0	0	0	0	0	0	0	0	0	0	0	0	0	0	0	70	0		0	0	0	0	0	0	0	0	0	70
322a9c1253d19f51e0a1b1c4d8ee59bd	D_0__Bacteria;D_1__Firmicutes;D_2__Clostridia;D_3__Clostridiales;D_4__Family XI;D_5__Anaerococcus;D_6__uncultured organism	0	41	0	0	54	26	0	0	30	56	46	31	0	0	100	0	0	0	0	122		41	0	80	0	86	77	0	100	0	122
322b4f7fe6debef59068063c9a720e4a	D_0__Bacteria;D_1__uncultured_Bacteria;D_2__uncultured_Bacteria;D_3__uncultured_Bacteria;D_4__uncultured_Bacteria;D_5__uncultured_Bacteria;D_6__uncultured_Bacteria	0	0	0	0	0	0	0	0	0	0	0	0	0	0	0	0	0	20	0	0		0	0	0	0	0	0	0	0	20	0
322ffa123f9c59e28aa5939862617b49	D_0__Bacteria;D_1__Actinobacteria;D_2__Coriobacteriia;D_3__Coriobacteriales;D_4__Atopobiaceae;D_5__Olsenella;D_6__uncultured	0	0	0	0	0	0	0	0	0	0	76	0	0	0	0	0	0	0	0	0		0	0	0	0	0	76	0	0	0	0
323ba92b820e0dbd5f312a9cc8a2cbbc	D_0__Bacteria;D_1__Proteobacteria;D_2__Alphaproteobacteria;D_3__Rhizobiales;D_4__Beijerinckiaceae;D_5__1174-901-12;D_6__uncultured bacterium	0	0	0	0	0	0	0	0	0	0	22	0	0	0	0	0	0	0	0	0		0	0	0	0	0	22	0	0	0	0
3244d3596d42365f50ba2f0512cc779d	D_0__Bacteria;D_1__Proteobacteria;D_2__Alphaproteobacteria;D_3__Rhizobiales;D_4__Beijerinckiaceae;D_5__1174-901-12;D_6__uncultured bacterium	0	0	0	0	0	0	0	0	0	0	0	0	0	0	0	0	23	0	0	0		0	0	0	0	0	0	0	0	23	0
3247dc084cfbeed42c1f5ef4a9f7d8c9	D_0__Bacteria;D_1__Proteobacteria;D_2__Alphaproteobacteria;D_3__Rhizobiales;D_4__Rhizobiaceae;D_5__Allorhizobium-Neorhizobium-Pararhizobium-Rhizobium;D_6__uncultured	0	0	0	0	0	0	0	0	0	0	0	0	0	0	44	0	0	0	0	0		0	0	0	0	0	0	0	44	0	0
325d46cf2e90706dfd4f21cf53a49bd8	D_0__Bacteria;D_1__uncultured_Bacteria;D_2__uncultured_Bacteria;D_3__uncultured_Bacteria;D_4__uncultured_Bacteria;D_5__uncultured_Bacteria;D_6__uncultured_Bacteria	0	0	0	0	0	0	0	0	0	0	7	0	0	0	0	0	0	0	0	0		0	0	0	0	0	7	0	0	0	0
3273ff8c23db936a1a55bfe17ab89306	D_0__Bacteria;D_1__Bacteroidetes;D_2__Bacteroidia;D_3__Cytophagales;D_4__Spirosomaceae;D_5__Spirosoma;D_6__Spirosoma	0	0	0	0	0	0	0	0	0	0	0	0	0	0	0	0	0	0	0	44		0	0	0	0	0	0	0	0	0	44
32885110718d567c12e076ce85ff0966	D_0__Bacteria;D_1__Actinobacteria;D_2__Actinobacteria;D_3__Corynebacteriales;D_4__Dietziaceae;D_5__Dietzia;D_6__uncultured bacterium	0	0	0	0	0	0	0	0	0	0	0	0	0	0	0	0	0	144	0	0		0	0	0	0	0	0	0	0	144	0
32890198b159b4c15d18ef8cc5852884	D_0__Bacteria;D_1__Actinobacteria;D_2__Actinobacteria;D_3__Corynebacteriales;D_4__Corynebacteriaceae;D_5__Corynebacterium 1;D_6__uncultured	0	0	0	0	0	0	0	0	0	0	0	0	0	0	0	0	94	129	0	0		0	0	0	0	0	0	0	0	223	0
329245193f1402f72a1f68ae96c0e7ed	D_0__Bacteria;D_1__uncultured_Bacteria;D_2__uncultured_Bacteria;D_3__uncultured_Bacteria;D_4__uncultured_Bacteria;D_5__uncultured_Bacteria;D_6__uncultured_Bacteria	0	0	0	25	0	0	0	0	0	0	0	0	0	0	0	0	0	0	0	0		0	25	0	0	0	0	0	0	0	0
32c6b59073645049a5a7ed3fc6f73576	D_0__Bacteria;D_1__Planctomycetes;D_2__Planctomycetacia;D_3__Pirellulales;D_4__Pirellulaceae;D_5__Pirellula;D_6__uncultured Planctomycetaceae bacterium	0	0	0	0	0	0	0	0	0	0	0	0	0	0	0	0	0	0	16	0		0	0	0	0	0	0	0	0	0	16
32c7ac5fd6cb505cb9ce73569028bc6d	D_0__Bacteria;D_1__Verrucomicrobia;D_2__Verrucomicrobiae;D_3__Verrucomicrobiales;D_4__Rubritaleaceae;D_5__Luteolibacter;D_6__uncultured	0	0	0	0	0	0	0	0	0	0	0	0	0	0	0	0	0	0	27	0		0	0	0	0	0	0	0	0	0	27
32cc33f987c327d506b65d5d7ec8a777	D_0__Bacteria;D_1__Proteobacteria;D_2__Alphaproteobacteria;D_3__Rhizobiales;D_4__Rhizobiales Incertae Sedis;D_5__Phreatobacter;D_6__uncultured bacterium	0	0	0	0	0	0	0	0	0	0	26	0	0	0	0	0	0	0	0	0		0	0	0	0	0	26	0	0	0	0
32cd03e80364ec6d6c2fa15693c339a3	D_0__Bacteria;D_1__Actinobacteria;D_2__Actinobacteria;D_3__Micrococcales;D_4__Sanguibacteraceae;D_5__Sanguibacter;D_6__Sanguibacter	0	0	0	0	0	0	0	0	18	0	0	0	0	0	0	0	0	0	0	0		0	0	0	0	18	0	0	0	0	0
32d0b0a9ac2063a7ababf2797c5f73ad	D_0__Bacteria;D_1__Proteobacteria;D_2__Gammaproteobacteria;D_3__Betaproteobacteriales;D_4__Burkholderiaceae;D_5__Herbaspirillum;D_6__uncultured	0	0	0	0	0	0	0	0	0	54	0	0	0	0	0	0	0	0	0	0		0	0	0	0	54	0	0	0	0	0
33199f7e7376ef6a0879bb017e771db3	D_0__Bacteria;D_1__Actinobacteria;D_2__MB-A2-108;D_3__uncultured_Actinobacteria;D_4__uncultured_Actinobacteria;D_5__uncultured_Actinobacteria;D_6__uncultured_Actinobacteria	0	0	0	0	0	0	0	0	0	0	0	0	4	0	0	0	0	0	0	0		0	0	0	0	0	0	4	0	0	0
331cc577c9cbf01c1cbd2e2c343deec1	D_0__Bacteria;D_1__Actinobacteria;D_2__Actinobacteria;D_3__Corynebacteriales;D_4__Nocardiaceae;D_5__Rhodococcus;D_6__Rhodococcus	0	0	0	24	0	0	0	0	0	0	0	0	0	0	0	0	0	0	0	0		0	24	0	0	0	0	0	0	0	0
331dfa5e7c291194d0ac15b4e1cac111	D_0__Bacteria;D_1__Firmicutes;D_2__Clostridia;D_3__Clostridiales;D_4__Lachnospiraceae;D_5__Anaerostipes;D_6__uncultured organism	31	0	0	0	0	0	0	0	108	91	0	0	0	0	0	0	49	0	96	0		31	0	0	0	199	0	0	0	49	96
33227b01c8c4a79373ac7c0658377a28	D_0__Bacteria;D_1__Bacteroidetes;D_2__Bacteroidia;D_3__Chitinophagales;D_4__Chitinophagaceae;D_5__Taibaiella;D_6__Taibaiella	9	0	0	0	0	0	0	0	0	0	0	0	0	0	0	0	0	0	0	0		9	0	0	0	0	0	0	0	0	0
336087147bc5ce93fd05ce4a7272c574	D_0__Bacteria;D_1__Planctomycetes;D_2__Planctomycetacia;D_3__Isosphaerales;D_4__Isosphaeraceae;D_5__uncultured_Isosphaeraceae;D_6__uncultured Singulisphaera sp.	0	0	0	0	0	0	0	0	0	0	0	0	0	0	0	0	0	20	0	0		0	0	0	0	0	0	0	0	20	0
3363f15c0cf77a93f55d0bc8a9359ed5	D_0__Bacteria;D_1__Actinobacteria;D_2__Actinobacteria;D_3__Propionibacteriales;D_4__Propionibacteriaceae;D_5__Cutibacterium;D_6__uncultured	45	65	0	108	0	0	0	0	0	0	0	0	0	0	0	0	0	0	0	0		110	108	0	0	0	0	0	0	0	0
338a32eb51ceae113b8f2d6c8723498c	D_0__Bacteria;D_1__Firmicutes;D_2__Clostridia;D_3__Clostridiales;D_4__Family XI;D_5__Finegoldia;D_6__uncultured bacterium	150	77	81	0	472	133	421	34	192	186	441	1050	61	21	204	166	124	0	53	223		227	81	605	455	378	1491	82	370	124	276
33da6e0aef54b6c8e30d6f3fe873c22a	D_0__Bacteria;D_1__Actinobacteria;D_2__Actinobacteria;D_3__Frankiales;D_4__Nakamurellaceae;D_5__Nakamurella;D_6__uncultured bacterium	0	0	0	0	0	0	0	29	0	0	0	0	0	0	0	0	0	0	0	0		0	0	0	29	0	0	0	0	0	0
33e43e42da510ee362531c5d346d4942	D_0__Bacteria;D_1__Firmicutes;D_2__Clostridia;D_3__Clostridiales;D_4__Lachnospiraceae;D_5__Lachnospiraceae NK4A136 group;D_6__uncultured organism	0	0	0	0	0	0	0	0	0	0	0	0	25	0	0	0	0	0	0	0		0	0	0	0	0	0	25	0	0	0
33ecbec595084aaf387fdf5eeb6a5951	D_0__Bacteria;D_1__Proteobacteria;D_2__Alphaproteobacteria;D_3__Acetobacterales;D_4__Acetobacteraceae;D_5__Roseomonas;D_6__Roseomonas	0	0	0	0	0	0	0	0	0	0	0	0	0	0	5	0	0	0	0	0		0	0	0	0	0	0	0	5	0	0
3405fddd076b67559e2168b7530e3adc	D_0__Bacteria;D_1__Fusobacteria;D_2__Fusobacteriia;D_3__Fusobacteriales;D_4__Leptotrichiaceae;D_5__Leptotrichia;D_6__Leptotrichia sp. oral clone FP036	0	0	0	0	0	0	0	0	0	0	67	0	0	0	0	0	0	0	0	0		0	0	0	0	0	67	0	0	0	0
3407b21a23044586a357dbce1596b7fc	D_0__Bacteria;D_1__Actinobacteria;D_2__Actinobacteria;D_3__Corynebacteriales;D_4__Mycobacteriaceae;D_5__Mycobacterium;D_6__uncultured	0	0	0	0	0	0	0	0	0	0	0	0	0	0	0	0	0	96	0	0		0	0	0	0	0	0	0	0	96	0
341485f2d9cb0e7fd3691902e78fbaff	D_0__Bacteria;D_1__Actinobacteria;D_2__Acidimicrobiia;D_3__Microtrichales;D_4__uncultured_Microtrichales;D_5__uncultured_Microtrichales;D_6__uncultured_Microtrichales	0	0	0	0	0	0	0	0	0	0	0	0	0	0	0	0	0	26	0	0		0	0	0	0	0	0	0	0	26	0
34198f8c633557a4973c640974495a0b	D_0__Bacteria;D_1__Firmicutes;D_2__Negativicutes;D_3__Selenomonadales;D_4__Acidaminococcaceae;D_5__Phascolarctobacterium;D_6__uncultured organism	0	0	0	0	0	0	0	12	0	0	0	0	0	0	0	0	0	0	0	0		0	0	0	12	0	0	0	0	0	0
3422ad5c058aeb37d8c983080bf27a9f	D_0__Bacteria;D_1__Firmicutes;D_2__Bacilli;D_3__Bacillales;D_4__Bacillaceae;D_5__Geobacillus;D_6__uncultured	0	0	0	0	0	0	0	0	0	0	0	0	0	0	0	0	0	13	0	0		0	0	0	0	0	0	0	0	13	0
34258d134f76bb7ab8f4e93690cc2a5f	D_0__Bacteria;D_1__Proteobacteria;D_2__Gammaproteobacteria;D_3__Pseudomonadales;D_4__Moraxellaceae;D_5__Enhydrobacter;D_6__uncultured bacterium	118	74	0	0	37	150	0	0	42	98	174	129	765	1444	0	0	31	0	157	109		192	0	187	0	140	303	2209	0	31	266
342604d6736356fd74bb94da69e010e0	D_0__Bacteria;D_1__Firmicutes;D_2__Clostridia;D_3__Clostridiales;D_4__Family XI;D_5__Anaerococcus;D_6__uncultured organism	0	0	0	0	0	0	0	0	0	0	0	0	0	0	0	0	0	0	0	9		0	0	0	0	0	0	0	0	0	9
342ea3736ce63c4aab3a01fbe3ce2d24	D_0__Bacteria;D_1__Actinobacteria;D_2__Thermoleophilia;D_3__Solirubrobacterales;D_4__67-14;D_5__uncultured_Solirubrobacterales;D_6__uncultured_Solirubrobacterales	0	0	0	0	0	0	0	0	0	53	0	0	0	0	0	0	0	0	0	0		0	0	0	0	53	0	0	0	0	0
3432c77e01abcb5c9aa66f8bf45eeffd	D_0__Bacteria;D_1__Firmicutes;D_2__Bacilli;D_3__Lactobacillales;D_4__Enterococcaceae;D_5__Enterococcus;D_6__uncultured	0	0	0	0	0	0	0	0	0	0	0	0	0	0	0	89	0	0	0	0		0	0	0	0	0	0	0	89	0	0
34463711159ab9bc1c3d09b5246416ba	D_0__Bacteria;D_1__Bacteroidetes;D_2__Bacteroidia;D_3__Flavobacteriales;D_4__Weeksellaceae;D_5__Chryseobacterium;D_6__uncultured Chryseobacterium sp.	0	0	0	0	0	0	0	0	0	0	0	0	18	0	0	0	0	0	0	0		0	0	0	0	0	0	18	0	0	0
3448f8ab209e398401f5e4c5812dfbe9	D_0__Bacteria;D_1__Firmicutes;D_2__Clostridia;D_3__Clostridiales;D_4__Lachnospiraceae;D_5__[Eubacterium] eligens group;D_6__uncultured	0	0	0	0	0	0	0	0	0	0	0	0	0	0	17	0	0	0	0	0		0	0	0	0	0	0	0	17	0	0
344cf3d8a859abb1316d20a4a380209d	D_0__Bacteria;D_1__Proteobacteria;D_2__Alphaproteobacteria;D_3__Rhizobiales;D_4__Rhodomicrobiaceae;D_5__Rhodomicrobium;D_6__Rhodomicrobium	0	0	0	0	0	0	0	0	0	0	0	0	0	0	0	0	0	15	0	0		0	0	0	0	0	0	0	0	15	0
3466b0b84f93b210c5f55cee19108bc9	D_0__Bacteria;D_1__Chloroflexi;D_2__Ktedonobacteria;D_3__C0119;D_4__uncultured Chloroflexi bacterium;D_5__uncultured Chloroflexi bacterium;D_6__uncultured Chloroflexi bacterium	0	0	0	0	0	0	0	0	0	0	0	0	0	0	0	0	0	67	0	0		0	0	0	0	0	0	0	0	67	0
34682cf3499076b169312d3db0750d42	D_0__Bacteria;D_1__Proteobacteria;D_2__Gammaproteobacteria;D_3__Betaproteobacteriales;D_4__Neisseriaceae;D_5__Neisseria;D_6__uncultured	0	0	0	0	0	0	0	0	0	0	0	0	102	0	0	0	0	0	0	0		0	0	0	0	0	0	102	0	0	0
346d4b724e59d24b9f67c34648f7bd15	D_0__Bacteria;D_1__Planctomycetes;D_2__Planctomycetacia;D_3__Gemmatales;D_4__Gemmataceae;D_5__Fimbriiglobus;D_6__uncultured bacterium	0	0	0	0	0	0	0	0	0	0	0	0	0	0	0	0	0	23	0	0		0	0	0	0	0	0	0	0	23	0
346f5a0623ead82e1f974861cacaa85f	D_0__Bacteria;D_1__Proteobacteria;D_2__Alphaproteobacteria;D_3__Rhizobiales;D_4__Beijerinckiaceae;D_5__Chelatococcus;D_6__uncultured Chelatococcus sp.	0	0	0	0	40	0	0	0	0	0	0	0	0	0	0	0	0	0	0	0		0	0	40	0	0	0	0	0	0	0
346ffed5cfa16a066e144a334836608b	D_0__Bacteria;D_1__Firmicutes;D_2__Clostridia;D_3__Clostridiales;D_4__Family XIII;D_5__Mogibacterium;D_6__uncultured Eubacteriaceae bacterium	0	0	0	0	0	0	0	0	0	0	20	0	0	0	0	0	0	0	0	0		0	0	0	0	0	20	0	0	0	0
347553393640d6a9f71efbd8c112d48a	D_0__Bacteria;D_1__Actinobacteria;D_2__Thermoleophilia;D_3__Solirubrobacterales;D_4__Solirubrobacteraceae;D_5__Conexibacter;D_6__uncultured actinobacterium	0	0	0	0	0	0	0	0	0	0	0	0	0	0	0	0	0	23	0	0		0	0	0	0	0	0	0	0	23	0
347c0d6cab3964e4481a56ef79d201da	D_0__Bacteria;D_1__Proteobacteria;D_2__Gammaproteobacteria;D_3__Xanthomonadales;D_4__Xanthomonadaceae;D_5__uncultured_Xanthomonadaceae;D_6__uncultured_Xanthomonadaceae	0	0	0	0	0	0	0	0	0	0	0	32	0	0	0	0	0	0	0	0		0	0	0	0	0	32	0	0	0	0
347db8396e46da897415f7c365634162	D_0__Bacteria;D_1__Proteobacteria;D_2__Alphaproteobacteria;D_3__Acetobacterales;D_4__Acetobacteraceae;D_5__Acidiphilium;D_6__uncultured	0	0	0	0	0	0	0	0	0	0	0	0	0	0	0	0	0	0	85	0		0	0	0	0	0	0	0	0	0	85
3486a159837629ecd3d944c1c0318325	D_0__Bacteria;D_1__Actinobacteria;D_2__Nitriliruptoria;D_3__Nitriliruptorales;D_4__Nitriliruptoraceae;D_5__uncultured_Nitriliruptoraceae;D_6__uncultured_Nitriliruptoraceae	0	0	0	0	0	0	0	0	0	0	0	0	0	0	0	0	19	0	0	0		0	0	0	0	0	0	0	0	19	0
348cba411a39ff02aa9a81f4da2db9c8	D_0__Bacteria;D_1__Proteobacteria;D_2__Deltaproteobacteria;D_3__Myxococcales;D_4__P3OB-42;D_5__uncultured_Myxococcales;D_6__uncultured_Myxococcales	0	0	0	0	0	4	0	0	0	0	0	0	0	0	0	0	0	0	0	0		0	0	4	0	0	0	0	0	0	0
349810f1bba5291447c31109b9f7fd07	D_0__Bacteria;D_1__Actinobacteria;D_2__Acidimicrobiia;D_3__Microtrichales;D_4__Microtrichaceae;D_5__uncultured_Microtrichaceae;D_6__uncultured_Microtrichaceae	0	0	0	0	0	0	0	0	0	0	0	9	0	0	0	0	0	0	0	0		0	0	0	0	0	9	0	0	0	0
34c51dbdbddd9d4eb4ef8918ae8a25a3	D_0__Bacteria;D_1__Firmicutes;D_2__Bacilli;D_3__Lactobacillales;D_4__Lactobacillaceae;D_5__Lactobacillus;D_6__Lactobacillus salivarius	0	0	0	0	0	0	0	0	101	0	0	0	0	0	0	0	0	0	0	0		0	0	0	0	101	0	0	0	0	0
34eb0816014675a1cf2333c3526d1134	D_0__Bacteria;D_1__Actinobacteria;D_2__Actinobacteria;D_3__Corynebacteriales;D_4__Corynebacteriaceae;D_5__Corynebacterium 1;D_6__uncultured	81	0	72	190	54	152	165	290	234	172	60	65	88	116	61	114	110	143	0	70		81	262	206	455	406	125	204	175	253	70
34ff5982c02349c4d39eeaa5b903460b	D_0__Archaea;D_1__Euryarchaeota;D_2__Methanobacteria;D_3__Methanobacteriales;D_4__Methanobacteriaceae;D_5__Methanobacterium;D_6__uncultured archaeon	5	0	0	0	0	0	0	0	0	0	0	0	0	0	0	0	0	0	0	0		5	0	0	0	0	0	0	0	0	0
35161ce2b5f69c917148781180c8db28	D_0__Bacteria;D_1__uncultured_Bacteria;D_2__uncultured_Bacteria;D_3__uncultured_Bacteria;D_4__uncultured_Bacteria;D_5__uncultured_Bacteria;D_6__uncultured_Bacteria	0	0	0	0	0	0	0	0	0	0	0	0	0	8	0	0	0	0	0	0		0	0	0	0	0	0	8	0	0	0
35187d16cb421e16dbb65854e08cd083	D_0__Bacteria;D_1__uncultured_Bacteria;D_2__uncultured_Bacteria;D_3__uncultured_Bacteria;D_4__uncultured_Bacteria;D_5__uncultured_Bacteria;D_6__uncultured_Bacteria	0	0	0	0	0	0	0	0	0	0	0	0	0	0	0	0	0	0	0	36		0	0	0	0	0	0	0	0	0	36
351a7be6fd3180250e6fb2f8bf68ffb2	D_0__Bacteria;D_1__Firmicutes;D_2__Clostridia;D_3__Clostridiales;D_4__Family XI;D_5__Anaerococcus;D_6__uncultured Anaerococcus sp.	0	0	0	0	0	0	37	0	0	0	0	68	0	0	0	87	0	0	0	0		0	0	0	37	0	68	0	87	0	0
3537fed18b7daaedd5e26535af3f4157	D_0__Bacteria;D_1__Proteobacteria;D_2__Gammaproteobacteria;D_3__Pseudomonadales;D_4__Pseudomonadaceae;D_5__Pseudomonas;D_6__Pseudomonas	0	50	0	0	0	0	0	0	0	58	0	0	0	0	0	0	0	0	0	0		50	0	0	0	58	0	0	0	0	0
354bda5915eca89e92a250fcaaf337d9	D_0__Bacteria;D_1__Firmicutes;D_2__Bacilli;D_3__Lactobacillales;D_4__Lactobacillaceae;D_5__Lactobacillus;D_6__Lactobacillus reuteri	0	0	58	0	0	0	0	0	0	0	0	0	0	0	0	0	0	0	0	0		0	58	0	0	0	0	0	0	0	0
357831c0a2e9d5e2692fbbaffdb09bba	D_0__Bacteria;D_1__Firmicutes;D_2__Negativicutes;D_3__Selenomonadales;D_4__Acidaminococcaceae;D_5__Phascolarctobacterium;D_6__uncultured organism	16	0	0	0	0	0	0	0	0	0	0	0	0	0	0	0	0	0	0	0		16	0	0	0	0	0	0	0	0	0
3584eb5e01e88801cc690d1ea1f62f15	D_0__Bacteria;D_1__Bacteroidetes;D_2__Bacteroidia;D_3__Bacteroidales;D_4__Rikenellaceae;D_5__Alistipes;D_6__uncultured	0	0	0	0	0	28	0	0	0	0	0	0	0	0	0	0	0	0	0	0		0	0	28	0	0	0	0	0	0	0
358bb591de17f6d639eb8e0e8852faf0	D_0__Bacteria;D_1__Proteobacteria;D_2__Gammaproteobacteria;D_3__Betaproteobacteriales;D_4__Burkholderiaceae;D_5__Parasutterella;D_6__uncultured	0	0	0	0	0	0	0	0	0	0	0	0	0	0	0	0	0	0	27	0		0	0	0	0	0	0	0	0	0	27
359bbf8aa25f3f1e9739ac9688bad627	D_0__Bacteria;D_1__Proteobacteria;D_2__Gammaproteobacteria;D_3__Betaproteobacteriales;D_4__Burkholderiaceae;D_5__Delftia;D_6__uncultured	0	0	0	0	0	0	0	0	0	0	2	0	0	0	0	0	0	0	0	0		0	0	0	0	0	2	0	0	0	0
359defa09b02e4ea90677f7cd4a28d6a	D_0__Bacteria;D_1__Actinobacteria;D_2__Actinobacteria;D_3__Micrococcales;D_4__Micrococcaceae;D_5__Kocuria;D_6__Kocuria palustris	0	0	0	0	0	0	0	0	24	0	0	0	0	0	0	0	0	0	0	0		0	0	0	0	24	0	0	0	0	0
35a01b27f675ec145c4fee5ff016df34	D_0__Bacteria;D_1__Firmicutes;D_2__Negativicutes;D_3__Selenomonadales;D_4__Veillonellaceae;D_5__Megasphaera;D_6__uncultured organism	0	67	0	0	0	0	0	0	0	0	0	0	0	0	0	0	0	0	0	0		67	0	0	0	0	0	0	0	0	0
35cff8f588b9f74b20acc8ea72fa9f42	D_0__Bacteria;D_1__Firmicutes;D_2__Bacilli;D_3__Bacillales;D_4__Thermoactinomycetaceae;D_5__uncultured_Thermoactinomycetaceae;D_6__uncultured_Thermoactinomycetaceae	0	0	0	0	0	14	0	0	0	0	0	0	0	0	0	0	0	0	0	0		0	0	14	0	0	0	0	0	0	0
35e67e865eae56a7e45bdc283f7b23ee	D_0__Bacteria;D_1__Bacteroidetes;D_2__Bacteroidia;D_3__Chitinophagales;D_4__Chitinophagaceae;D_5__uncultured_Chitinophagaceae;D_6__uncultured_Chitinophagaceae	0	0	0	0	0	0	0	0	0	0	0	0	0	0	0	0	0	80	0	0		0	0	0	0	0	0	0	0	80	0
3600d509df26dd64c81190401f9d5da9	D_0__Bacteria;D_1__Proteobacteria;D_2__Alphaproteobacteria;D_3__Acetobacterales;D_4__Acetobacteraceae;D_5__Acidiphilium;D_6__uncultured bacterium	0	0	0	27	0	0	0	0	0	0	0	0	0	0	0	0	0	0	0	0		0	27	0	0	0	0	0	0	0	0
3614101ae51ad85f70a92a04031c9f47	D_0__Bacteria;D_1__uncultured_Bacteria;D_2__uncultured_Bacteria;D_3__uncultured_Bacteria;D_4__uncultured_Bacteria;D_5__uncultured_Bacteria;D_6__uncultured_Bacteria	0	0	0	0	0	0	0	0	0	0	0	0	0	0	0	0	0	0	0	47		0	0	0	0	0	0	0	0	0	47
362b64d129dcb59bf23d4d6335f63a94	D_0__Bacteria;D_1__Proteobacteria;D_2__Gammaproteobacteria;D_3__Betaproteobacteriales;D_4__Burkholderiaceae;D_5__Tepidimonas;D_6__Tepidimonas	0	0	0	0	0	0	0	0	74	0	0	0	0	0	0	0	0	0	0	0		0	0	0	0	74	0	0	0	0	0
367c0b284595a06d4a77b98ebd2ac142	D_0__Bacteria;D_1__Actinobacteria;D_2__Actinobacteria;D_3__Streptomycetales;D_4__Streptomycetaceae;D_5__Streptomyces;D_6__Streptomyces	0	0	0	0	0	0	51	0	0	0	0	0	0	0	0	0	0	0	0	0		0	0	0	51	0	0	0	0	0	0
3689b4a91976dd04ac940bf7b75f5747	D_0__Bacteria;D_1__Firmicutes;D_2__Clostridia;D_3__Clostridiales;D_4__Lachnospiraceae;D_5__[Ruminococcus] torques group;D_6__uncultured organism	0	0	0	0	0	0	0	0	0	0	29	0	0	0	0	0	0	0	0	0		0	0	0	0	0	29	0	0	0	0
36a3dfe9fea1f07ffdad88f2634aaea8	D_0__Bacteria;D_1__Firmicutes;D_2__Clostridia;D_3__Clostridiales;D_4__Peptococcaceae;D_5__Peptococcus;D_6__uncultured bacterium	0	0	0	0	0	0	0	0	0	0	0	0	0	0	0	0	0	0	0	33		0	0	0	0	0	0	0	0	0	33
36a68a932597110ccbb57056cc15ea52	D_0__Bacteria;D_1__Firmicutes;D_2__Bacilli;D_3__Bacillales;D_4__Bacillaceae;D_5__Bacillus;D_6__uncultured	0	0	0	0	0	0	0	0	0	0	0	0	0	0	0	0	0	0	0	43		0	0	0	0	0	0	0	0	0	43
36a76845e0c34fcaada80eeac2d9f961	D_0__Bacteria;D_1__Actinobacteria;D_2__Acidimicrobiia;D_3__Microtrichales;D_4__uncultured_Microtrichales;D_5__uncultured_Microtrichales;D_6__uncultured_Microtrichales	0	0	0	0	0	0	0	0	0	0	0	0	0	0	0	0	0	9	0	0		0	0	0	0	0	0	0	0	9	0
36c6ec9a61ca03f991f11ba9950d2e3d	D_0__Bacteria;D_1__Bacteroidetes;D_2__Bacteroidia;D_3__Cytophagales;D_4__Hymenobacteraceae;D_5__Pontibacter;D_6__uncultured Pontibacter sp.	0	0	0	0	0	0	0	0	0	0	0	0	0	0	0	0	0	23	0	0		0	0	0	0	0	0	0	0	23	0
36d74af3b8335115f4dd2d12adf40165	D_0__Bacteria;D_1__Actinobacteria;D_2__Coriobacteriia;D_3__Coriobacteriales;D_4__Eggerthellaceae;D_5__Eggerthella;D_6__uncultured bacterium	0	0	0	0	0	0	0	0	0	0	0	0	0	0	0	0	0	0	19	0		0	0	0	0	0	0	0	0	0	19
36de84585f5d22518b6c8ed1de6db2d7	D_0__Bacteria;D_1__Actinobacteria;D_2__Actinobacteria;D_3__Corynebacteriales;D_4__Corynebacteriaceae;D_5__Corynebacterium 1;D_6__uncultured	0	0	56	127	0	0	0	0	0	0	0	0	0	0	0	44	83	113	66	0		0	183	0	0	0	0	0	44	196	66
36f2fa16e251b1b1adb225a864a2451d	D_0__Bacteria;D_1__Acidobacteria;D_2__Thermoanaerobaculia;D_3__Thermoanaerobaculales;D_4__Thermoanaerobaculaceae;D_5__Subgroup 10;D_6__Subgroup 10	0	0	0	52	0	0	0	0	0	0	0	0	0	0	0	0	0	0	0	0		0	52	0	0	0	0	0	0	0	0
36f965d9dc9aa05e2c17f052a70b97af	D_0__Bacteria;D_1__Proteobacteria;D_2__Gammaproteobacteria;D_3__Betaproteobacteriales;D_4__Burkholderiaceae;D_5__Hydrogenophaga;D_6__uncultured bacterium	0	0	0	0	112	0	0	0	0	0	0	0	0	0	0	0	0	0	0	0		0	0	112	0	0	0	0	0	0	0
37091300a7edf5d62b47a63208e22858	D_0__Bacteria;D_1__Firmicutes;D_2__Clostridia;D_3__Clostridiales;D_4__Heliobacteriaceae;D_5__Hydrogenispora;D_6__uncultured bacterium	0	0	0	0	0	0	0	0	0	0	0	0	0	0	0	0	0	6	0	0		0	0	0	0	0	0	0	0	6	0
370de10c5ece5740f4565fca6a50f4f4	D_0__Bacteria;D_1__Bacteroidetes;D_2__Bacteroidia;D_3__Bacteroidales;D_4__Porphyromonadaceae;D_5__Porphyromonas;D_6__unidentified	0	0	0	0	0	0	46	0	0	0	0	0	0	0	12	0	0	0	0	0		0	0	0	46	0	0	0	12	0	0
372d39445493020c1be847400ee0e13a	D_0__Bacteria;D_1__Bacteroidetes;D_2__Bacteroidia;D_3__Bacteroidales;D_4__Porphyromonadaceae;D_5__Porphyromonas;D_6__uncultured Porphyromonas sp.	0	0	0	0	0	0	0	0	0	0	0	0	0	0	22	0	0	0	0	0		0	0	0	0	0	0	0	22	0	0
3739fff77ae429fa40bc2465375ab688	D_0__Bacteria;D_1__Chloroflexi;D_2__Anaerolineae;D_3__SBR1031;D_4__uncultured_Anaerolineae;D_5__uncultured_Anaerolineae;D_6__uncultured_Anaerolineae	0	0	0	0	0	0	0	0	0	0	0	0	0	0	0	0	0	0	0	23		0	0	0	0	0	0	0	0	0	23
374d91c648dd6370f2afef36a6852609	D_0__Bacteria;D_1__Gemmatimonadetes;D_2__Gemmatimonadetes;D_3__Gemmatimonadales;D_4__Gemmatimonadaceae;D_5__Gemmatirosa;D_6__uncultured bacterium	0	0	0	0	0	0	0	0	0	0	0	0	0	0	0	0	0	0	12	0		0	0	0	0	0	0	0	0	0	12
375bb5286d30b56c7b20761fd1f9fd18	D_0__Bacteria;D_1__Actinobacteria;D_2__Actinobacteria;D_3__Actinomycetales;D_4__Actinomycetaceae;D_5__Actinotignum;D_6__Actinotignum schaalii	0	0	0	0	0	0	0	0	0	0	0	0	0	0	83	0	0	0	0	0		0	0	0	0	0	0	0	83	0	0
377440486d1cf8e684dd5d2e4507daf2	D_0__Bacteria;D_1__Firmicutes;D_2__Clostridia;D_3__Clostridiales;D_4__Ruminococcaceae;D_5__Ruminococcaceae UCG-014;D_6__Ruminococcaceae UCG-014	0	0	0	0	0	0	0	0	0	25	0	0	0	0	0	0	0	0	0	0		0	0	0	0	25	0	0	0	0	0
3791749754eef2cbe4d5a4fd7fb850db	D_0__Bacteria;D_1__Actinobacteria;D_2__Actinobacteria;D_3__Micrococcales;D_4__Intrasporangiaceae;D_5__uncultured_Intrasporangiaceae;D_6__uncultured_Intrasporangiaceae	0	0	0	0	0	0	0	0	0	0	0	0	0	85	0	0	0	0	0	0		0	0	0	0	0	0	85	0	0	0
37962ce6d40efaae74cc277235766d2f	D_0__Bacteria;D_1__Bacteroidetes;D_2__Bacteroidia;D_3__Bacteroidales;D_4__Prevotellaceae;D_5__Paraprevotella;D_6__uncultured bacterium	0	0	0	0	0	0	17	0	0	0	0	0	0	0	0	0	0	0	0	0		0	0	0	17	0	0	0	0	0	0
37968a5bd6f98700270a835fcf482cbb	D_0__Bacteria;D_1__Bacteroidetes;D_2__Bacteroidia;D_3__Chitinophagales;D_4__Chitinophagaceae;D_5__Ferruginibacter;D_6__uncultured	0	0	0	0	0	0	0	0	0	0	0	16	0	0	0	0	0	0	0	0		0	0	0	0	0	16	0	0	0	0
37a83091a19928d4b9e1934fceb79fb0	D_0__Bacteria;D_1__Firmicutes;D_2__Clostridia;D_3__Clostridiales;D_4__Peptococcaceae;D_5__Peptococcus;D_6__uncultured bacterium	0	0	0	0	0	0	0	0	6	0	0	0	0	0	0	0	0	0	0	0		0	0	0	0	6	0	0	0	0	0
37cc31a7935d5a383626dea235df3159	D_0__Bacteria;D_1__Bacteroidetes;D_2__Bacteroidia;D_3__Chitinophagales;D_4__Chitinophagaceae;D_5__Ferruginibacter;D_6__uncultured	0	0	0	0	0	0	0	0	0	0	64	0	0	0	0	0	0	0	0	0		0	0	0	0	0	64	0	0	0	0
37e944a49df7b00a41d38b25cf57464e	D_0__Bacteria;D_1__Proteobacteria;D_2__Gammaproteobacteria;D_3__Betaproteobacteriales;D_4__Burkholderiaceae;D_5__Burkholderia-Caballeronia-Paraburkholderia;D_6__uncultured	0	0	0	0	0	0	0	0	0	0	0	0	0	0	0	0	0	0	0	22		0	0	0	0	0	0	0	0	0	22
37ef310b8bb87d1134b4c58d94b13256	D_0__Bacteria;D_1__Proteobacteria;D_2__Gammaproteobacteria;D_3__Betaproteobacteriales;D_4__Burkholderiaceae;D_5__Variovorax;D_6__Variovorax	0	0	0	0	0	0	0	0	0	0	0	0	0	0	0	0	0	0	0	50		0	0	0	0	0	0	0	0	0	50
380109c0c85af89bb630913ee874f4be	D_0__Bacteria;D_1__Acidobacteria;D_2__Blastocatellia (Subgroup 4);D_3__Blastocatellales;D_4__Blastocatellaceae;D_5__uncultured_Blastocatellaceae;D_6__uncultured_Blastocatellaceae	0	0	0	0	0	0	0	0	0	0	0	0	0	0	0	0	0	33	0	0		0	0	0	0	0	0	0	0	33	0
3807a93e2fbd25dfd02c1959e0a76513	D_0__Bacteria;D_1__uncultured_Bacteria;D_2__uncultured_Bacteria;D_3__uncultured_Bacteria;D_4__uncultured_Bacteria;D_5__uncultured_Bacteria;D_6__uncultured_Bacteria	0	0	0	0	0	0	0	0	0	0	0	0	0	0	57	0	0	0	0	0		0	0	0	0	0	0	0	57	0	0
380b4b3a4243f4ada3c7aa3ee79013ff	D_0__Bacteria;D_1__Firmicutes;D_2__Clostridia;D_3__Clostridiales;D_4__Family XI;D_5__Anaerococcus;D_6__uncultured	0	97	0	0	34	28	0	0	0	0	44	35	0	0	0	0	0	0	0	59		97	0	62	0	0	79	0	0	0	59
38134ef951b3d468e3dffafa252ab2eb	D_0__Bacteria;D_1__Proteobacteria;D_2__Gammaproteobacteria;D_3__Betaproteobacteriales;D_4__Burkholderiaceae;D_5__Tepidimonas;D_6__Tepidimonas	0	0	0	0	0	0	0	0	0	0	0	0	0	18	0	0	0	0	0	0		0	0	0	0	0	0	18	0	0	0
381e59109747016c411550f9d22eea27	D_0__Bacteria;D_1__FBP;D_2__uncultured_FBP;D_3__uncultured_FBP;D_4__uncultured_FBP;D_5__uncultured_FBP;D_6__uncultured_FBP	0	0	0	0	0	0	0	0	5	0	0	0	0	0	0	0	0	0	0	0		0	0	0	0	5	0	0	0	0	0
3852f71c26f0236ebfef77a76ab8d789	D_0__Bacteria;D_1__Actinobacteria;D_2__Coriobacteriia;D_3__Coriobacteriales;D_4__Atopobiaceae;D_5__Atopobium;D_6__uncultured bacterium	0	0	0	0	0	0	0	0	0	0	0	0	0	0	0	0	0	0	0	29		0	0	0	0	0	0	0	0	0	29
3867350a50773a17589fd55cb754bccc	D_0__Bacteria;D_1__Proteobacteria;D_2__Gammaproteobacteria;D_3__Pasteurellales;D_4__Pasteurellaceae;D_5__Haemophilus;D_6__uncultured organism	0	0	0	0	0	0	0	0	0	0	0	0	0	0	0	0	0	47	0	0		0	0	0	0	0	0	0	0	47	0
3875b9d515a201f1d2f8c4e4f597ab5a	D_0__Bacteria;D_1__Armatimonadetes;D_2__uncultured;D_3__uncultured Armatimonadetes bacterium;D_4__uncultured Armatimonadetes bacterium;D_5__uncultured Armatimonadetes bacterium;D_6__uncultured Armatimonadetes bacterium	0	0	0	0	0	0	0	0	0	0	0	0	0	0	0	0	0	0	5	0		0	0	0	0	0	0	0	0	0	5
38b62f999449a328810bee8f20c41ba5	D_0__Bacteria;D_1__Deinococcus-Thermus;D_2__Deinococci;D_3__Deinococcales;D_4__Deinococcaceae;D_5__Deinococcus;D_6__uncultured	0	0	0	0	0	0	0	0	0	0	0	0	0	0	0	0	0	53	0	0		0	0	0	0	0	0	0	0	53	0
38ddde695ccb8d6019fcff12bd27284c	D_0__Bacteria;D_1__Proteobacteria;D_2__Deltaproteobacteria;D_3__Myxococcales;D_4__Haliangiaceae;D_5__Haliangium;D_6__uncultured	0	0	0	0	0	0	0	0	0	0	0	0	0	0	0	0	0	18	0	0		0	0	0	0	0	0	0	0	18	0
38e1b69ee5406d50239a11d4b46ff649	D_0__Bacteria;D_1__Firmicutes;D_2__Clostridia;D_3__Clostridiales;D_4__Lachnospiraceae;D_5__Lachnospiraceae NK4A136 group;D_6__uncultured organism	0	0	0	0	0	71	0	0	0	0	0	0	0	0	0	0	0	0	0	0		0	0	71	0	0	0	0	0	0	0
38ed15ee50e1c97c2c5cabe8e59874dd	D_0__Bacteria;D_1__Bacteroidetes;D_2__Bacteroidia;D_3__Cytophagales;D_4__Spirosomaceae;D_5__Dyadobacter;D_6__uncultured bacterium	0	0	0	0	24	0	0	0	0	0	0	0	0	0	0	0	0	0	0	0		0	0	24	0	0	0	0	0	0	0
38fc5e361f376ac806043d09d52dcd2a	D_0__Bacteria;D_1__Bacteroidetes;D_2__Bacteroidia;D_3__Bacteroidales;D_4__Prevotellaceae;D_5__Prevotella;D_6__Prevotella	0	0	0	0	0	0	0	0	0	0	0	0	0	0	0	0	0	4	0	0		0	0	0	0	0	0	0	0	4	0
3927e54bde6b4a5160ae725487232a13	D_0__Bacteria;D_1__Actinobacteria;D_2__Actinobacteria;D_3__Frankiales;D_4__Geodermatophilaceae;D_5__Blastococcus;D_6__uncultured bacterium	0	0	0	0	0	0	0	0	0	0	0	0	0	0	0	0	50	0	0	0		0	0	0	0	0	0	0	0	50	0
392aa55c392f9a156201b5493b4ea401	D_0__Bacteria;D_1__Firmicutes;D_2__Clostridia;D_3__Clostridiales;D_4__Ruminococcaceae;D_5__Ruminococcaceae UCG-002;D_6__Ruminococcaceae UCG-002	0	0	0	0	0	0	0	0	33	0	0	0	0	0	0	0	0	0	0	0		0	0	0	0	33	0	0	0	0	0
394467268f556bf9e59d041b990e27de	D_0__Bacteria;D_1__Proteobacteria;D_2__Alphaproteobacteria;D_3__Micropepsales;D_4__Micropepsaceae;D_5__uncultured_Micropepsaceae;D_6__uncultured_Micropepsaceae	0	0	0	0	0	0	0	0	0	0	0	0	0	0	0	0	0	0	0	14		0	0	0	0	0	0	0	0	0	14
39464d3c85dce445f5d1a4a167d367ad	D_0__Bacteria;D_1__Proteobacteria;D_2__Gammaproteobacteria;D_3__Betaproteobacteriales;D_4__Burkholderiaceae;D_5__uncultured_Burkholderiaceae;D_6__uncultured_Burkholderiaceae	0	0	0	0	0	0	0	0	0	0	0	0	0	0	0	0	0	0	119	0		0	0	0	0	0	0	0	0	0	119
395065515107c9086b0b9a1ef7068f77	D_0__Bacteria;D_1__Proteobacteria;D_2__Gammaproteobacteria;D_3__Xanthomonadales;D_4__Xanthomonadaceae;D_5__Stenotrophomonas;D_6__Stenotrophomonas	0	0	0	0	0	0	0	0	0	0	28	0	0	0	0	0	0	0	0	0		0	0	0	0	0	28	0	0	0	0
3958809a5f041eb9bc6095568eff9e89	D_0__Bacteria;D_1__Proteobacteria;D_2__uncultured_Proteobacteria;D_3__uncultured_Proteobacteria;D_4__uncultured_Proteobacteria;D_5__uncultured_Proteobacteria;D_6__uncultured_Proteobacteria	0	0	0	0	0	0	0	0	0	0	0	0	0	0	0	0	0	0	0	6		0	0	0	0	0	0	0	0	0	6
395c932e9c26a3b16f188a2b68de80f3	D_0__Bacteria;D_1__Firmicutes;D_2__Clostridia;D_3__Clostridiales;D_4__Clostridiaceae 1;D_5__Clostridium sensu stricto 1;D_6__uncultured bacterium	0	0	0	0	0	0	0	0	0	0	0	0	0	0	0	0	0	77	128	0		0	0	0	0	0	0	0	0	77	128
39646023af10dd492d2a45b69a41ec65	D_0__Bacteria;D_1__Firmicutes;D_2__Bacilli;D_3__Bacillales;D_4__Bacillaceae;D_5__Bacillus;D_6__uncultured	0	0	0	0	0	0	0	0	0	0	0	0	0	0	0	0	0	28	0	0		0	0	0	0	0	0	0	0	28	0
396c1f4fcd7e8453da29f4f6b21ab029	D_0__Bacteria;D_1__Firmicutes;D_2__Clostridia;D_3__Clostridiales;D_4__Family XI;D_5__Anaerococcus;D_6__uncultured	0	0	0	0	0	0	0	0	0	0	0	0	0	0	86	0	0	0	0	0		0	0	0	0	0	0	0	86	0	0
397848b0bc3f0d37684d17d56b12248a	D_0__Bacteria;D_1__Proteobacteria;D_2__Gammaproteobacteria;D_3__Betaproteobacteriales;D_4__Burkholderiaceae;D_5__Lautropia;D_6__uncultured bacterium	0	0	0	0	0	0	0	0	0	0	0	0	0	0	0	0	61	0	0	0		0	0	0	0	0	0	0	0	61	0
39795607db780f34c75d3320d97a8e34	D_0__Bacteria;D_1__Actinobacteria;D_2__Actinobacteria;D_3__Frankiales;D_4__uncultured_Frankiales;D_5__uncultured_Frankiales;D_6__uncultured_Frankiales	0	0	0	0	0	0	0	0	0	0	0	0	0	0	0	0	0	66	0	0		0	0	0	0	0	0	0	0	66	0
39814bf1b2fd2d427898bf4ad218ca35	D_0__Bacteria;D_1__Proteobacteria;D_2__Alphaproteobacteria;D_3__Micavibrionales;D_4__uncultured_Micavibrionales;D_5__uncultured_Micavibrionales;D_6__uncultured_Micavibrionales	3	0	0	0	0	0	0	0	0	0	0	0	0	0	0	0	0	0	0	0		3	0	0	0	0	0	0	0	0	0
3987e973f8b4d49a8f5470c6bc03158b	D_0__Bacteria;D_1__Bacteroidetes;D_2__Bacteroidia;D_3__Bacteroidales;D_4__Bacteroidaceae;D_5__Bacteroides;D_6__uncultured	0	31	0	0	54	0	0	0	31	0	0	0	0	0	0	0	0	0	0	13		31	0	54	0	31	0	0	0	0	13
3991122efe2b9bde9f159dec5106fd28	D_0__Bacteria;D_1__Bacteroidetes;D_2__Bacteroidia;D_3__Flavobacteriales;D_4__Flavobacteriaceae;D_5__Winogradskyella;D_6__Winogradskyella	0	0	0	0	0	0	0	0	0	0	0	0	0	0	0	0	0	0	6	0		0	0	0	0	0	0	0	0	0	6
399b49645b220b555bd2faf6d13963d4	D_0__Bacteria;D_1__Proteobacteria;D_2__Alphaproteobacteria;D_3__Rhizobiales;D_4__Rhizobiaceae;D_5__Allorhizobium-Neorhizobium-Pararhizobium-Rhizobium;D_6__uncultured	0	0	0	54	0	0	0	0	0	0	0	0	0	0	0	0	0	0	0	0		0	54	0	0	0	0	0	0	0	0
39abd3e38e320cf4ea1ac40a7cb84862	D_0__Bacteria;D_1__Acidobacteria;D_2__Acidobacteriia;D_3__Solibacterales;D_4__Solibacteraceae (Subgroup 3);D_5__Candidatus Solibacter;D_6__uncultured	0	0	0	0	0	0	0	0	0	0	0	0	0	17	0	0	0	0	0	0		0	0	0	0	0	0	17	0	0	0
39ba6af549df7d26445d06cb166dea09	D_0__Bacteria;D_1__Acidobacteria;D_2__Blastocatellia (Subgroup 4);D_3__Blastocatellales;D_4__Blastocatellaceae;D_5__uncultured_Blastocatellaceae;D_6__uncultured_Blastocatellaceae	0	0	0	0	0	0	0	0	0	0	0	0	0	83	0	0	0	0	0	0		0	0	0	0	0	0	83	0	0	0
39c6fcc17d8c7225480128c08fb5f358	D_0__Bacteria;D_1__Proteobacteria;D_2__Alphaproteobacteria;D_3__Acetobacterales;D_4__Acetobacteraceae;D_5__Roseomonas;D_6__Roseomonas	0	0	0	0	0	0	0	0	0	0	0	0	0	0	0	0	0	23	0	0		0	0	0	0	0	0	0	0	23	0
39d81de241930add665358e8def326f7	D_0__Bacteria;D_1__Proteobacteria;D_2__Alphaproteobacteria;D_3__Rhizobiales;D_4__Beijerinckiaceae;D_5__1174-901-12;D_6__uncultured bacterium	0	0	0	0	0	0	0	0	0	0	0	0	0	0	0	0	0	48	0	0		0	0	0	0	0	0	0	0	48	0
3a081a46350f8aa444f90a3429222853	D_0__Bacteria;D_1__Bacteroidetes;D_2__Bacteroidia;D_3__Chitinophagales;D_4__Chitinophagaceae;D_5__uncultured_Chitinophagaceae;D_6__uncultured_Chitinophagaceae	0	0	0	0	0	0	0	0	0	0	0	0	0	0	0	0	0	62	0	0		0	0	0	0	0	0	0	0	62	0
3a222fa881814791db2279552a059d4d	D_0__Bacteria;D_1__Bacteroidetes;D_2__Bacteroidia;D_3__Chitinophagales;D_4__Chitinophagaceae;D_5__Flavisolibacter;D_6__uncultured	0	0	0	0	0	0	8	0	0	0	0	0	0	0	0	0	0	0	0	0		0	0	0	8	0	0	0	0	0	0
3a2aae1ab646a2c8cd23aafd4bf5c19d	D_0__Bacteria;D_1__Armatimonadetes;D_2__Armatimonadia;D_3__Armatimonadales;D_4__uncultured Armatimonadetes bacterium;D_5__uncultured Armatimonadetes bacterium;D_6__uncultured Armatimonadetes bacterium	0	0	0	0	0	0	0	0	0	0	0	0	2	0	0	0	0	0	0	0		0	0	0	0	0	0	2	0	0	0
3a3040e05da372bc28882f1db1835899	D_0__Bacteria;D_1__Bacteroidetes;D_2__Bacteroidia;D_3__Bacteroidales;D_4__Prevotellaceae;D_5__Alloprevotella;D_6__uncultured Prevotellaceae bacterium	0	0	0	0	0	0	0	0	0	0	0	0	0	0	0	0	0	0	65	0		0	0	0	0	0	0	0	0	0	65
3a344ffabb40a20a3ebbc98d36642237	D_0__Bacteria;D_1__Proteobacteria;D_2__Alphaproteobacteria;D_3__Caulobacterales;D_4__Caulobacteraceae;D_5__Brevundimonas;D_6__uncultured	0	0	0	0	0	0	0	0	0	0	0	0	0	0	0	14	0	0	0	0		0	0	0	0	0	0	0	14	0	0
3a367216e0916beacc1d534bd0b49e6f	D_0__Bacteria;D_1__Actinobacteria;D_2__Acidimicrobiia;D_3__Microtrichales;D_4__Ilumatobacteraceae;D_5__uncultured_Ilumatobacteraceae;D_6__uncultured_Ilumatobacteraceae	0	0	0	0	0	0	0	0	0	0	0	0	0	0	0	0	0	0	0	2		0	0	0	0	0	0	0	0	0	2
3a3faf17a5be1498a6581935b60dad40	D_0__Bacteria;D_1__Proteobacteria;D_2__Alphaproteobacteria;D_3__Rhizobiales;D_4__Beijerinckiaceae;D_5__Methylobacterium;D_6__uncultured	0	0	0	0	0	0	0	0	0	0	0	0	31	46	0	0	0	0	0	0		0	0	0	0	0	0	77	0	0	0
3a4a78f946cba68d11e9fb2c10f058ba	D_0__Bacteria;D_1__Bacteroidetes;D_2__Bacteroidia;D_3__Bacteroidales;D_4__Porphyromonadaceae;D_5__Porphyromonas;D_6__unidentified	0	0	7	0	0	0	0	0	0	0	0	0	0	0	0	0	0	0	0	0		0	7	0	0	0	0	0	0	0	0
3a581d7c794f2a38df01e796102e2afa	D_0__Bacteria;D_1__Bacteroidetes;D_2__Bacteroidia;D_3__Bacteroidales;D_4__Rikenellaceae;D_5__Alistipes;D_6__uncultured	0	0	0	0	0	0	0	0	0	0	10	0	0	0	0	0	0	0	0	0		0	0	0	0	0	10	0	0	0	0
3a613ac50de57a6c582601cdffb0624c	D_0__Bacteria;D_1__Firmicutes;D_2__Clostridia;D_3__Clostridiales;D_4__Lachnospiraceae;D_5__uncultured_Lachnospiraceae;D_6__uncultured_Lachnospiraceae	0	0	0	0	0	0	0	0	0	82	0	0	0	0	0	0	0	0	0	0		0	0	0	0	82	0	0	0	0	0
3a8a26b0f6e40b919736bc428ba59e6d	D_0__Bacteria;D_1__Actinobacteria;D_2__Actinobacteria;D_3__Pseudonocardiales;D_4__Pseudonocardiaceae;D_5__Pseudonocardia;D_6__Pseudonocardia	0	0	0	75	0	0	0	0	0	0	0	0	0	0	0	0	0	0	0	0		0	75	0	0	0	0	0	0	0	0
3a8eca632fb59f7d448898e851c1fcaf	D_0__Bacteria;D_1__Proteobacteria;D_2__Gammaproteobacteria;D_3__R7C24;D_4__uncultured_Gammaproteobacteria;D_5__uncultured_Gammaproteobacteria;D_6__uncultured_Gammaproteobacteria	0	0	0	0	0	0	0	0	0	0	0	0	0	0	0	17	0	0	0	0		0	0	0	0	0	0	0	17	0	0
3aa0fea6b3b2b0cec461293740bd6134	D_0__Bacteria;D_1__Chloroflexi;D_2__Chloroflexia;D_3__Thermomicrobiales;D_4__JG30-KF-CM45;D_5__uncultured Chloroflexi bacterium;D_6__uncultured Chloroflexi bacterium	0	0	0	0	0	0	0	0	0	0	0	0	0	0	0	0	0	34	0	0		0	0	0	0	0	0	0	0	34	0
3aa60be761c9599b74cf0a15ad41f6e2	D_0__Bacteria;D_1__Bacteroidetes;D_2__Bacteroidia;D_3__Bacteroidales;D_4__Rikenellaceae;D_5__Alistipes;D_6__uncultured organism	0	0	0	0	0	0	0	0	0	0	0	0	0	0	0	0	0	0	0	17		0	0	0	0	0	0	0	0	0	17
3aac1d94495ff8983e52b88871be6e20	D_0__Bacteria;D_1__Proteobacteria;D_2__Alphaproteobacteria;D_3__Acetobacterales;D_4__Acetobacteraceae;D_5__Endobacter;D_6__uncultured bacterium	0	0	0	0	0	0	0	0	0	0	0	0	17	0	0	0	0	0	0	0		0	0	0	0	0	0	17	0	0	0
3ab14c7f1c852798203fc6f95ec83855	D_0__Bacteria;D_1__Firmicutes;D_2__Bacilli;D_3__Bacillales;D_4__Alicyclobacillaceae;D_5__Tumebacillus;D_6__Tumebacillus	0	0	0	35	0	0	0	0	0	0	0	0	0	0	0	0	0	0	0	0		0	35	0	0	0	0	0	0	0	0
3ab19074f22bc22eeede6c3f615d2bf3	D_0__Bacteria;D_1__Bacteroidetes;D_2__Bacteroidia;D_3__Bacteroidales;D_4__Porphyromonadaceae;D_5__Porphyromonas;D_6__uncultured	0	0	0	0	0	0	0	0	0	0	0	50	0	0	0	0	0	0	0	0		0	0	0	0	0	50	0	0	0	0
3ab27a40eb5a0361960d30c7183fd45e	D_0__Bacteria;D_1__Bacteroidetes;D_2__Bacteroidia;D_3__Flavobacteriales;D_4__Weeksellaceae;D_5__Chryseobacterium;D_6__uncultured	0	0	0	0	0	0	0	0	0	0	0	0	0	0	0	0	0	0	0	83		0	0	0	0	0	0	0	0	0	83
3ab2ba2fe1760935bec695673de3d6ce	D_0__Bacteria;D_1__Actinobacteria;D_2__Actinobacteria;D_3__Bifidobacteriales;D_4__Bifidobacteriaceae;D_5__Bifidobacterium;D_6__uncultured	0	0	0	0	0	0	0	0	0	0	123	0	0	0	0	0	0	0	0	0		0	0	0	0	0	123	0	0	0	0
3adb467c51311756dc37a7139f9e0a9e	D_0__Bacteria;D_1__Cyanobacteria;D_2__Oxyphotobacteria;D_3__Nostocales;D_4__Phormidiaceae;D_5__Planktothrix NIVA-CYA 15;D_6__uncultured bacterium	0	0	0	0	0	0	0	0	0	0	0	0	0	0	0	0	8	0	0	0		0	0	0	0	0	0	0	0	8	0
3af2f03212dce6e69a2c16ccdae523c0	D_0__Bacteria;D_1__Bacteroidetes;D_2__Bacteroidia;D_3__Cytophagales;D_4__Cyclobacteriaceae;D_5__uncultured Aquiflexum sp.;D_6__uncultured Aquiflexum sp.	0	0	0	0	0	0	0	0	0	0	0	0	0	0	0	0	0	45	0	0		0	0	0	0	0	0	0	0	45	0
3afbfbaceac9f2aa6c83f76dbc1ea365	D_0__Bacteria;D_1__Firmicutes;D_2__Negativicutes;D_3__Selenomonadales;D_4__Veillonellaceae;D_5__Veillonella;D_6__Veillonella	0	0	0	0	0	0	0	0	0	0	0	0	81	0	0	0	0	0	0	0		0	0	0	0	0	0	81	0	0	0
3b0759c3f20c5d6d0d06b569af4fad12	D_0__Bacteria;D_1__Bacteroidetes;D_2__Bacteroidia;D_3__Cytophagales;D_4__Spirosomaceae;D_5__Spirosoma;D_6__Spirosoma	0	0	0	0	0	0	0	0	0	0	0	0	0	0	0	0	0	0	0	26		0	0	0	0	0	0	0	0	0	26
3b111c7432eada921421857ad711177b	D_0__Bacteria;D_1__Firmicutes;D_2__Bacilli;D_3__Bacillales;D_4__Bacillaceae;D_5__Bacillus;D_6__uncultured	0	0	0	0	0	0	0	0	0	0	0	0	0	0	0	0	0	0	0	54		0	0	0	0	0	0	0	0	0	54
3b1e0d51071941ca17d8c73c306f58c4	D_0__Bacteria;D_1__Planctomycetes;D_2__Planctomycetacia;D_3__Gemmatales;D_4__Gemmataceae;D_5__uncultured_Gemmataceae;D_6__uncultured_Gemmataceae	0	0	0	10	0	0	0	0	0	0	0	0	0	0	0	0	0	0	0	0		0	10	0	0	0	0	0	0	0	0
3b2cd93dc0dcfa158948b1868b14423d	D_0__Bacteria;D_1__Firmicutes;D_2__Clostridia;D_3__Clostridiales;D_4__Lachnospiraceae;D_5__uncultured_Lachnospiraceae;D_6__uncultured_Lachnospiraceae	0	0	0	0	38	0	0	0	0	0	0	0	0	0	0	0	0	0	0	0		0	0	38	0	0	0	0	0	0	0
3b37ee27a13e8dfc253a9f86d689d413	D_0__Bacteria;D_1__Proteobacteria;D_2__Alphaproteobacteria;D_3__Rhizobiales;D_4__Rhizobiaceae;D_5__Allorhizobium-Neorhizobium-Pararhizobium-Rhizobium;D_6__uncultured	0	0	0	0	0	0	0	0	0	0	23	0	0	0	0	0	0	0	0	0		0	0	0	0	0	23	0	0	0	0
3b46ab2eaa838e7b2bbe497923385de5	D_0__Bacteria;D_1__Firmicutes;D_2__Negativicutes;D_3__Selenomonadales;D_4__Acidaminococcaceae;D_5__Phascolarctobacterium;D_6__uncultured organism	0	0	0	0	0	0	40	0	0	0	0	0	0	0	0	0	0	0	0	0		0	0	0	40	0	0	0	0	0	0
3b5839031562112d2ffb9faa3bf192b9	D_0__Bacteria;D_1__Proteobacteria;D_2__Alphaproteobacteria;D_3__Acetobacterales;D_4__Acetobacteraceae;D_5__Roseomonas;D_6__Roseomonas	0	0	0	0	0	0	0	0	0	0	0	0	0	0	0	0	103	0	0	0		0	0	0	0	0	0	0	0	103	0
3b59c72fe9986eef80e3a69baf81f8e6	D_0__Bacteria;D_1__uncultured_Bacteria;D_2__uncultured_Bacteria;D_3__uncultured_Bacteria;D_4__uncultured_Bacteria;D_5__uncultured_Bacteria;D_6__uncultured_Bacteria	0	0	0	0	0	0	0	0	0	0	0	0	0	0	0	95	0	0	0	0		0	0	0	0	0	0	0	95	0	0
3b65704cad224a9f5483e0da7f51ea1f	D_0__Bacteria;D_1__Cyanobacteria;D_2__Oxyphotobacteria;D_3__Phormidesmiales;D_4__Nodosilineaceae;D_5__Nodosilinea PCC-7104;D_6__uncultured bacterium	0	0	0	0	0	0	0	0	0	0	0	0	0	0	0	0	51	0	0	0		0	0	0	0	0	0	0	0	51	0
3b6597f4e427b42dfe60fc70750b9f73	D_0__Bacteria;D_1__Proteobacteria;D_2__Alphaproteobacteria;D_3__Rhizobiales;D_4__Beijerinckiaceae;D_5__1174-901-12;D_6__uncultured bacterium	0	0	0	0	0	0	0	0	0	0	0	0	0	0	46	0	0	0	0	0		0	0	0	0	0	0	0	46	0	0
3b7d6def64641f5879871908990a44e6	D_0__Bacteria;D_1__Proteobacteria;D_2__Gammaproteobacteria;D_3__Betaproteobacteriales;D_4__Burkholderiaceae;D_5__uncultured_Burkholderiaceae;D_6__uncultured_Burkholderiaceae	0	0	0	0	0	0	0	0	0	0	88	0	0	0	0	0	0	0	0	0		0	0	0	0	0	88	0	0	0	0
3b88c53bc0bbb514d27d58c659bb2b63	D_0__Bacteria;D_1__Firmicutes;D_2__Clostridia;D_3__Clostridiales;D_4__Ruminococcaceae;D_5__Subdoligranulum;D_6__Subdoligranulum	0	0	0	0	51	0	0	0	0	0	0	0	0	0	0	0	0	0	0	0		0	0	51	0	0	0	0	0	0	0
3b91d2d51210db6e22b098f1377242d4	D_0__Bacteria;D_1__Firmicutes;D_2__Clostridia;D_3__Clostridiales;D_4__Lachnospiraceae;D_5__Lachnospiraceae UCG-004;D_6__uncultured organism	0	0	0	0	0	0	100	0	0	0	0	0	0	0	0	0	0	0	0	0		0	0	0	100	0	0	0	0	0	0
3b9377ff032e969300bedc306306115f	D_0__Bacteria;D_1__Fusobacteria;D_2__Fusobacteriia;D_3__Fusobacteriales;D_4__Fusobacteriaceae;D_5__Fusobacterium;D_6__Fusobacterium nucleatum subsp. nucleatum	0	0	0	0	0	0	0	0	0	0	0	0	0	0	0	0	82	0	0	0		0	0	0	0	0	0	0	0	82	0
3ba220f99f101c1232e781ce4f85e03a	D_0__Bacteria;D_1__Actinobacteria;D_2__Rubrobacteria;D_3__Rubrobacterales;D_4__Rubrobacteriaceae;D_5__Rubrobacter;D_6__Rubrobacter	0	38	0	0	0	0	0	0	0	0	0	0	0	0	0	0	0	0	0	0		38	0	0	0	0	0	0	0	0	0
3bab22b823a2a916dc8f5e36bfce34ad	D_0__Bacteria;D_1__Firmicutes;D_2__Clostridia;D_3__Clostridiales;D_4__Family XI;D_5__W5053;D_6__W5053	0	0	0	0	0	0	0	0	0	0	0	0	83	0	0	0	0	0	0	0		0	0	0	0	0	0	83	0	0	0
3babecc3677fd7b6585753beb84c9ff7	D_0__Bacteria;D_1__Firmicutes;D_2__Negativicutes;D_3__Selenomonadales;D_4__Veillonellaceae;D_5__Dialister;D_6__uncultured organism	23	0	0	0	0	0	0	0	0	0	0	0	0	0	0	0	0	0	0	0		23	0	0	0	0	0	0	0	0	0
3bb0516734e8ade4bd28319092bd2d18	D_0__Bacteria;D_1__Proteobacteria;D_2__Alphaproteobacteria;D_3__Sphingomonadales;D_4__Sphingomonadaceae;D_5__Altererythrobacter;D_6__uncultured alpha proteobacterium	0	0	0	0	0	0	0	0	0	0	0	0	0	0	0	0	0	0	0	42		0	0	0	0	0	0	0	0	0	42
3bb5150243f1da3f1a8025c5e256fc8e	D_0__Bacteria;D_1__Actinobacteria;D_2__Actinobacteria;D_3__Frankiales;D_4__Nakamurellaceae;D_5__Nakamurella;D_6__uncultured bacterium	0	0	0	0	0	0	0	0	0	0	0	0	0	0	0	0	0	0	0	51		0	0	0	0	0	0	0	0	0	51
3bcd81454f0a4746fb8e200f6b4560ab	D_0__Bacteria;D_1__Bacteroidetes;D_2__Bacteroidia;D_3__Cytophagales;D_4__Hymenobacteraceae;D_5__Hymenobacter;D_6__uncultured	0	0	0	0	0	0	0	0	0	0	0	0	0	0	35	0	0	0	0	0		0	0	0	0	0	0	0	35	0	0
3beef280fb874e881928784c7f14ef7f	D_0__Bacteria;D_1__Proteobacteria;D_2__Alphaproteobacteria;D_3__Reyranellales;D_4__Reyranellaceae;D_5__uncultured_Reyranellaceae;D_6__uncultured_Reyranellaceae	0	0	0	24	0	0	0	0	0	0	0	0	0	0	0	0	0	0	0	0		0	24	0	0	0	0	0	0	0	0
3c04492f386f0f8f38c3be6ca6fed7df	D_0__Bacteria;D_1__Firmicutes;D_2__Bacilli;D_3__Bacillales;D_4__Staphylococcaceae;D_5__Staphylococcus;D_6__Staphylococcus	0	0	0	0	0	0	0	0	0	0	0	0	0	0	0	0	0	56	0	0		0	0	0	0	0	0	0	0	56	0
3c05048d8d1fa94b250184567f75b5c5	D_0__Bacteria;D_1__Actinobacteria;D_2__Actinobacteria;D_3__Corynebacteriales;D_4__Corynebacteriaceae;D_5__Corynebacterium 1;D_6__uncultured	0	0	0	0	0	32	131	0	0	0	0	0	163	49	207	307	30	0	0	0		0	0	32	131	0	0	212	514	30	0
3c0edd45f7da9443945733605f4b7975	D_0__Bacteria;D_1__Proteobacteria;D_2__Alphaproteobacteria;D_3__Rhodospirillales;D_4__uncultured_Rhodospirillales;D_5__uncultured_Rhodospirillales;D_6__uncultured_Rhodospirillales	0	0	37	0	107	0	0	0	0	0	0	0	0	0	0	0	0	0	0	0		0	37	107	0	0	0	0	0	0	0
3c10e4f8f4d4f83506dd82f2782f426f	D_0__Bacteria;D_1__Firmicutes;D_2__Bacilli;D_3__Bacillales;D_4__Paenibacillaceae;D_5__Thermobacillus;D_6__Thermobacillus	0	0	0	0	0	0	0	0	0	0	0	0	0	36	0	0	0	0	0	0		0	0	0	0	0	0	36	0	0	0
3c1fcb6282a38e8c1263cd9fc2dd3a6f	D_0__Bacteria;D_1__Bacteroidetes;D_2__Bacteroidia;D_3__Bacteroidales;D_4__Rikenellaceae;D_5__Rikenellaceae RC9 gut group;D_6__uncultured Bacteroidetes bacterium	9	0	0	0	0	0	0	0	0	0	0	0	0	0	0	0	0	0	0	0		9	0	0	0	0	0	0	0	0	0
3c2eed107b4c8b5295f2aae9cd569c47	D_0__Bacteria;D_1__Proteobacteria;D_2__Gammaproteobacteria;D_3__Pseudomonadales;D_4__Moraxellaceae;D_5__Acinetobacter;D_6__Acinetobacter calcoaceticus	0	0	0	0	0	0	0	76	0	0	0	0	0	0	0	0	0	0	0	0		0	0	0	76	0	0	0	0	0	0
3c3b70945bc0d92fa1368bbd09b2225d	D_0__Bacteria;D_1__Bacteroidetes;D_2__Bacteroidia;D_3__Bacteroidales;D_4__Muribaculaceae;D_5__uncultured_Muribaculaceae;D_6__uncultured_Muribaculaceae	0	0	14	0	0	0	0	0	0	0	0	0	0	0	0	0	0	0	0	0		0	14	0	0	0	0	0	0	0	0
3c3dff4088635593c239611f11c8d488	D_0__Bacteria;D_1__Planctomycetes;D_2__Planctomycetacia;D_3__Pirellulales;D_4__Pirellulaceae;D_5__Pir4 lineage;D_6__metagenome	0	0	0	0	0	0	0	0	0	0	15	0	0	0	0	0	0	0	0	0		0	0	0	0	0	15	0	0	0	0
3c50d164db9e55ee5b1fca80fa11fbc8	D_0__Bacteria;D_1__Bacteroidetes;D_2__Bacteroidia;D_3__Sphingobacteriales;D_4__Sphingobacteriaceae;D_5__Pedobacter;D_6__uncultured	0	0	0	0	0	0	0	0	0	0	0	0	0	0	0	0	0	0	66	0		0	0	0	0	0	0	0	0	0	66
3c63ca8ac185139cd9c85396f3d75bd8	D_0__Bacteria;D_1__Firmicutes;D_2__Clostridia;D_3__Clostridiales;D_4__Family XI;D_5__Anaerococcus;D_6__uncultured	0	0	84	0	171	28	10	0	0	0	58	48	0	65	0	0	0	0	0	0		0	84	199	10	0	106	65	0	0	0
3c6928126a0aa28b673a6099b23679ab	D_0__Bacteria;D_1__uncultured_Bacteria;D_2__uncultured_Bacteria;D_3__uncultured_Bacteria;D_4__uncultured_Bacteria;D_5__uncultured_Bacteria;D_6__uncultured_Bacteria	0	0	48	0	0	63	0	0	0	0	0	0	0	0	0	0	0	0	0	34		0	48	63	0	0	0	0	0	0	34
3c76693657b038d1bc840a82c34f513b	D_0__Bacteria;D_1__Actinobacteria;D_2__Coriobacteriia;D_3__Coriobacteriales;D_4__uncultured_Coriobacteriales;D_5__uncultured_Coriobacteriales;D_6__uncultured_Coriobacteriales	0	0	0	0	0	0	54	0	0	0	0	0	0	0	0	0	0	0	0	0		0	0	0	54	0	0	0	0	0	0
3c81d86da57ef7bfa43d3bbe91e36101	D_0__Bacteria;D_1__Firmicutes;D_2__Clostridia;D_3__Clostridiales;D_4__Lachnospiraceae;D_5__Agathobacter;D_6__uncultured	0	0	58	0	0	0	0	0	61	0	0	0	116	0	0	0	0	0	86	0		0	58	0	0	61	0	116	0	0	86
3c8499df148c02a661429ebfff3613e2	D_0__Bacteria;D_1__Bacteroidetes;D_2__Bacteroidia;D_3__Flavobacteriales;D_4__Flavobacteriaceae;D_5__Capnocytophaga;D_6__uncultured	0	0	0	0	0	0	0	0	0	0	0	0	0	0	0	0	0	0	7	0		0	0	0	0	0	0	0	0	0	7
3c867fe5f7c143b906e0ccb0de7307b7	D_0__Bacteria;D_1__Firmicutes;D_2__Clostridia;D_3__Clostridiales;D_4__Peptostreptococcaceae;D_5__Romboutsia;D_6__Romboutsia	0	0	0	0	75	32	0	0	0	0	0	0	0	0	112	66	0	0	0	0		0	0	107	0	0	0	0	178	0	0
3c8a5fab939edd17e3fb69259670b22e	D_0__Bacteria;D_1__Proteobacteria;D_2__Gammaproteobacteria;D_3__Pseudomonadales;D_4__Moraxellaceae;D_5__Psychrobacter;D_6__Psychrobacter	0	0	0	57	0	0	0	0	0	0	0	0	0	0	0	0	0	0	0	0		0	57	0	0	0	0	0	0	0	0
3c8f41cf2dae8a6339643d9fa351d98a	D_0__Bacteria;D_1__Actinobacteria;D_2__Actinobacteria;D_3__Actinomycetales;D_4__Actinomycetaceae;D_5__Actinomyces;D_6__uncultured	0	0	0	0	0	0	0	0	0	0	53	0	0	0	0	0	0	0	0	0		0	0	0	0	0	53	0	0	0	0
3ca49b20646d41369903050fa535247f	D_0__Bacteria;D_1__Acidobacteria;D_2__Blastocatellia (Subgroup 4);D_3__Blastocatellales;D_4__Blastocatellaceae;D_5__uncultured_Blastocatellaceae;D_6__uncultured_Blastocatellaceae	0	0	0	0	0	0	0	0	0	0	0	0	0	0	0	0	0	57	0	0		0	0	0	0	0	0	0	0	57	0
3cae5d94d992c67ce82d685ec742f156	D_0__Bacteria;D_1__Firmicutes;D_2__Clostridia;D_3__Clostridiales;D_4__Family XI;D_5__Anaerococcus;D_6__uncultured organism	0	0	0	0	0	65	0	0	53	0	0	0	0	0	0	0	0	0	0	90		0	0	65	0	53	0	0	0	0	90
3cbf75ab4b745208c143c8e13caee46c	D_0__Bacteria;D_1__Bacteroidetes;D_2__Bacteroidia;D_3__Cytophagales;D_4__Spirosomaceae;D_5__Spirosoma;D_6__Spirosoma	0	0	0	0	0	0	0	0	0	0	0	0	0	0	0	0	0	0	0	32		0	0	0	0	0	0	0	0	0	32
3ccb06666ed00e571d4f01b977d21c39	D_0__Bacteria;D_1__Bacteroidetes;D_2__Bacteroidia;D_3__Cytophagales;D_4__Spirosomaceae;D_5__Dyadobacter;D_6__uncultured	0	0	0	0	0	0	0	0	0	0	0	0	0	0	0	0	0	0	82	0		0	0	0	0	0	0	0	0	0	82
3cd032f53a4c557ed825d9ecdb5e647d	D_0__Bacteria;D_1__Proteobacteria;D_2__uncultured_Proteobacteria;D_3__uncultured_Proteobacteria;D_4__uncultured_Proteobacteria;D_5__uncultured_Proteobacteria;D_6__uncultured_Proteobacteria	0	0	0	0	0	0	0	0	0	0	0	0	0	9	0	0	0	0	0	0		0	0	0	0	0	0	9	0	0	0
3cd39f4c883f3f35cbcf48a9c59006dc	D_0__Bacteria;D_1__Chloroflexi;D_2__KD4-96;D_3__uncultured_Chloroflexi;D_4__uncultured_Chloroflexi;D_5__uncultured_Chloroflexi;D_6__uncultured_Chloroflexi	0	0	0	0	0	0	0	0	0	0	0	0	0	0	0	0	0	0	31	0		0	0	0	0	0	0	0	0	0	31
3cdcce6fd1e6f559a9b671a69883cff0	D_0__Bacteria;D_1__Deinococcus-Thermus;D_2__Deinococci;D_3__Deinococcales;D_4__Trueperaceae;D_5__Truepera;D_6__uncultured Deinococcales bacterium	0	0	0	0	0	0	0	0	0	0	0	0	0	0	0	0	0	0	0	13		0	0	0	0	0	0	0	0	0	13
3cdd2a8fd6d1de5330721e8e164060c9	D_0__Bacteria;D_1__Proteobacteria;D_2__Alphaproteobacteria;D_3__Rhizobiales;D_4__Hyphomicrobiaceae;D_5__uncultured_Hyphomicrobiaceae;D_6__uncultured_Hyphomicrobiaceae	0	0	0	26	0	0	0	0	0	0	0	0	0	0	0	0	0	0	0	0		0	26	0	0	0	0	0	0	0	0
3cfc88c31f8b19dd2b256ad467a0425a	D_0__Bacteria;D_1__Firmicutes;D_2__Bacilli;D_3__Lactobacillales;D_4__Leuconostocaceae;D_5__Leuconostoc;D_6__uncultured	0	0	0	0	0	0	10	0	0	0	0	0	0	0	0	0	0	0	0	0		0	0	0	10	0	0	0	0	0	0
3d20630a035595d78f349a37fabf6f8f	D_0__Bacteria;D_1__Firmicutes;D_2__Clostridia;D_3__Clostridiales;D_4__Family XI;D_5__Murdochiella;D_6__uncultured bacterium	0	0	0	0	0	0	46	0	0	0	0	53	0	0	0	0	0	0	0	63		0	0	0	46	0	53	0	0	0	63
3d3732d06923fa1b66a3b5bcd76149a5	D_0__Bacteria;D_1__Proteobacteria;D_2__Deltaproteobacteria;D_3__Oligoflexales;D_4__0319-6G20;D_5__uncultured delta proteobacterium;D_6__uncultured delta proteobacterium	0	0	0	0	0	0	0	0	0	0	0	0	0	0	0	0	0	0	0	7		0	0	0	0	0	0	0	0	0	7
3d3ab1a00e53930b81fb347e2a3830a2	D_0__Bacteria;D_1__Proteobacteria;D_2__Alphaproteobacteria;D_3__Rhizobiales;D_4__Beijerinckiaceae;D_5__uncultured_Beijerinckiaceae;D_6__uncultured_Beijerinckiaceae	0	0	0	27	0	0	0	0	0	0	0	0	0	0	0	0	0	0	0	0		0	27	0	0	0	0	0	0	0	0
3d5988281fbfa7a3b8c3bbb2fc175912	D_0__Bacteria;D_1__Firmicutes;D_2__Clostridia;D_3__Clostridiales;D_4__Ruminococcaceae;D_5__Ruminococcaceae UCG-001;D_6__Ruminococcaceae UCG-001	0	0	0	0	0	0	0	0	0	0	0	0	0	0	94	0	0	0	0	0		0	0	0	0	0	0	0	94	0	0
3d96ede0d918b9efb5d2f27bc81b7b67	D_0__Bacteria;D_1__Verrucomicrobia;D_2__Verrucomicrobiae;D_3__Pedosphaerales;D_4__Pedosphaeraceae;D_5__uncultured_Pedosphaeraceae;D_6__uncultured_Pedosphaeraceae	0	0	0	0	0	0	0	0	0	0	0	0	0	0	0	0	0	19	0	0		0	0	0	0	0	0	0	0	19	0
3d9c31e79a2ad679154d8c863b780051	D_0__Bacteria;D_1__uncultured_Bacteria;D_2__uncultured_Bacteria;D_3__uncultured_Bacteria;D_4__uncultured_Bacteria;D_5__uncultured_Bacteria;D_6__uncultured_Bacteria	0	0	0	0	0	0	0	0	0	0	0	0	0	0	0	58	0	0	0	0		0	0	0	0	0	0	0	58	0	0
3da07be585aea83fcc0feb8cda79fa34	D_0__Bacteria;D_1__uncultured_Bacteria;D_2__uncultured_Bacteria;D_3__uncultured_Bacteria;D_4__uncultured_Bacteria;D_5__uncultured_Bacteria;D_6__uncultured_Bacteria	0	0	0	18	0	0	0	0	0	0	0	0	0	0	0	0	0	0	0	0		0	18	0	0	0	0	0	0	0	0
3db2495343b3fd17b27dc19357c5b150	D_0__Bacteria;D_1__uncultured_Bacteria;D_2__uncultured_Bacteria;D_3__uncultured_Bacteria;D_4__uncultured_Bacteria;D_5__uncultured_Bacteria;D_6__uncultured_Bacteria	0	0	0	0	0	0	0	0	0	0	0	0	0	15	0	0	0	0	0	0		0	0	0	0	0	0	15	0	0	0
3db91c459afc7de90a6544ff8d1e7a07	D_0__Bacteria;D_1__Planctomycetes;D_2__Planctomycetacia;D_3__Planctomycetales;D_4__uncultured_Planctomycetales;D_5__uncultured_Planctomycetales;D_6__uncultured_Planctomycetales	0	0	0	25	0	0	0	0	0	0	0	0	0	0	0	0	0	0	0	0		0	25	0	0	0	0	0	0	0	0
3dccdc0868240d29ba8eaf57cb1ce44c	D_0__Bacteria;D_1__Firmicutes;D_2__Clostridia;D_3__Clostridiales;D_4__Family XI;D_5__Anaerococcus;D_6__uncultured	113	0	0	120	45	0	67	0	0	0	0	0	0	0	0	0	73	0	0	0		113	120	45	67	0	0	0	0	73	0
3e0e5f86682048f24335300ad645b65e	D_0__Bacteria;D_1__Firmicutes;D_2__Clostridia;D_3__Clostridiales;D_4__Ruminococcaceae;D_5__Butyricicoccus;D_6__uncultured bacterium	0	27	0	0	0	0	0	0	0	0	0	0	0	0	0	0	0	0	0	0		27	0	0	0	0	0	0	0	0	0
3e0e838f711658df0e21bf7d6ff9b983	D_0__Bacteria;D_1__Proteobacteria;D_2__Gammaproteobacteria;D_3__Pseudomonadales;D_4__Moraxellaceae;D_5__Enhydrobacter;D_6__uncultured	0	0	0	0	0	0	0	0	0	0	0	0	2	0	0	0	0	0	0	0		0	0	0	0	0	0	2	0	0	0
3e239f7befad18511c91ef664ba75923	D_0__Bacteria;D_1__Actinobacteria;D_2__Actinobacteria;D_3__Corynebacteriales;D_4__Corynebacteriaceae;D_5__Corynebacterium 1;D_6__uncultured	74	102	380	966	195	459	121	150	389	513	236	136	77	140	264	411	494	450	88	86		176	1346	654	271	902	372	217	675	944	174
3e61f03eedca7948a27a577a05e464b5	D_0__Bacteria;D_1__Proteobacteria;D_2__Gammaproteobacteria;D_3__Betaproteobacteriales;D_4__Burkholderiaceae;D_5__uncultured_Burkholderiaceae;D_6__uncultured_Burkholderiaceae	0	0	0	0	0	0	0	0	0	0	0	0	43	0	0	0	0	0	0	0		0	0	0	0	0	0	43	0	0	0
3e7e6553f7b2989cab18910655797a5e	D_0__Bacteria;D_1__Actinobacteria;D_2__Thermoleophilia;D_3__Solirubrobacterales;D_4__67-14;D_5__uncultured_Solirubrobacterales;D_6__uncultured_Solirubrobacterales	0	0	0	44	0	0	0	0	0	0	0	0	0	0	0	0	0	0	0	0		0	44	0	0	0	0	0	0	0	0
3e889271a0efd09a420ada00a9d282f3	D_0__Bacteria;D_1__Actinobacteria;D_2__Actinobacteria;D_3__Micrococcales;D_4__Microbacteriaceae;D_5__uncultured_Microbacteriaceae;D_6__uncultured_Microbacteriaceae	0	0	0	0	0	0	0	0	0	0	0	0	0	0	0	0	0	0	27	0		0	0	0	0	0	0	0	0	0	27
3e8f661873e4729c00fa4b25e40371da	D_0__Bacteria;D_1__Actinobacteria;D_2__Actinobacteria;D_3__Corynebacteriales;D_4__Corynebacteriaceae;D_5__Corynebacterium;D_6__uncultured	0	0	0	0	0	0	0	0	0	0	0	0	0	0	27	0	0	0	0	0		0	0	0	0	0	0	0	27	0	0
3e922b6795908f10b2d7c603151afa10	D_0__Bacteria;D_1__Firmicutes;D_2__Bacilli;D_3__Bacillales;D_4__Staphylococcaceae;D_5__Salinicoccus;D_6__Salinicoccus	0	0	0	0	0	0	0	0	0	0	0	0	25	0	0	0	0	0	0	0		0	0	0	0	0	0	25	0	0	0
3e983db60bb895fd464cc9ce648c8da2	D_0__Bacteria;D_1__Firmicutes;D_2__Bacilli;D_3__Lactobacillales;D_4__Lactobacillaceae;D_5__Lactobacillus;D_6__uncultured	4	0	0	0	0	0	0	0	0	0	0	0	0	0	0	0	0	0	0	0		4	0	0	0	0	0	0	0	0	0
3eb3744ebdd5265d1df31ebe3cf924eb	D_0__Bacteria;D_1__Actinobacteria;D_2__Thermoleophilia;D_3__Gaiellales;D_4__uncultured_Gaiellales;D_5__uncultured_Gaiellales;D_6__uncultured_Gaiellales	0	21	0	0	0	0	0	0	0	0	0	0	0	0	0	0	0	0	0	0		21	0	0	0	0	0	0	0	0	0
3ee07947cb75bcca90776894182c2506	D_0__Bacteria;D_1__Firmicutes;D_2__Bacilli;D_3__Lactobacillales;D_4__Streptococcaceae;D_5__Streptococcus;D_6__Streptococcus anginosus subsp. anginosus	0	0	0	0	0	0	0	0	0	0	0	0	0	0	108	0	0	0	0	0		0	0	0	0	0	0	0	108	0	0
3efe2e0366e34ba8a6ba08c00fb729d2	D_0__Bacteria;D_1__Proteobacteria;D_2__Gammaproteobacteria;D_3__Betaproteobacteriales;D_4__Burkholderiaceae;D_5__uncultured_Burkholderiaceae;D_6__uncultured_Burkholderiaceae	0	0	0	0	0	0	0	53	0	0	0	0	0	0	0	0	0	0	0	0		0	0	0	53	0	0	0	0	0	0
3f00b9eae6b7b8f4460c54af8b0d400d	D_0__Bacteria;D_1__Actinobacteria;D_2__Actinobacteria;D_3__Corynebacteriales;D_4__Corynebacteriaceae;D_5__Corynebacterium 1;D_6__uncultured Corynebacterium sp.	50	64	244	687	162	363	56	93	255	382	167	118	45	105	174	308	395	303	60	60		114	931	525	149	637	285	150	482	698	120
3f0139216585ce18a4289cba6778cc20	D_0__Bacteria;D_1__Firmicutes;D_2__Bacilli;D_3__Bacillales;D_4__Bacillaceae;D_5__Bacillus;D_6__uncultured	0	0	0	0	0	0	0	0	0	0	0	0	0	0	0	0	0	56	0	0		0	0	0	0	0	0	0	0	56	0
3f04e1ff0494999a72d047a06c66554f	D_0__Bacteria;D_1__Actinobacteria;D_2__Actinobacteria;D_3__Corynebacteriales;D_4__Corynebacteriaceae;D_5__Corynebacterium 1;D_6__uncultured	0	0	125	0	0	43	52	15	0	0	0	0	0	129	26	0	0	0	0	0		0	125	43	67	0	0	129	26	0	0
3f0c3990273c0d8fdc125a91eaa9f1d0	D_0__Bacteria;D_1__Bacteroidetes;D_2__Bacteroidia;D_3__Flavobacteriales;D_4__Flavobacteriaceae;D_5__Gillisia;D_6__uncultured bacterium	0	0	0	34	0	0	0	0	0	0	0	0	0	0	0	0	0	0	0	0		0	34	0	0	0	0	0	0	0	0
3f13ff4f83b0ffa473ed446d15f770a1	D_0__Bacteria;D_1__Bacteroidetes;D_2__Bacteroidia;D_3__Chitinophagales;D_4__Chitinophagaceae;D_5__uncultured_Chitinophagaceae;D_6__uncultured_Chitinophagaceae	0	0	0	45	0	0	0	0	0	0	0	0	0	0	0	0	0	0	0	0		0	45	0	0	0	0	0	0	0	0
3f301640f920d9a9c8cab4cb7a36d423	D_0__Archaea;D_1__Euryarchaeota;D_2__Methanobacteria;D_3__Methanobacteriales;D_4__Methanobacteriaceae;D_5__Methanobrevibacter;D_6__uncultured	0	0	0	0	0	0	0	0	0	0	0	0	0	0	52	0	0	0	0	0		0	0	0	0	0	0	0	52	0	0
3f49c32cb5bcd8434f805372d6235993	D_0__Bacteria;D_1__Proteobacteria;D_2__Alphaproteobacteria;D_3__Sphingomonadales;D_4__Sphingomonadaceae;D_5__Porphyrobacter;D_6__uncultured bacterium	0	0	0	0	0	0	0	0	73	0	0	0	0	0	0	0	0	0	0	0		0	0	0	0	73	0	0	0	0	0
3f54b0ea69efc079b94bed8602403878	D_0__Bacteria;D_1__Firmicutes;D_2__Bacilli;D_3__Bacillales;D_4__Thermoactinomycetaceae;D_5__uncultured_Thermoactinomycetaceae;D_6__uncultured_Thermoactinomycetaceae	0	0	0	0	0	0	0	0	0	0	0	0	20	0	0	0	0	0	0	0		0	0	0	0	0	0	20	0	0	0
3f6cf381ec8c95854d7e52b8869e7c98	D_0__Bacteria;D_1__Proteobacteria;D_2__Alphaproteobacteria;D_3__Rhizobiales;D_4__Rhizobiaceae;D_5__uncultured_Rhizobiaceae;D_6__uncultured_Rhizobiaceae	0	0	0	0	0	0	0	0	0	0	0	0	0	0	0	0	0	0	0	28		0	0	0	0	0	0	0	0	0	28
3f9dee88cac9f649bc70271addd0f7ae	D_0__Bacteria;D_1__Bacteroidetes;D_2__Bacteroidia;D_3__Chitinophagales;D_4__Chitinophagaceae;D_5__Sediminibacterium;D_6__uncultured Bacteroidetes bacterium	0	0	0	0	0	0	0	0	10	0	0	0	0	0	0	0	0	0	0	0		0	0	0	0	10	0	0	0	0	0
3fad804cdee283f934f6f8053278d13a	D_0__Bacteria;D_1__Proteobacteria;D_2__Gammaproteobacteria;D_3__Cellvibrionales;D_4__Cellvibrionaceae;D_5__Cellvibrio;D_6__uncultured bacterium	0	0	0	0	0	0	0	0	0	0	0	0	10	0	0	0	0	0	0	0		0	0	0	0	0	0	10	0	0	0
3fb542793d4d4076fe910afc874ae1ca	D_0__Bacteria;D_1__Armatimonadetes;D_2__Fimbriimonadia;D_3__Fimbriimonadales;D_4__Fimbriimonadaceae;D_5__uncultured_Fimbriimonadaceae;D_6__uncultured Armatimonadetes bacterium	0	0	0	0	0	0	0	0	0	0	0	0	0	0	9	0	0	0	0	0		0	0	0	0	0	0	0	9	0	0
3fba76b7438ff2b3099fac836453eda3	D_0__Bacteria;D_1__Bacteroidetes;D_2__Bacteroidia;D_3__Bacteroidales;D_4__Prevotellaceae;D_5__Alloprevotella;D_6__uncultured Prevotellaceae bacterium	0	0	30	0	0	0	0	0	0	0	0	0	0	0	0	0	0	0	0	0		0	30	0	0	0	0	0	0	0	0
3fd57e23fa3065df7eb9cd278c9df47b	D_0__Bacteria;D_1__Proteobacteria;D_2__Gammaproteobacteria;D_3__Pseudomonadales;D_4__Pseudomonadaceae;D_5__Pseudomonas;D_6__Pseudomonas oryzihabitans	0	0	0	37	0	0	0	0	0	0	132	34	0	0	0	0	0	0	0	0		0	37	0	0	0	166	0	0	0	0
3fe6efb0443934ed67b23702c0939c49	D_0__Bacteria;D_1__Actinobacteria;D_2__Actinobacteria;D_3__Frankiales;D_4__Nakamurellaceae;D_5__Nakamurella;D_6__uncultured bacterium	0	0	0	0	0	0	0	0	0	0	0	0	0	0	0	0	0	0	0	25		0	0	0	0	0	0	0	0	0	25
3ff0d0a88a38a44ec940879062bc436e	D_0__Bacteria;D_1__Proteobacteria;D_2__Gammaproteobacteria;D_3__Betaproteobacteriales;D_4__Burkholderiaceae;D_5__Sutterella;D_6__Sutterella	0	0	0	0	68	0	0	0	0	0	0	0	0	0	0	0	0	0	0	0		0	0	68	0	0	0	0	0	0	0
401713689cbb4a6aa6006599abc5f0ab	D_0__Bacteria;D_1__Actinobacteria;D_2__Actinobacteria;D_3__Micrococcales;D_4__Micrococcaceae;D_5__uncultured_Microbacteriaceae;D_6__uncultured_Microbacteriaceae	0	0	0	0	0	0	0	0	0	0	0	0	0	0	0	0	0	90	0	0		0	0	0	0	0	0	0	0	90	0
4020cfdd4eb82ce4d61097327ee0994f	D_0__Bacteria;D_1__Proteobacteria;D_2__Alphaproteobacteria;D_3__Acetobacterales;D_4__Acetobacteraceae;D_5__Roseomonas;D_6__Roseomonas	0	0	0	0	0	0	0	0	0	48	0	0	0	0	0	0	0	0	0	0		0	0	0	0	48	0	0	0	0	0
4022fa939ba1a2bdf5c9b4423d195b3e	D_0__Bacteria;D_1__Proteobacteria;D_2__Gammaproteobacteria;D_3__Betaproteobacteriales;D_4__Burkholderiaceae;D_5__uncultured_Burkholderiaceae;D_6__uncultured_Burkholderiaceae	0	0	0	0	0	0	0	0	0	0	0	0	0	0	0	0	0	0	0	65		0	0	0	0	0	0	0	0	0	65
4034ebf3579de32598275feed5d59b33	D_0__Bacteria;D_1__Bacteroidetes;D_2__Bacteroidia;D_3__Flavobacteriales;D_4__Flavobacteriaceae;D_5__Capnocytophaga;D_6__uncultured	0	0	0	0	0	0	0	0	0	0	8	0	0	0	0	0	0	0	0	0		0	0	0	0	0	8	0	0	0	0
4065ed0737d7acb62c4ce2d1c3f363b1	D_0__Bacteria;D_1__Actinobacteria;D_2__Actinobacteria;D_3__Micrococcales;D_4__Micrococcaceae;D_5__Rothia;D_6__Rothia	0	0	0	0	0	0	0	0	0	0	0	0	0	0	0	0	0	36	0	0		0	0	0	0	0	0	0	0	36	0
40761c082201dff75545d4adb3f95541	D_0__Bacteria;D_1__Cyanobacteria;D_2__Oxyphotobacteria;D_3__uncultured_Oxyphotobacteria;D_4__uncultured_Oxyphotobacteria;D_5__uncultured_Oxyphotobacteria;D_6__uncultured_Oxyphotobacteria	0	0	0	0	0	0	0	0	0	0	6	0	0	0	0	0	0	0	0	0		0	0	0	0	0	6	0	0	0	0
40b0b6d5f2b8d2a717a15077fd937a9a	D_0__Bacteria;D_1__Actinobacteria;D_2__Actinobacteria;D_3__Micrococcales;D_4__Brevibacteriaceae;D_5__Brevibacterium;D_6__uncultured bacterium	0	0	0	0	0	0	0	0	0	0	0	0	0	0	0	53	0	0	0	0		0	0	0	0	0	0	0	53	0	0
40c283069a2d81dcedeba8154267f29a	D_0__Bacteria;D_1__Armatimonadetes;D_2__Fimbriimonadia;D_3__Fimbriimonadales;D_4__Fimbriimonadaceae;D_5__uncultured_Fimbriimonadaceae;D_6__uncultured_Fimbriimonadaceae	0	0	0	24	0	0	0	0	0	0	0	0	0	0	0	0	0	0	0	0		0	24	0	0	0	0	0	0	0	0
40dfd624216daf51a005e98d59e3ece9	D_0__Bacteria;D_1__Firmicutes;D_2__Bacilli;D_3__Lactobacillales;D_4__Lactobacillaceae;D_5__Lactobacillus;D_6__Lactobacillus reuteri	0	0	0	0	0	0	0	0	0	0	0	0	81	0	0	0	0	0	0	0		0	0	0	0	0	0	81	0	0	0
40f3613627486cd1748cd2eda7562325	D_0__Bacteria;D_1__Firmicutes;D_2__Clostridia;D_3__Clostridiales;D_4__Ruminococcaceae;D_5__Ruminococcaceae UCG-010;D_6__Ruminococcaceae UCG-010	0	0	0	0	0	0	0	0	0	0	0	0	0	0	0	15	0	0	0	0		0	0	0	0	0	0	0	15	0	0
40f512a4f57d7d3ae3a553c5350295d5	D_0__Bacteria;D_1__Firmicutes;D_2__Clostridia;D_3__Clostridiales;D_4__Family XI;D_5__Anaerococcus;D_6__uncultured	0	0	0	0	0	84	0	0	0	0	31	75	0	0	0	0	0	0	0	0		0	0	84	0	0	106	0	0	0	0
410364b1d9b6a131686d796d906cb0fd	D_0__Bacteria;D_1__Bacteroidetes;D_2__Bacteroidia;D_3__Bacteroidales;D_4__Prevotellaceae;D_5__Prevotella;D_6__Prevotella	0	0	0	0	0	0	0	0	0	0	18	0	0	0	0	0	0	0	0	0		0	0	0	0	0	18	0	0	0	0
414917c31043efadb9b328b0a29b4463	D_0__Bacteria;D_1__Actinobacteria;D_2__Actinobacteria;D_3__Corynebacteriales;D_4__Corynebacteriaceae;D_5__Corynebacterium;D_6__uncultured	0	0	0	0	0	0	100	123	0	0	0	0	0	0	0	0	0	36	0	0		0	0	0	223	0	0	0	0	36	0
415491764c1d79df1238c4e22aa5ea11	D_0__Bacteria;D_1__Bacteroidetes;D_2__Bacteroidia;D_3__Sphingobacteriales;D_4__Sphingobacteriaceae;D_5__Solitalea;D_6__Solitalea	0	0	0	28	0	0	0	0	0	0	0	0	0	0	0	0	0	0	0	0		0	28	0	0	0	0	0	0	0	0
4164f8f1f11b33b82f00ce9ab024bed3	D_0__Bacteria;D_1__Proteobacteria;D_2__Deltaproteobacteria;D_3__Myxococcales;D_4__Sandaracinaceae;D_5__uncultured_Sandaracinaceae;D_6__uncultured_Sandaracinaceae	0	0	0	0	0	0	0	0	0	0	0	0	0	24	0	0	0	0	0	0		0	0	0	0	0	0	24	0	0	0
4167d21c2fd009770c262f72ed5f52cc	D_0__Bacteria;D_1__Bacteroidetes;D_2__Bacteroidia;D_3__Flavobacteriales;D_4__Weeksellaceae;D_5__Chryseobacterium;D_6__uncultured Bacteroidetes bacterium	0	0	0	0	0	0	0	0	0	0	0	0	0	0	0	0	0	0	0	19		0	0	0	0	0	0	0	0	0	19
41871c403602247fd04b3a07371fc2cb	D_0__Bacteria;D_1__Actinobacteria;D_2__Actinobacteria;D_3__Micrococcales;D_4__Brevibacteriaceae;D_5__Brevibacterium;D_6__uncultured	0	0	0	0	0	0	0	0	0	0	0	0	0	0	0	0	0	0	0	7		0	0	0	0	0	0	0	0	0	7
4189171d66045a3d9a2182d65a2e385f	D_0__Bacteria;D_1__Firmicutes;D_2__Bacilli;D_3__Lactobacillales;D_4__Lactobacillaceae;D_5__Lactobacillus;D_6__uncultured	221	0	168	0	54	64	0	0	459	0	0	0	0	0	0	0	0	0	0	0		221	168	118	0	459	0	0	0	0	0
418e1d750096d25b4b62d055ac68e1a5	D_0__Bacteria;D_1__Actinobacteria;D_2__Actinobacteria;D_3__Micrococcales;D_4__Dermabacteraceae;D_5__Dermabacter;D_6__uncultured bacterium	0	0	0	0	58	0	0	0	0	0	0	0	0	0	0	0	0	0	0	0		0	0	58	0	0	0	0	0	0	0
4190c73efe368c3147656829315835a6	D_0__Bacteria;D_1__Bacteroidetes;D_2__Rhodothermia;D_3__Rhodothermales;D_4__Rhodothermaceae;D_5__uncultured_Rhodothermaceae;D_6__uncultured_Rhodothermaceae	0	0	0	0	0	0	0	0	0	0	0	0	0	0	0	0	0	0	26	0		0	0	0	0	0	0	0	0	0	26
41ab02d0c84b9f716bfe7f5f93ecd58f	D_0__Bacteria;D_1__Actinobacteria;D_2__Actinobacteria;D_3__Micrococcales;D_4__Intrasporangiaceae;D_5__uncultured_Intrasporangiaceae;D_6__uncultured_Intrasporangiaceae	0	0	21	0	0	0	0	0	0	0	0	0	0	0	0	0	0	0	0	0		0	21	0	0	0	0	0	0	0	0
41b1bd955b45cef56347ddcc22e3171b	D_0__Bacteria;D_1__Proteobacteria;D_2__Alphaproteobacteria;D_3__Rhizobiales;D_4__Beijerinckiaceae;D_5__1174-901-12;D_6__uncultured bacterium	0	0	0	30	0	0	0	0	0	0	0	0	0	0	0	0	0	0	0	0		0	30	0	0	0	0	0	0	0	0
41c91f5bfd9b7a89400a3ac1fd43ac0e	D_0__Bacteria;D_1__Proteobacteria;D_2__Alphaproteobacteria;D_3__Sphingomonadales;D_4__Sphingomonadaceae;D_5__Altererythrobacter;D_6__uncultured	0	0	0	0	0	0	0	0	0	0	0	0	0	0	0	23	0	0	0	0		0	0	0	0	0	0	0	23	0	0
41d1e7846b69c1441456a5a1c0e3a6be	D_0__Bacteria;D_1__Proteobacteria;D_2__Alphaproteobacteria;D_3__Rhizobiales;D_4__Rhizobiaceae;D_5__Aureimonas;D_6__uncultured bacterium	0	42	0	0	0	0	0	0	0	0	0	0	0	0	0	0	0	0	0	0		42	0	0	0	0	0	0	0	0	0
41d8ceb551d57bf4cd5e4487a88c65f4	D_0__Bacteria;D_1__Actinobacteria;D_2__Acidimicrobiia;D_3__Microtrichales;D_4__uncultured_Microtrichales;D_5__uncultured_Microtrichales;D_6__uncultured_Microtrichales	0	0	0	0	0	0	0	0	0	0	5	0	0	0	0	0	0	0	0	0		0	0	0	0	0	5	0	0	0	0
41f56a942de63ddb255471f7b024a3ad	D_0__Bacteria;D_1__Bacteroidetes;D_2__Bacteroidia;D_3__Cytophagales;D_4__Spirosomaceae;D_5__Spirosoma;D_6__Spirosoma	0	0	0	0	0	0	0	0	0	0	0	0	26	0	0	0	0	0	0	0		0	0	0	0	0	0	26	0	0	0
4263d17905a14c7ccbc0351cb50e28e9	D_0__Bacteria;D_1__Proteobacteria;D_2__Alphaproteobacteria;D_3__Rhizobiales;D_4__Beijerinckiaceae;D_5__1174-901-12;D_6__uncultured bacterium	0	0	0	0	0	0	0	0	0	0	0	0	0	0	0	64	0	0	0	0		0	0	0	0	0	0	0	64	0	0
428847b52fdd409d18f962f27513b378	D_0__Archaea;D_1__Thaumarchaeota;D_2__Nitrososphaeria;D_3__Nitrososphaerales;D_4__Nitrososphaeraceae;D_5__uncultured_Nitrososphaeraceae;D_6__uncultured_Nitrososphaeraceae	0	0	0	0	0	0	0	0	0	0	0	0	0	33	0	0	0	0	0	0		0	0	0	0	0	0	33	0	0	0
428ee759aecb9676ce8331fe5538b531	D_0__Bacteria;D_1__Actinobacteria;D_2__Actinobacteria;D_3__Micromonosporales;D_4__Micromonosporaceae;D_5__Actinocatenispora;D_6__uncultured	0	0	0	22	0	0	0	0	0	0	0	0	0	0	0	0	0	0	0	0		0	22	0	0	0	0	0	0	0	0
429871ed128220a31fe1af507c6c698c	D_0__Bacteria;D_1__Firmicutes;D_2__Bacilli;D_3__Bacillales;D_4__uncultured_Bacillales;D_5__uncultured_Bacillales;D_6__uncultured_Bacillales	0	0	0	0	0	0	0	0	0	0	0	0	0	0	0	10	0	0	0	0		0	0	0	0	0	0	0	10	0	0
429d62675c63d5531b35f13cc30a4d44	D_0__Bacteria;D_1__uncultured_Bacteria;D_2__uncultured_Bacteria;D_3__uncultured_Bacteria;D_4__uncultured_Bacteria;D_5__uncultured_Bacteria;D_6__uncultured_Bacteria	0	0	0	0	0	0	11	0	0	0	0	0	0	0	0	0	0	0	0	0		0	0	0	11	0	0	0	0	0	0
42ae255a9b38020a7d967d531babe072	D_0__Bacteria;D_1__Actinobacteria;D_2__Actinobacteria;D_3__Corynebacteriales;D_4__Dietziaceae;D_5__Dietzia;D_6__uncultured	0	0	0	0	0	0	0	0	0	0	0	0	0	12	0	0	0	0	0	0		0	0	0	0	0	0	12	0	0	0
42b221b7ff7735c027db45c50f931e7b	D_0__Bacteria;D_1__Firmicutes;D_2__Clostridia;D_3__Clostridiales;D_4__Lachnospiraceae;D_5__Fusicatenibacter;D_6__uncultured organism	0	0	0	0	20	0	108	45	57	0	0	0	0	0	0	0	0	0	0	0		0	0	20	153	57	0	0	0	0	0
42eabb71e03b7a64a265f6d960ec7d07	D_0__Bacteria;D_1__Proteobacteria;D_2__Alphaproteobacteria;D_3__Rhizobiales;D_4__Beijerinckiaceae;D_5__Methylobacterium;D_6__uncultured alpha proteobacterium	0	0	0	0	0	0	0	0	0	0	0	0	0	0	0	0	0	0	0	27		0	0	0	0	0	0	0	0	0	27
42ffa3baa6d07b1cb222cbc5992d101d	D_0__Bacteria;D_1__Proteobacteria;D_2__Gammaproteobacteria;D_3__Diplorickettsiales;D_4__Diplorickettsiaceae;D_5__Rickettsiella;D_6__Rickettsiella	0	0	0	0	62	0	0	0	0	0	0	0	0	0	0	0	0	0	0	0		0	0	62	0	0	0	0	0	0	0
4302e5562cad4bee67ff391a803b33fa	D_0__Bacteria;D_1__Firmicutes;D_2__Clostridia;D_3__Clostridiales;D_4__Lachnospiraceae;D_5__Agathobacter;D_6__uncultured	0	0	0	0	0	0	78	0	0	0	0	0	0	0	0	0	110	0	77	0		0	0	0	78	0	0	0	0	110	77
4315b9f5f5547d15bbe4b8666eef859a	D_0__Bacteria;D_1__Firmicutes;D_2__Bacilli;D_3__Lactobacillales;D_4__Streptococcaceae;D_5__Streptococcus;D_6__Streptococcus anginosus subsp. anginosus	98	0	0	0	0	0	0	0	0	0	0	0	0	0	0	0	0	0	0	0		98	0	0	0	0	0	0	0	0	0
432b7656f4969a17712d2bf62bcb7a9c	D_0__Bacteria;D_1__uncultured_Bacteria;D_2__uncultured_Bacteria;D_3__uncultured_Bacteria;D_4__uncultured_Bacteria;D_5__uncultured_Bacteria;D_6__uncultured_Bacteria	0	0	0	0	0	0	0	0	0	23	0	0	0	0	0	0	0	0	0	0		0	0	0	0	23	0	0	0	0	0
4350d1858c3713fd67e325adc8851503	D_0__Bacteria;D_1__Firmicutes;D_2__Bacilli;D_3__Bacillales;D_4__Planococcaceae;D_5__uncultured_Planococcaceae;D_6__uncultured_Planococcaceae	0	27	0	0	0	0	0	0	0	0	0	0	0	0	0	0	0	0	0	0		27	0	0	0	0	0	0	0	0	0
43748c05041ca78ecb9abc18243b16be	D_0__Bacteria;D_1__Bacteroidetes;D_2__Bacteroidia;D_3__Bacteroidales;D_4__Marinifilaceae;D_5__Odoribacter;D_6__uncultured organism	0	0	0	0	44	0	0	0	0	0	0	0	0	0	0	0	0	0	0	0		0	0	44	0	0	0	0	0	0	0
437c6fef76dd4de15d4723c9f8a7c34f	D_0__Bacteria;D_1__Epsilonbacteraeota;D_2__Campylobacteria;D_3__Campylobacterales;D_4__Arcobacteraceae;D_5__Arcobacter;D_6__uncultured Arcobacter sp.	0	0	0	0	0	0	0	0	3	0	0	0	0	0	0	0	0	0	0	0		0	0	0	0	3	0	0	0	0	0
438257b9834edcf4a26dcc8e3a707360	D_0__Bacteria;D_1__Tenericutes;D_2__Mollicutes;D_3__Anaeroplasmatales;D_4__Anaeroplasmataceae;D_5__Anaeroplasma;D_6__uncultured bacterium	0	0	0	0	0	0	0	0	0	0	0	0	0	0	0	0	0	0	0	6		0	0	0	0	0	0	0	0	0	6
439e6a23934ae4d50abcd2194b9cdec9	D_0__Bacteria;D_1__Actinobacteria;D_2__Actinobacteria;D_3__Micrococcales;D_4__Brevibacteriaceae;D_5__Brevibacterium;D_6__uncultured bacterium	0	0	0	0	0	0	0	0	0	0	0	0	0	0	182	102	0	0	0	0		0	0	0	0	0	0	0	284	0	0
43a21ed9c46bcf7998c9aeb9790ac970	D_0__Bacteria;D_1__Proteobacteria;D_2__Gammaproteobacteria;D_3__Pseudomonadales;D_4__Pseudomonadaceae;D_5__Pseudomonas;D_6__Pseudomonas	0	0	0	0	0	0	0	0	0	0	76	0	0	0	0	0	0	0	0	0		0	0	0	0	0	76	0	0	0	0
43ac8ee1836f6d7dc80e5535267e1d15	D_0__Bacteria;D_1__Bacteroidetes;D_2__Ignavibacteria;D_3__OPB56;D_4__uncultured_Ignavibacteria;D_5__uncultured_Ignavibacteria;D_6__uncultured_Ignavibacteria	0	0	0	0	0	0	0	0	0	0	0	0	0	0	0	0	5	0	0	0		0	0	0	0	0	0	0	0	5	0
43efc9741f34e549e6e8957ed533cd62	D_0__Bacteria;D_1__Armatimonadetes;D_2__Fimbriimonadia;D_3__Fimbriimonadales;D_4__Fimbriimonadaceae;D_5__uncultured_Fimbriimonadaceae;D_6__uncultured_Fimbriimonadaceae	0	0	0	0	0	0	0	0	0	0	0	0	0	10	0	0	0	0	0	0		0	0	0	0	0	0	10	0	0	0
4401cc667b589f8845d49b70b12ebf0c	D_0__Bacteria;D_1__Firmicutes;D_2__Limnochordia;D_3__Limnochordales;D_4__Limnochordaceae;D_5__uncultured_Limnochordaceae;D_6__uncultured_Limnochordaceae	0	0	0	0	0	0	0	0	0	0	0	0	0	0	0	0	0	9	0	0		0	0	0	0	0	0	0	0	9	0
4409ff830b472a7d7bb965cc1031b3e2	D_0__Bacteria;D_1__Bacteroidetes;D_2__Bacteroidia;D_3__Bacteroidales;D_4__Prevotellaceae;D_5__Alloprevotella;D_6__uncultured	0	0	0	0	0	0	0	0	0	0	0	0	10	0	0	0	0	0	0	0		0	0	0	0	0	0	10	0	0	0
441e391c4e64fa16ac9577aec487e69b	D_0__Bacteria;D_1__Proteobacteria;D_2__Alphaproteobacteria;D_3__Acetobacterales;D_4__Acetobacteraceae;D_5__Rubritepida;D_6__Rubritepida	0	0	0	0	0	0	0	0	0	0	0	0	0	0	0	0	0	32	0	0		0	0	0	0	0	0	0	0	32	0
442521daf3eedce5d08799a1917631fc	D_0__Bacteria;D_1__Firmicutes;D_2__Clostridia;D_3__Clostridiales;D_4__Family XI;D_5__Peptoniphilus;D_6__Peptoniphilus obesi ph1	0	0	0	0	0	0	0	0	0	0	91	0	0	0	0	0	0	0	0	0		0	0	0	0	0	91	0	0	0	0
442a5fc49b8aef2fec4489fcc02bd7a8	D_0__Bacteria;D_1__Firmicutes;D_2__Clostridia;D_3__Clostridiales;D_4__Family XIII;D_5__Mogibacterium;D_6__uncultured Eubacteriaceae bacterium	0	0	0	0	0	0	0	0	0	0	0	0	0	0	53	0	0	0	0	0		0	0	0	0	0	0	0	53	0	0
4431cf6a547969b548e8ea25f99a7b5f	D_0__Bacteria;D_1__Proteobacteria;D_2__Alphaproteobacteria;D_3__uncultured_Alphaproteobacteria;D_4__uncultured_Alphaproteobacteria;D_5__uncultured_Alphaproteobacteria;D_6__uncultured_Alphaproteobacteria	0	0	0	7	0	0	0	0	0	0	0	0	0	0	0	0	0	0	0	0		0	7	0	0	0	0	0	0	0	0
443439bb0fcf5c2eca235e176a9b677a	D_0__Bacteria;D_1__Proteobacteria;D_2__Gammaproteobacteria;D_3__Ectothiorhodospirales;D_4__Thioalkalispiraceae;D_5__Thioalkalispira;D_6__Thioalkalispira	0	0	0	0	0	0	0	0	0	0	0	0	0	0	0	0	0	0	6	0		0	0	0	0	0	0	0	0	0	6
4452c920879cd1deac111d2ecc8765ff	D_0__Bacteria;D_1__Proteobacteria;D_2__Gammaproteobacteria;D_3__Ectothiorhodospirales;D_4__Thioalkalispiraceae;D_5__Thioalkalispira;D_6__Thioalkalispira	0	0	0	23	0	0	0	0	0	0	0	0	0	0	0	0	0	0	0	0		0	23	0	0	0	0	0	0	0	0
4465fa5a066b3e4853b4d4043509de41	D_0__Bacteria;D_1__Bacteroidetes;D_2__Bacteroidia;D_3__Cytophagales;D_4__Spirosomaceae;D_5__Spirosoma;D_6__Spirosoma	0	0	0	0	0	0	0	0	0	0	0	0	0	0	0	0	0	78	0	0		0	0	0	0	0	0	0	0	78	0
44853a528e1f3a7ac2b6adaa171a7e91	D_0__Bacteria;D_1__Firmicutes;D_2__Clostridia;D_3__Clostridiales;D_4__Family XIII;D_5__S5-A14a;D_6__S5-A14a	0	0	0	0	0	0	0	0	0	53	0	0	0	0	0	0	0	0	0	0		0	0	0	0	53	0	0	0	0	0
448a3d9aeadd6aa5550ea77344290ba9	D_0__Bacteria;D_1__Proteobacteria;D_2__Alphaproteobacteria;D_3__Sphingomonadales;D_4__Sphingomonadaceae;D_5__Polymorphobacter;D_6__uncultured bacterium	0	0	0	0	0	0	0	0	0	0	0	0	0	0	0	0	0	0	0	20		0	0	0	0	0	0	0	0	0	20
44a3f92e375cda5bf54d2748ecde6a9c	D_0__Bacteria;D_1__Proteobacteria;D_2__Gammaproteobacteria;D_3__Betaproteobacteriales;D_4__Burkholderiaceae;D_5__uncultured_Burkholderiaceae;D_6__uncultured_Burkholderiaceae	0	0	43	0	0	0	0	0	0	0	0	0	0	0	0	0	0	0	0	0		0	43	0	0	0	0	0	0	0	0
44bda921d3723ec03fd560a06cc67393	D_0__Bacteria;D_1__Proteobacteria;D_2__Alphaproteobacteria;D_3__Sphingomonadales;D_4__Sphingomonadaceae;D_5__Rhizorhapis;D_6__Rhizorhapis	0	35	0	0	0	0	0	0	0	0	0	0	0	0	0	0	0	0	0	0		35	0	0	0	0	0	0	0	0	0
44d51e5d078dae737608e78b62f4c20b	D_0__Bacteria;D_1__FBP;D_2__uncultured_FBP;D_3__uncultured_FBP;D_4__uncultured_FBP;D_5__uncultured_FBP;D_6__uncultured_FBP	0	0	0	0	0	0	0	0	17	0	0	0	0	0	0	0	0	0	0	0		0	0	0	0	17	0	0	0	0	0
451d802a28afdd2de97c0791e857ad9d	D_0__Bacteria;D_1__Firmicutes;D_2__Clostridia;D_3__Clostridiales;D_4__Lachnospiraceae;D_5__[Eubacterium] eligens group;D_6__uncultured	0	0	0	0	0	33	0	0	0	0	0	0	0	0	0	0	0	0	0	0		0	0	33	0	0	0	0	0	0	0
453615910eb19db1c6791109e016a57d	D_0__Bacteria;D_1__Proteobacteria;D_2__Gammaproteobacteria;D_3__Betaproteobacteriales;D_4__Neisseriaceae;D_5__Conchiformibius;D_6__uncultured bacterium	0	0	0	0	0	0	0	0	0	0	0	0	19	0	0	0	0	0	0	0		0	0	0	0	0	0	19	0	0	0
453ac31b1acadf8f7fcd244f9d675455	D_0__Bacteria;D_1__Proteobacteria;D_2__Alphaproteobacteria;D_3__Rhizobiales;D_4__Rhizobiales Incertae Sedis;D_5__Bauldia;D_6__uncultured bacterium	0	0	0	0	0	0	0	0	0	0	0	7	0	0	0	0	0	0	0	0		0	0	0	0	0	7	0	0	0	0
4545619da76377145caac6c210deb3cc	D_0__Bacteria;D_1__Firmicutes;D_2__Clostridia;D_3__Clostridiales;D_4__Ruminococcaceae;D_5__Ruminococcaceae UCG-002;D_6__Ruminococcaceae UCG-002	0	0	0	0	0	0	0	0	0	0	28	0	0	0	0	0	0	0	0	0		0	0	0	0	0	28	0	0	0	0
454eee141bb02492cfed25a42e1c226f	D_0__Bacteria;D_1__Firmicutes;D_2__Clostridia;D_3__Clostridiales;D_4__Family XI;D_5__Murdochiella;D_6__uncultured bacterium	0	0	53	0	0	0	59	0	0	65	0	0	0	0	77	0	0	0	0	0		0	53	0	59	65	0	0	77	0	0
4561600d9f2c76fb517f9bf2ac184d1c	D_0__Bacteria;D_1__Firmicutes;D_2__Clostridia;D_3__Clostridiales;D_4__Lachnospiraceae;D_5__Blautia;D_6__uncultured	0	0	0	0	0	35	40	0	0	0	0	0	0	0	62	0	0	0	0	0		0	0	35	40	0	0	0	62	0	0
45727677fd8f7c3d1823328ad87fd4e6	D_0__Bacteria;D_1__Proteobacteria;D_2__Deltaproteobacteria;D_3__Bdellovibrionales;D_4__Bdellovibrionaceae;D_5__Bdellovibrio;D_6__uncultured	0	0	0	0	0	0	0	0	0	0	0	0	0	0	0	0	6	0	0	0		0	0	0	0	0	0	0	0	6	0
459f9efe65f409b9ea989742419411b8	D_0__Bacteria;D_1__Bacteroidetes;D_2__Bacteroidia;D_3__Bacteroidales;D_4__Bacteroidaceae;D_5__Bacteroides;D_6__unidentified	0	0	57	0	0	0	0	0	0	0	0	0	0	0	0	0	0	0	0	0		0	57	0	0	0	0	0	0	0	0
45e178b91cbe4954e157dc6ce1d3fc09	D_0__Bacteria;D_1__Bacteroidetes;D_2__Bacteroidia;D_3__Bacteroidales;D_4__Tannerellaceae;D_5__Parabacteroides;D_6__uncultured	0	0	0	0	0	0	0	0	0	0	0	0	0	0	0	0	0	0	19	0		0	0	0	0	0	0	0	0	0	19
45e63344e2675c3eff3c7e28ac63b95e	D_0__Bacteria;D_1__Proteobacteria;D_2__Alphaproteobacteria;D_3__Sphingomonadales;D_4__Sphingomonadaceae;D_5__Sphingomonas;D_6__Sphingomonas	0	0	0	0	0	0	0	0	0	0	0	0	0	0	0	0	0	0	0	45		0	0	0	0	0	0	0	0	0	45
462f05aac9ba9770b030ba720404622c	D_0__Bacteria;D_1__Firmicutes;D_2__Clostridia;D_3__Clostridiales;D_4__Family XI;D_5__Anaerococcus;D_6__uncultured	0	0	67	0	0	0	12	47	0	0	0	0	0	0	16	9	0	0	0	0		0	67	0	59	0	0	0	25	0	0
4641245d633f70da01d2b034bf65bc45	D_0__Bacteria;D_1__Proteobacteria;D_2__Gammaproteobacteria;D_3__Betaproteobacteriales;D_4__Neisseriaceae;D_5__uncultured_Neisseriaceae;D_6__uncultured_Neisseriaceae	0	0	0	0	0	0	0	0	0	0	42	0	0	0	0	0	0	0	0	0		0	0	0	0	0	42	0	0	0	0
46545db6223c4d3849f444bc4238e816	D_0__Bacteria;D_1__Actinobacteria;D_2__Actinobacteria;D_3__Streptomycetales;D_4__Streptomycetaceae;D_5__Streptomyces;D_6__Streptomyces	0	0	0	0	0	0	0	41	0	0	0	0	0	0	0	0	0	0	0	0		0	0	0	41	0	0	0	0	0	0
4669a0e5949a864d299950d909908756	D_0__Bacteria;D_1__Firmicutes;D_2__Clostridia;D_3__Clostridiales;D_4__Ruminococcaceae;D_5__Ruminiclostridium 6;D_6__Ruminiclostridium 6	0	0	0	0	52	0	0	0	0	0	0	0	0	0	0	0	0	0	0	0		0	0	52	0	0	0	0	0	0	0
466c22bdef096b478f7414586ef9c396	D_0__Bacteria;D_1__Acidobacteria;D_2__Subgroup 6;D_3__uncultured;D_4__uncultured_Acidobacteria;D_5__uncultured_Acidobacteria;D_6__uncultured_Acidobacteria	0	0	0	0	0	0	0	0	0	0	0	0	0	0	0	0	0	0	0	19		0	0	0	0	0	0	0	0	0	19
46741ce1ece6e1e0c5e1ba677cdb7ecf	D_0__Bacteria;D_1__Firmicutes;D_2__Clostridia;D_3__Clostridiales;D_4__Lachnospiraceae;D_5__[Eubacterium] hallii group;D_6__uncultured	0	0	0	0	0	0	0	0	94	0	0	0	0	0	49	0	0	0	0	0		0	0	0	0	94	0	0	49	0	0
467bd136b3f6ae2a96b26504212f3b27	D_0__Bacteria;D_1__Firmicutes;D_2__Clostridia;D_3__Clostridiales;D_4__Ruminococcaceae;D_5__Ruminiclostridium 9;D_6__Ruminiclostridium 9	0	0	0	0	0	0	0	0	0	0	0	0	0	0	0	0	0	0	2	0		0	0	0	0	0	0	0	0	0	2
469f4180c7a1d654ec42bc28764fa576	D_0__Bacteria;D_1__Dependentiae;D_2__Babeliae;D_3__Babeliales;D_4__uncultured_Babeliales;D_5__uncultured_Babeliales;D_6__uncultured_Babeliales	0	11	0	0	0	0	0	0	0	0	0	0	0	0	0	0	0	0	0	0		11	0	0	0	0	0	0	0	0	0
46a90a7f79080ca464af80ff6bf8eec0	D_0__Bacteria;D_1__Firmicutes;D_2__Bacilli;D_3__Bacillales;D_4__Paenibacillaceae;D_5__Paenibacillus;D_6__uncultured	0	0	0	0	0	0	0	0	0	0	0	0	0	0	0	0	0	33	0	0		0	0	0	0	0	0	0	0	33	0
470579a25916ffb14d182691423d77d5	D_0__Bacteria;D_1__Firmicutes;D_2__Clostridia;D_3__Clostridiales;D_4__Family XI;D_5__uncultured_Clostridiales;D_6__uncultured_Clostridiales	0	0	0	0	0	0	14	0	0	0	0	0	0	0	0	0	0	0	0	0		0	0	0	14	0	0	0	0	0	0
471ab177a5ce2bf3ef426b440198207c	D_0__Bacteria;D_1__Fusobacteria;D_2__Fusobacteriia;D_3__Fusobacteriales;D_4__Leptotrichiaceae;D_5__Leptotrichia;D_6__uncultured	0	0	28	0	0	0	0	0	0	0	0	0	0	0	0	0	0	0	0	0		0	28	0	0	0	0	0	0	0	0
4721860fffee5723340d1294d5393a12	D_0__Bacteria;D_1__Proteobacteria;D_2__Alphaproteobacteria;D_3__Rhizobiales;D_4__Kaistiaceae;D_5__Kaistia;D_6__uncultured bacterium	0	0	0	0	0	0	0	0	0	0	0	0	0	0	0	0	0	15	0	0		0	0	0	0	0	0	0	0	15	0
47396a6ec9363048d6df62f9bd78a633	D_0__Bacteria;D_1__Proteobacteria;D_2__Alphaproteobacteria;D_3__Sphingomonadales;D_4__Sphingomonadaceae;D_5__Sphingomonas;D_6__Sphingomonas	0	0	0	0	0	0	0	0	0	0	0	0	0	0	0	0	0	0	0	50		0	0	0	0	0	0	0	0	0	50
47422d5c14d8f517ae327f67f80cb9ba	D_0__Bacteria;D_1__Firmicutes;D_2__Negativicutes;D_3__Selenomonadales;D_4__Veillonellaceae;D_5__Dialister;D_6__uncultured	0	0	0	0	101	55	0	0	59	0	88	0	0	0	0	0	0	0	0	0		0	0	156	0	59	88	0	0	0	0
4750999572b76346c20bed3ed6e4d235	D_0__Bacteria;D_1__Actinobacteria;D_2__Coriobacteriia;D_3__Coriobacteriales;D_4__Atopobiaceae;D_5__Olsenella;D_6__uncultured bacterium	0	0	0	0	0	0	11	0	0	0	0	0	0	0	0	0	0	0	0	0		0	0	0	11	0	0	0	0	0	0
476083090247b108b81d350af3df3885	D_0__Bacteria;D_1__Proteobacteria;D_2__Alphaproteobacteria;D_3__Rhizobiales;D_4__Beijerinckiaceae;D_5__1174-901-12;D_6__uncultured bacterium	0	0	0	0	0	0	0	0	0	0	0	30	0	0	0	0	0	0	0	0		0	0	0	0	0	30	0	0	0	0
4787ca2f9c565809f73e8ab85cc2eb52	D_0__Bacteria;D_1__Proteobacteria;D_2__Alphaproteobacteria;D_3__Sphingomonadales;D_4__Sphingomonadaceae;D_5__Sphingomonas;D_6__Sphingomonas	0	0	0	0	0	0	0	0	0	0	0	0	0	0	0	0	25	0	0	0		0	0	0	0	0	0	0	0	25	0
47a61367152605bc4c1bbec9088e70db	D_0__Bacteria;D_1__Proteobacteria;D_2__Gammaproteobacteria;D_3__Betaproteobacteriales;D_4__Burkholderiaceae;D_5__Achromobacter;D_6__uncultured	0	0	0	0	0	0	0	0	0	0	48	0	0	0	0	0	0	0	0	0		0	0	0	0	0	48	0	0	0	0
47b39df403c529abae57c21f9028d54b	D_0__Bacteria;D_1__Acidobacteria;D_2__Subgroup 6;D_3__metagenome;D_4__uncultured_Acidobacteria;D_5__uncultured_Acidobacteria;D_6__uncultured_Acidobacteria	0	0	0	0	0	0	0	0	0	0	0	13	0	0	0	0	0	0	0	0		0	0	0	0	0	13	0	0	0	0
47b8117c6fb48211899b597f59498428	D_0__Bacteria;D_1__Actinobacteria;D_2__Actinobacteria;D_3__Frankiales;D_4__Geodermatophilaceae;D_5__Blastococcus;D_6__uncultured bacterium	0	0	0	0	0	0	0	0	0	66	0	0	0	0	0	0	0	0	0	0		0	0	0	0	66	0	0	0	0	0
47f3e2a3320aa9b7072a8e1f124dfe38	D_0__Bacteria;D_1__Bacteroidetes;D_2__Bacteroidia;D_3__Cytophagales;D_4__Hymenobacteraceae;D_5__Hymenobacter;D_6__uncultured	0	0	0	0	0	0	0	0	0	0	0	0	0	0	0	0	0	15	0	0		0	0	0	0	0	0	0	0	15	0
47f81a8d48eb340b188befc3f73888d5	D_0__Bacteria;D_1__Firmicutes;D_2__Negativicutes;D_3__Selenomonadales;D_4__Veillonellaceae;D_5__Dialister;D_6__uncultured organism	0	0	0	0	0	0	0	0	0	0	0	0	0	0	0	0	97	0	0	0		0	0	0	0	0	0	0	0	97	0
47fd15e4c4215070567a7b4c820ee150	D_0__Bacteria;D_1__Verrucomicrobia;D_2__Verrucomicrobiae;D_3__Pedosphaerales;D_4__Pedosphaeraceae;D_5__uncultured Verrucomicrobia bacterium;D_6__uncultured Verrucomicrobia bacterium	0	0	0	0	0	0	0	0	0	0	0	0	0	0	0	0	0	0	6	0		0	0	0	0	0	0	0	0	0	6
48094c704bad02613e70d3b33b006a99	D_0__Bacteria;D_1__Bacteroidetes;D_2__Bacteroidia;D_3__Chitinophagales;D_4__Chitinophagaceae;D_5__uncultured_Chitinophagaceae;D_6__uncultured_Chitinophagaceae	0	0	0	0	0	0	0	0	0	0	0	0	0	0	0	0	30	0	0	0		0	0	0	0	0	0	0	0	30	0
480fea28aeb6d35f767e04d52bd10368	D_0__Bacteria;D_1__Actinobacteria;D_2__Acidimicrobiia;D_3__Microtrichales;D_4__Ilumatobacteraceae;D_5__Ilumatobacter;D_6__uncultured bacterium	0	0	0	0	0	0	0	0	0	0	0	0	0	14	0	0	0	0	0	0		0	0	0	0	0	0	14	0	0	0
482f3f3a076ec4956f281721d2ab7389	D_0__Bacteria;D_1__Bacteroidetes;D_2__Bacteroidia;D_3__Chitinophagales;D_4__uncultured_Chitinophagales;D_5__uncultured_Chitinophagales;D_6__uncultured_Chitinophagales	0	0	0	28	0	0	0	0	0	0	0	0	0	0	0	0	0	0	0	0		0	28	0	0	0	0	0	0	0	0
4842c03f730a841310d56d5ceee26524	D_0__Bacteria;D_1__Bacteroidetes;D_2__Bacteroidia;D_3__Flavobacteriales;D_4__Weeksellaceae;D_5__Chryseobacterium;D_6__uncultured bacterium	0	0	0	0	0	0	0	0	0	0	0	0	0	0	0	0	0	0	0	43		0	0	0	0	0	0	0	0	0	43
4851a9624b6362fa84d25e1fa493c489	D_0__Bacteria;D_1__uncultured_Bacteria;D_2__uncultured_Bacteria;D_3__uncultured_Bacteria;D_4__uncultured_Bacteria;D_5__uncultured_Bacteria;D_6__uncultured_Bacteria	0	0	0	0	0	0	0	0	0	0	0	0	0	0	0	23	0	0	0	0		0	0	0	0	0	0	0	23	0	0
48727bc41fa48c7626cd078b704626e2	D_0__Bacteria;D_1__Firmicutes;D_2__Clostridia;D_3__Clostridiales;D_4__Peptostreptococcaceae;D_5__Peptostreptococcus;D_6__uncultured bacterium	0	0	0	0	0	0	0	0	0	0	0	0	37	0	0	0	0	0	0	0		0	0	0	0	0	0	37	0	0	0
4889aa585b617af452b1c702f1f71808	D_0__Bacteria;D_1__Firmicutes;D_2__Clostridia;D_3__Clostridiales;D_4__Family XIII;D_5__Family XIII UCG-001;D_6__uncultured bacterium	0	0	10	0	0	0	0	0	0	0	0	0	0	0	0	0	0	0	0	0		0	10	0	0	0	0	0	0	0	0
488d17c586004c213660705326e19f5e	D_0__Bacteria;D_1__Cyanobacteria;D_2__Oxyphotobacteria;D_3__Nostocales;D_4__Phormidiaceae;D_5__Tychonema CCAP 1459-11B;D_6__Tychonema CCAP 1459-11B	0	0	0	0	0	0	0	0	0	0	0	0	41	0	0	0	0	0	0	0		0	0	0	0	0	0	41	0	0	0
48960b1033f9c961d006549e26e72a39	D_0__Bacteria;D_1__Proteobacteria;D_2__Gammaproteobacteria;D_3__Enterobacteriales;D_4__Enterobacteriaceae;D_5__uncultured_Enterobacteriaceae;D_6__uncultured_Enterobacteriaceae	0	0	0	0	0	0	0	0	0	0	101	0	0	0	0	0	0	0	0	0		0	0	0	0	0	101	0	0	0	0
489775983f1d1c4904604c74e2704430	D_0__Bacteria;D_1__Proteobacteria;D_2__Deltaproteobacteria;D_3__Bdellovibrionales;D_4__Bacteriovoracaceae;D_5__Peredibacter;D_6__uncultured bacterium	0	0	0	0	0	0	0	0	0	0	0	0	0	0	0	0	19	0	0	0		0	0	0	0	0	0	0	0	19	0
48b7ec6f6e96a7f5e61d022fcab88b78	D_0__Bacteria;D_1__Actinobacteria;D_2__Actinobacteria;D_3__Corynebacteriales;D_4__Dietziaceae;D_5__Dietzia;D_6__uncultured	0	0	0	0	0	0	0	0	0	20	0	0	0	0	0	0	0	0	0	0		0	0	0	0	20	0	0	0	0	0
48d62ea687addc07f414ee2a103ad904	D_0__Bacteria;D_1__Proteobacteria;D_2__Alphaproteobacteria;D_3__Caulobacterales;D_4__Caulobacteraceae;D_5__Caulobacter;D_6__uncultured	0	0	0	0	0	28	0	0	0	0	0	0	0	0	0	0	0	0	0	0		0	0	28	0	0	0	0	0	0	0
48d6b47eab826159b91d01863090379f	D_0__Bacteria;D_1__Firmicutes;D_2__Clostridia;D_3__Clostridiales;D_4__Ruminococcaceae;D_5__Ruminococcaceae UCG-002;D_6__Ruminococcaceae UCG-002	0	0	0	0	0	0	35	0	0	0	0	0	0	0	0	0	0	0	0	0		0	0	0	35	0	0	0	0	0	0
48d6d4068caab608a70d03b6fd5e2259	D_0__Bacteria;D_1__Actinobacteria;D_2__Actinobacteria;D_3__Micrococcales;D_4__Micrococcaceae;D_5__Arthrobacter;D_6__Arthrobacter agilis	0	0	0	0	0	0	0	0	0	0	0	0	0	0	0	0	0	110	0	0		0	0	0	0	0	0	0	0	110	0
48e26792aa19b05a614d2f4e429353dc	D_0__Bacteria;D_1__Actinobacteria;D_2__Actinobacteria;D_3__Bifidobacteriales;D_4__Bifidobacteriaceae;D_5__Gardnerella;D_6__uncultured bacterium	0	0	0	0	0	0	0	0	0	0	0	0	0	0	141	0	0	0	0	0		0	0	0	0	0	0	0	141	0	0
48e5d28982bc92b209bd06b3f59eb366	D_0__Bacteria;D_1__Actinobacteria;D_2__Actinobacteria;D_3__Frankiales;D_4__Frankiaceae;D_5__Jatrophihabitans;D_6__uncultured bacterium	0	0	0	0	0	0	0	0	0	0	0	0	0	0	0	0	0	35	0	0		0	0	0	0	0	0	0	0	35	0
48ed3e95dd092ec130400f6d80613654	D_0__Bacteria;D_1__Cyanobacteria;D_2__Oxyphotobacteria;D_3__Nostocales;D_4__Chroococcidiopsaceae;D_5__Aliterella CENA595;D_6__uncultured bacterium	0	0	0	0	0	0	0	0	0	0	0	0	0	0	0	0	0	0	0	29		0	0	0	0	0	0	0	0	0	29
48fdea797074cde053ea8adc64893731	D_0__Bacteria;D_1__Bacteroidetes;D_2__Bacteroidia;D_3__Bacteroidales;D_4__Paludibacteraceae;D_5__F0058;D_6__uncultured bacterium	10	0	0	0	0	0	0	0	0	0	0	0	0	0	0	0	0	0	0	0		10	0	0	0	0	0	0	0	0	0
49056196cf6cf09b9979c28faac345da	D_0__Bacteria;D_1__Firmicutes;D_2__Bacilli;D_3__Lactobacillales;D_4__Aerococcaceae;D_5__Abiotrophia;D_6__uncultured bacterium	0	0	0	0	0	0	0	0	0	0	0	0	0	0	36	0	0	0	0	0		0	0	0	0	0	0	0	36	0	0
490b7bd37696e24ba227d8de55f68fe9	D_0__Bacteria;D_1__Proteobacteria;D_2__Alphaproteobacteria;D_3__Caulobacterales;D_4__Caulobacteraceae;D_5__uncultured_Caulobacteraceae;D_6__uncultured_Caulobacteraceae	0	0	0	0	0	0	0	0	0	0	0	0	0	0	0	0	0	67	0	0		0	0	0	0	0	0	0	0	67	0
4922e3932ee7944c39477b3037adb5bd	D_0__Bacteria;D_1__Proteobacteria;D_2__Gammaproteobacteria;D_3__Xanthomonadales;D_4__Xanthomonadaceae;D_5__Arenimonas;D_6__uncultured gamma proteobacterium	0	0	0	0	0	0	0	0	0	0	0	0	0	0	0	0	0	0	37	0		0	0	0	0	0	0	0	0	0	37
4925eaf8390532520418898cc9a98865	D_0__Bacteria;D_1__Bacteroidetes;D_2__Bacteroidia;D_3__Bacteroidales;D_4__Marinifilaceae;D_5__Odoribacter;D_6__uncultured organism	0	0	0	0	0	0	24	0	0	0	0	0	0	0	0	0	10	0	0	0		0	0	0	24	0	0	0	0	10	0
49305d9223320cc651d6fbbecf7579a5	D_0__Bacteria;D_1__Actinobacteria;D_2__Actinobacteria;D_3__Micrococcales;D_4__Micrococcaceae;D_5__Rothia;D_6__Rothia	0	0	0	0	0	0	0	0	0	0	0	0	0	0	0	0	0	0	71	0		0	0	0	0	0	0	0	0	0	71
49351a7ba556d91ab557989fb4a0704a	D_0__Bacteria;D_1__Proteobacteria;D_2__Gammaproteobacteria;D_3__Gammaproteobacteria Incertae Sedis;D_4__Unknown Family;D_5__Candidatus Ovatusbacter;D_6__uncultured bacterium	0	0	0	0	0	0	0	0	0	0	0	0	9	0	0	0	0	0	0	0		0	0	0	0	0	0	9	0	0	0
497a638b822125e6ac03665f5f275914	D_0__Bacteria;D_1__Actinobacteria;D_2__Thermoleophilia;D_3__Solirubrobacterales;D_4__Solirubrobacteraceae;D_5__Patulibacter;D_6__uncultured bacterium	0	0	0	0	0	0	0	0	0	0	0	0	0	0	0	0	0	21	0	0		0	0	0	0	0	0	0	0	21	0
498d2ae07a76911dc4aabfee4b0c443e	D_0__Bacteria;D_1__Firmicutes;D_2__Bacilli;D_3__Bacillales;D_4__Thermoactinomycetaceae;D_5__Planifilum;D_6__uncultured compost bacterium	0	0	0	0	0	0	0	0	0	0	0	0	0	0	0	0	0	112	0	0		0	0	0	0	0	0	0	0	112	0
498e117c09e2320215c20083612c3f58	D_0__Bacteria;D_1__Bacteroidetes;D_2__Bacteroidia;D_3__Bacteroidales;D_4__Porphyromonadaceae;D_5__Porphyromonas;D_6__uncultured Porphyromonas sp.	0	0	0	0	0	0	0	0	0	0	30	0	0	0	0	0	0	0	0	0		0	0	0	0	0	30	0	0	0	0
499889f8664394c891ec290f1a31b6bf	D_0__Bacteria;D_1__Bacteroidetes;D_2__Bacteroidia;D_3__Cytophagales;D_4__Cyclobacteriaceae;D_5__uncultured_Cyclobacteriaceae;D_6__uncultured_Cyclobacteriaceae	0	0	0	0	0	0	0	0	0	0	0	0	0	0	0	0	22	0	0	0		0	0	0	0	0	0	0	0	22	0
49ba322fdbdd6a7ad72f7247bcbae3fa	D_0__Bacteria;D_1__Proteobacteria;D_2__Alphaproteobacteria;D_3__Rhodobacterales;D_4__Rhodobacteraceae;D_5__uncultured_Rhodanobacteraceae;D_6__uncultured_Rhodanobacteraceae	29	33	0	0	106	341	0	0	73	307	73	0	101	271	0	0	0	0	44	0		62	0	447	0	380	73	372	0	0	44
49cc963df3cf61c6a637586984e91bce	D_0__Bacteria;D_1__Bacteroidetes;D_2__Bacteroidia;D_3__Cytophagales;D_4__Spirosomaceae;D_5__uncultured_Spirosomaceae;D_6__uncultured_Spirosomaceae	0	0	0	0	0	0	0	0	0	0	0	7	0	0	0	0	0	0	0	0		0	0	0	0	0	7	0	0	0	0
49d2ce5fea73f510619504c0882962df	D_0__Bacteria;D_1__Firmicutes;D_2__Clostridia;D_3__Clostridiales;D_4__Ruminococcaceae;D_5__Ruminococcaceae UCG-013;D_6__Ruminococcaceae UCG-013	0	0	0	0	0	0	0	0	47	0	0	0	0	0	0	0	0	0	0	0		0	0	0	0	47	0	0	0	0	0
49dd7150d606687ed91d307433623c74	D_0__Bacteria;D_1__Firmicutes;D_2__Clostridia;D_3__Clostridiales;D_4__Lachnospiraceae;D_5__Lachnospira;D_6__uncultured organism	0	0	0	0	0	0	62	0	0	0	0	0	0	0	0	0	0	0	0	0		0	0	0	62	0	0	0	0	0	0
49e841214ad7fde9437b6f6ee07a44fc	D_0__Bacteria;D_1__Actinobacteria;D_2__Actinobacteria;D_3__Actinomycetales;D_4__Actinomycetaceae;D_5__Actinomyces;D_6__uncultured	0	0	0	0	0	0	0	0	0	0	0	0	0	0	0	0	0	0	0	50		0	0	0	0	0	0	0	0	0	50
49f28f7d678599446858605f33a86fcc	D_0__Bacteria;D_1__Proteobacteria;D_2__Alphaproteobacteria;D_3__Rhodobacterales;D_4__Rhodobacteraceae;D_5__Rubellimicrobium;D_6__Rubellimicrobium	0	0	0	0	0	0	0	0	0	0	0	0	0	0	0	0	46	0	0	0		0	0	0	0	0	0	0	0	46	0
4a04ad695e036b200664895c8ebf8c3e	D_0__Bacteria;D_1__uncultured_Bacteria;D_2__uncultured_Bacteria;D_3__uncultured_Bacteria;D_4__uncultured_Bacteria;D_5__uncultured_Bacteria;D_6__uncultured_Bacteria	0	0	0	0	0	0	0	0	0	0	0	0	0	36	0	0	0	0	0	0		0	0	0	0	0	0	36	0	0	0
4a125c73cb7b2b7587341097b2cc4ef9	D_0__Bacteria;D_1__Firmicutes;D_2__Limnochordia;D_3__Limnochordales;D_4__Limnochordaceae;D_5__uncultured_Limnochordaceae;D_6__uncultured_Limnochordaceae	0	0	0	0	0	0	0	0	0	0	0	0	0	0	0	0	0	0	0	32		0	0	0	0	0	0	0	0	0	32
4a4e7305720e00a217f6962038a6ef86	D_0__Bacteria;D_1__Actinobacteria;D_2__Actinobacteria;D_3__Kineosporiales;D_4__Kineosporiaceae;D_5__Quadrisphaera;D_6__Quadrisphaera	0	0	0	0	0	0	0	0	0	0	0	0	0	0	0	0	0	30	0	0		0	0	0	0	0	0	0	0	30	0
4a504ee3e0028fb3d34f0d39dedec63e	D_0__Bacteria;D_1__Proteobacteria;D_2__Gammaproteobacteria;D_3__Pasteurellales;D_4__Pasteurellaceae;D_5__Haemophilus;D_6__uncultured	0	0	0	0	0	0	0	0	0	0	88	0	0	0	0	0	0	0	0	0		0	0	0	0	0	88	0	0	0	0
4a55bfb5d8b1b55456846d0ad20fb75c	D_0__Bacteria;D_1__Acidobacteria;D_2__Blastocatellia (Subgroup 4);D_3__Pyrinomonadales;D_4__Pyrinomonadaceae;D_5__RB41;D_6__RB41	0	0	0	0	0	0	0	0	0	0	0	0	0	0	0	0	0	0	12	0		0	0	0	0	0	0	0	0	0	12
4a80750edb35c6d2a3e70ffd9e2d8a7f	D_0__Bacteria;D_1__Bacteroidetes;D_2__Bacteroidia;D_3__Bacteroidales;D_4__Porphyromonadaceae;D_5__Porphyromonas;D_6__uncultured	0	0	0	0	0	50	0	0	0	0	0	0	0	0	0	0	0	0	0	0		0	0	50	0	0	0	0	0	0	0
4aaa242d9cb1308945c3d083827a191f	D_0__Bacteria;D_1__Actinobacteria;D_2__Actinobacteria;D_3__Corynebacteriales;D_4__Corynebacteriaceae;D_5__Turicella;D_6__Turicella	0	0	0	0	0	0	0	0	40	0	0	0	0	0	0	0	0	0	0	0		0	0	0	0	40	0	0	0	0	0
4aada9f1547729734ef719481e3d6da0	D_0__Bacteria;D_1__Firmicutes;D_2__Clostridia;D_3__Clostridiales;D_4__Family XI;D_5__Peptoniphilus;D_6__unidentified	0	0	0	0	96	0	54	0	0	0	0	0	0	0	73	0	0	0	26	0		0	0	96	54	0	0	0	73	0	26
4ac86df141f3f25d833c8f53cd4d4a62	D_0__Bacteria;D_1__Bacteroidetes;D_2__Bacteroidia;D_3__Bacteroidales;D_4__Bacteroidaceae;D_5__Bacteroides;D_6__uncultured	0	0	0	0	0	0	0	0	80	0	0	0	0	0	0	0	0	0	0	0		0	0	0	0	80	0	0	0	0	0
4ac97ba6ef58fc879ee14b2c470a9538	D_0__Bacteria;D_1__Proteobacteria;D_2__Alphaproteobacteria;D_3__Rhizobiales;D_4__Beijerinckiaceae;D_5__Chelatococcus;D_6__uncultured Chelatococcus sp.	0	0	7	0	0	0	0	0	0	0	0	0	0	0	0	0	0	0	0	0		0	7	0	0	0	0	0	0	0	0
4acc3a0d2df337652893bdeadc5e8925	D_0__Bacteria;D_1__Proteobacteria;D_2__Alphaproteobacteria;D_3__Alphaproteobacteria Incertae Sedis;D_4__Unknown Family;D_5__uncultured_Alphaproteobacteria;D_6__uncultured_Alphaproteobacteria	0	36	0	0	0	0	0	0	0	0	0	0	0	0	0	0	0	0	0	0		36	0	0	0	0	0	0	0	0	0
4ad62ecaab7bbb7d61c1181a13500f54	D_0__Bacteria;D_1__Firmicutes;D_2__Clostridia;D_3__Clostridiales;D_4__Lachnospiraceae;D_5__Herbinix;D_6__uncultured bacterium	0	0	0	0	0	0	0	0	0	0	0	0	5	0	0	0	0	0	0	0		0	0	0	0	0	0	5	0	0	0
4ad66c3fcfe51b0e0baa8ab7173a7796	D_0__Bacteria;D_1__Proteobacteria;D_2__Gammaproteobacteria;D_3__Xanthomonadales;D_4__Xanthomonadaceae;D_5__Pseudoxanthomonas;D_6__Pseudoxanthomonas	0	0	0	54	0	0	0	0	0	0	0	0	0	0	0	0	0	0	0	0		0	54	0	0	0	0	0	0	0	0
4af3c61734f24e249aff01a90581199a	D_0__Bacteria;D_1__Actinobacteria;D_2__Actinobacteria;D_3__Micrococcales;D_4__Microbacteriaceae;D_5__uncultured_Microbacteriaceae;D_6__uncultured_Microbacteriaceae	0	0	0	0	0	0	0	0	0	0	0	0	0	111	0	0	0	0	0	0		0	0	0	0	0	0	111	0	0	0
4af82608b7b229bf5ad3d75df85f30c5	D_0__Bacteria;D_1__Bacteroidetes;D_2__Bacteroidia;D_3__Chitinophagales;D_4__Chitinophagaceae;D_5__uncultured_Chitinophagaceae;D_6__uncultured_Chitinophagaceae	0	0	0	0	0	0	0	0	0	42	0	0	0	0	0	0	0	0	0	0		0	0	0	0	42	0	0	0	0	0
4b1c3ffd93286ab6f7342e500bb9830d	D_0__Bacteria;D_1__uncultured_Bacteria;D_2__uncultured_Bacteria;D_3__uncultured_Bacteria;D_4__uncultured_Bacteria;D_5__uncultured_Bacteria;D_6__uncultured_Bacteria	0	0	0	0	0	0	0	0	0	0	0	0	16	0	0	0	0	0	0	0		0	0	0	0	0	0	16	0	0	0
4b29b7d16d83ebb39626c5e292e346b4	D_0__Bacteria;D_1__Chloroflexi;D_2__KD4-96;D_3__uncultured_Chloroflexi;D_4__uncultured_Chloroflexi;D_5__uncultured_Chloroflexi;D_6__uncultured_Chloroflexi	0	37	0	0	0	0	0	0	0	0	0	0	0	0	0	0	0	0	0	0		37	0	0	0	0	0	0	0	0	0
4b741488662239fa2143ccc8b0d458c8	D_0__Bacteria;D_1__Firmicutes;D_2__Clostridia;D_3__Clostridiales;D_4__Family XI;D_5__Peptoniphilus;D_6__uncultured	0	0	0	53	123	124	129	16	63	125	70	107	28	0	72	54	16	0	18	139		0	53	247	145	188	177	28	126	16	157
4b79a3064ff50d9588543f6e0b1e5e25	D_0__Bacteria;D_1__Proteobacteria;D_2__Alphaproteobacteria;D_3__Rhizobiales;D_4__uncultured_Rhizobiales;D_5__uncultured_Rhizobiales;D_6__uncultured_Rhizobiales	0	0	0	0	0	0	0	0	0	0	0	0	22	0	0	0	0	0	0	0		0	0	0	0	0	0	22	0	0	0
4b9562e9defa0f71973bd8877bd1d6be	D_0__Bacteria;D_1__Actinobacteria;D_2__Coriobacteriia;D_3__Coriobacteriales;D_4__Eggerthellaceae;D_5__Senegalimassilia;D_6__Senegalimassilia	0	0	0	0	0	0	0	0	0	0	0	0	0	0	13	0	0	0	0	0		0	0	0	0	0	0	0	13	0	0
4b98b7e51a1ea3afb031e94e48e778c0	D_0__Bacteria;D_1__Proteobacteria;D_2__Deltaproteobacteria;D_3__Myxococcales;D_4__bacteriap25;D_5__uncultured_Myxococcales;D_6__uncultured_Myxococcales	0	0	0	0	0	0	0	0	0	0	5	0	0	0	0	0	0	0	0	0		0	0	0	0	0	5	0	0	0	0
4bb0c93678685b751f84de70174bf843	D_0__Bacteria;D_1__Acidobacteria;D_2__Acidobacteriia;D_3__Solibacterales;D_4__Solibacteraceae (Subgroup 3);D_5__Bryobacter;D_6__uncultured	0	0	0	0	0	0	0	0	0	0	0	0	0	0	4	0	0	0	0	0		0	0	0	0	0	0	0	4	0	0
4bb9fbec49b19a9ef8331638595f7b62	D_0__Bacteria;D_1__Chloroflexi;D_2__Chloroflexia;D_3__Thermomicrobiales;D_4__uncultured_Thermomicrobiales;D_5__uncultured_Thermomicrobiales;D_6__uncultured_Thermomicrobiales	0	0	0	0	0	0	0	0	0	0	0	0	0	0	0	0	0	22	0	0		0	0	0	0	0	0	0	0	22	0
4bce54d95299b6a5042da8dfd6df2724	D_0__Bacteria;D_1__uncultured_Bacteria;D_2__uncultured_Bacteria;D_3__uncultured_Bacteria;D_4__uncultured_Bacteria;D_5__uncultured_Bacteria;D_6__uncultured_Bacteria	0	0	0	0	0	0	0	0	0	0	0	0	0	0	0	0	0	98	0	0		0	0	0	0	0	0	0	0	98	0
4bf2a5f434efbf9c4b6a682fb59f3afa	D_0__Bacteria;D_1__Cyanobacteria;D_2__Oxyphotobacteria;D_3__Nostocales;D_4__Xenococcaceae;D_5__Pleurocapsa PCC-7319;D_6__uncultured cyanobacterium	19	0	0	0	0	0	0	0	0	0	0	0	0	0	0	0	0	0	0	0		19	0	0	0	0	0	0	0	0	0
4c26268a8e268855ca682fb21cf7e333	D_0__Bacteria;D_1__Proteobacteria;D_2__Alphaproteobacteria;D_3__Acetobacterales;D_4__Acetobacteraceae;D_5__Acidiphilium;D_6__uncultured bacterium	0	0	0	0	0	0	0	0	0	0	0	0	40	0	0	0	0	0	0	0		0	0	0	0	0	0	40	0	0	0
4c3b465a8777f3c7dd2da9d02dd0caef	D_0__Bacteria;D_1__Actinobacteria;D_2__Actinobacteria;D_3__Actinomycetales;D_4__Actinomycetaceae;D_5__Varibaculum;D_6__Varibaculum	0	0	0	0	0	0	0	0	0	0	111	0	0	0	0	0	0	0	0	0		0	0	0	0	0	111	0	0	0	0
4c4bf6f6f4bc846aeeb9541da11e8e36	D_0__Bacteria;D_1__FBP;D_2__uncultured_FBP;D_3__uncultured_FBP;D_4__uncultured_FBP;D_5__uncultured_FBP;D_6__uncultured_FBP	0	0	0	0	0	0	0	0	0	0	0	0	0	0	0	0	0	7	0	0		0	0	0	0	0	0	0	0	7	0
4c4f5bc5d68736a63d3da82a94c01773	D_0__Bacteria;D_1__Firmicutes;D_2__Clostridia;D_3__Clostridiales;D_4__Lachnospiraceae;D_5__Roseburia;D_6__Roseburia	0	0	0	0	0	76	0	0	0	0	0	0	0	0	0	0	0	0	0	0		0	0	76	0	0	0	0	0	0	0
4c5a3db16c92a44da9f9eff73afafb47	D_0__Bacteria;D_1__Firmicutes;D_2__Clostridia;D_3__Clostridiales;D_4__Caldicoprobacteraceae;D_5__Caldicoprobacter;D_6__uncultured bacterium	0	0	0	0	0	0	0	0	0	0	0	0	0	0	0	0	0	28	0	0		0	0	0	0	0	0	0	0	28	0
4c672ea55cdffd0452798835077cde85	D_0__Bacteria;D_1__Bacteroidetes;D_2__Bacteroidia;D_3__uncultured_Bacteroidia;D_4__uncultured_Bacteroidia;D_5__uncultured_Bacteroidia;D_6__uncultured_Bacteroidia	0	0	7	0	0	0	0	0	0	0	0	0	0	0	0	0	0	0	0	0		0	7	0	0	0	0	0	0	0	0
4c88ae1227cc057ea95c97d607c3eda2	D_0__Bacteria;D_1__Bacteroidetes;D_2__Bacteroidia;D_3__Cytophagales;D_4__Amoebophilaceae;D_5__Candidatus Cardinium;D_6__uncultured bacterium	0	0	0	0	0	0	0	0	0	0	0	0	0	0	0	51	0	0	0	0		0	0	0	0	0	0	0	51	0	0
4cabab887f6326346203203c32da37be	D_0__Bacteria;D_1__Firmicutes;D_2__Clostridia;D_3__Clostridiales;D_4__Lachnospiraceae;D_5__Dorea;D_6__uncultured	0	0	0	0	0	0	0	0	0	0	85	0	0	0	0	0	0	0	0	0		0	0	0	0	0	85	0	0	0	0
4cc6783f6d078d07c9ed7ab8e0771297	D_0__Bacteria;D_1__Proteobacteria;D_2__Gammaproteobacteria;D_3__Gammaproteobacteria Incertae Sedis;D_4__Unknown Family;D_5__Acidibacter;D_6__uncultured	0	0	0	52	0	0	0	0	0	0	0	0	0	0	0	0	0	0	0	0		0	52	0	0	0	0	0	0	0	0
4cda443b18a955890a2dad5f27fc3186	D_0__Bacteria;D_1__Proteobacteria;D_2__Alphaproteobacteria;D_3__Rhizobiales;D_4__uncultured_Rhizobiales;D_5__uncultured_Rhizobiales;D_6__uncultured_Rhizobiales	0	0	0	0	0	0	0	0	0	0	0	0	0	38	0	0	0	0	0	0		0	0	0	0	0	0	38	0	0	0
4cf2f1105b2912641b362c2df9874603	D_0__Bacteria;D_1__Firmicutes;D_2__Bacilli;D_3__Bacillales;D_4__Bacillaceae;D_5__Bacillus;D_6__uncultured	0	0	0	0	0	0	0	0	0	0	0	0	0	10	0	0	0	0	0	0		0	0	0	0	0	0	10	0	0	0
4cf76ace840aa5c58bad690818d8069b	D_0__Bacteria;D_1__Bacteroidetes;D_2__Bacteroidia;D_3__Bacteroidales;D_4__Porphyromonadaceae;D_5__Porphyromonas;D_6__uncultured	0	0	0	0	0	0	106	0	0	0	0	0	0	0	0	0	0	0	0	0		0	0	0	106	0	0	0	0	0	0
4d02a2ec2d478d735a57d9dbdb0c5309	D_0__Bacteria;D_1__Firmicutes;D_2__Clostridia;D_3__Clostridiales;D_4__Heliobacteriaceae;D_5__Hydrogenispora;D_6__uncultured Clostridia bacterium	0	0	0	0	0	0	0	0	0	0	0	0	0	0	0	0	0	0	0	15		0	0	0	0	0	0	0	0	0	15
4d13fe1a2b90d18ca4e47f374d2d9e13	D_0__Bacteria;D_1__Firmicutes;D_2__Clostridia;D_3__Clostridiales;D_4__Ruminococcaceae;D_5__Fastidiosipila;D_6__uncultured bacterium	0	0	0	0	0	0	79	0	0	0	0	0	0	0	0	0	0	0	0	0		0	0	0	79	0	0	0	0	0	0
4d322509e4d7edade6db9f25fa267bf1	D_0__Bacteria;D_1__Acidobacteria;D_2__Holophagae;D_3__Subgroup 7;D_4__uncultured_Acidobacteria;D_5__uncultured_Acidobacteria;D_6__uncultured_Acidobacteria	0	0	0	0	0	0	0	0	0	0	0	0	11	0	0	0	0	0	0	0		0	0	0	0	0	0	11	0	0	0
4d4650c218a5b2d9de4467ae56b0318a	D_0__Bacteria;D_1__Proteobacteria;D_2__Alphaproteobacteria;D_3__Rhizobiales;D_4__Rhizobiales Incertae Sedis;D_5__Bauldia;D_6__uncultured bacterium	0	0	0	26	0	0	0	0	0	0	0	0	0	0	0	0	0	0	0	0		0	26	0	0	0	0	0	0	0	0
4d661f74aeb104bdb424f9564b5b2a30	D_0__Bacteria;D_1__Firmicutes;D_2__Clostridia;D_3__Clostridiales;D_4__Ruminococcaceae;D_5__Ruminococcaceae UCG-014;D_6__Ruminococcaceae UCG-014	0	0	0	0	91	0	0	0	51	0	0	0	0	0	0	0	0	0	0	0		0	0	91	0	51	0	0	0	0	0
4d6ac41c63984a50ad3a02023ce56bef	D_0__Bacteria;D_1__Actinobacteria;D_2__Thermoleophilia;D_3__Solirubrobacterales;D_4__Solirubrobacteraceae;D_5__Conexibacter;D_6__metagenome	0	0	0	0	0	0	0	0	21	0	0	0	0	0	0	0	0	0	0	0		0	0	0	0	21	0	0	0	0	0
4d8f27bd5fef861c6eb2c4e2c062e834	D_0__Bacteria;D_1__Bacteroidetes;D_2__Bacteroidia;D_3__Bacteroidales;D_4__Bacteroidaceae;D_5__Bacteroides;D_6__uncultured	26	0	0	0	0	0	0	0	0	0	0	0	0	0	0	0	0	0	0	0		26	0	0	0	0	0	0	0	0	0
4d9f3fb56f42323cb9c10172cb89a715	D_0__Bacteria;D_1__Bacteroidetes;D_2__Bacteroidia;D_3__Bacteroidales;D_4__Bacteroidaceae;D_5__Bacteroides;D_6__Bacteroides uniformis	0	0	0	0	74	0	0	0	0	0	0	0	0	0	0	0	0	0	0	0		0	0	74	0	0	0	0	0	0	0
4da27cc499524ba7891d269879fae174	D_0__Bacteria;D_1__Proteobacteria;D_2__Deltaproteobacteria;D_3__Myxococcales;D_4__Polyangiaceae;D_5__uncultured_Polyangiaceae;D_6__uncultured_Polyangiaceae	0	0	0	0	0	0	0	0	0	0	0	0	0	0	10	0	0	0	0	0		0	0	0	0	0	0	0	10	0	0
4dcd578692d4641a753d58cf21a7654a	D_0__Bacteria;D_1__Firmicutes;D_2__Clostridia;D_3__Clostridiales;D_4__Family XI;D_5__Finegoldia;D_6__uncultured bacterium	0	0	0	0	0	0	0	0	0	0	2	0	0	0	0	0	0	0	0	0		0	0	0	0	0	2	0	0	0	0
4df1029a218eaf88751258a9222b0fc6	D_0__Bacteria;D_1__Proteobacteria;D_2__Alphaproteobacteria;D_3__Sphingomonadales;D_4__Sphingomonadaceae;D_5__Sphingorhabdus;D_6__Sphingorhabdus	0	0	0	0	0	0	0	0	0	0	0	0	0	0	0	0	0	25	0	0		0	0	0	0	0	0	0	0	25	0
4df23f6cd2fc16bb995fa23ffefd5435	D_0__Bacteria;D_1__Bacteroidetes;D_2__Bacteroidia;D_3__Cytophagales;D_4__Microscillaceae;D_5__uncultured_Microscillaceae;D_6__uncultured_Microscillaceae	0	0	0	0	0	0	0	0	4	0	0	0	0	0	0	0	0	0	0	0		0	0	0	0	4	0	0	0	0	0
4df6acf6cc30842ab1aef0f44adfe549	D_0__Bacteria;D_1__Actinobacteria;D_2__Actinobacteria;D_3__Micrococcales;D_4__Microbacteriaceae;D_5__Pseudoclavibacter;D_6__Pseudoclavibacter	0	0	0	0	0	0	0	0	0	0	0	0	0	0	0	0	0	51	0	0		0	0	0	0	0	0	0	0	51	0
4e289135b19bbf48bc3425bc5a40a26a	D_0__Bacteria;D_1__Patescibacteria;D_2__Gracilibacteria;D_3__Absconditabacteriales (SR1);D_4__uncultured_Absconditabacteriales (SR1);D_5__uncultured_Absconditabacteriales (SR1);D_6__uncultured_Absconditabacteriales (SR1)	0	0	0	0	0	0	0	0	0	0	0	0	8	0	0	0	0	0	0	0		0	0	0	0	0	0	8	0	0	0
4e393d4bb8f636fcf43707a77662e0b7	D_0__Bacteria;D_1__Bacteroidetes;D_2__Bacteroidia;D_3__Flavobacteriales;D_4__Weeksellaceae;D_5__Chryseobacterium;D_6__uncultured	0	0	0	0	0	0	0	0	0	0	0	0	0	0	0	0	0	17	0	0		0	0	0	0	0	0	0	0	17	0
4e4d1f2663780e4ac5923697c5be211c	D_0__Bacteria;D_1__uncultured_Bacteria;D_2__uncultured_Bacteria;D_3__uncultured_Bacteria;D_4__uncultured_Bacteria;D_5__uncultured_Bacteria;D_6__uncultured_Bacteria	0	0	0	0	0	0	0	0	0	0	0	0	0	0	0	0	0	25	0	0		0	0	0	0	0	0	0	0	25	0
4e56e198151a5ccfa896706d2fb97a88	D_0__Bacteria;D_1__Firmicutes;D_2__Bacilli;D_3__Bacillales;D_4__Family XI;D_5__Gemella;D_6__uncultured	0	0	0	0	0	0	0	0	0	0	0	0	70	0	0	0	0	0	0	0		0	0	0	0	0	0	70	0	0	0
4e769722ba95cd3ffe371de6c9d760b7	D_0__Bacteria;D_1__Firmicutes;D_2__Clostridia;D_3__Clostridiales;D_4__Family XI;D_5__Parvimonas;D_6__uncultured bacterium	0	0	0	0	0	0	0	0	0	0	0	0	0	0	0	0	0	0	33	0		0	0	0	0	0	0	0	0	0	33
4e986e1dc6c58cd16e74af6080146b7a	D_0__Bacteria;D_1__Firmicutes;D_2__Clostridia;D_3__Clostridiales;D_4__Lachnospiraceae;D_5__Coprococcus 3;D_6__uncultured organism	0	0	0	0	0	0	44	0	0	0	0	0	0	0	0	0	0	0	0	0		0	0	0	44	0	0	0	0	0	0
4eb42fafa94456d42f5d072ebfa050c4	D_0__Bacteria;D_1__Proteobacteria;D_2__Alphaproteobacteria;D_3__Sphingomonadales;D_4__Sphingomonadaceae;D_5__Qipengyuania;D_6__Qipengyuania	0	0	0	0	0	0	0	0	0	0	0	0	0	0	0	0	37	0	0	0		0	0	0	0	0	0	0	0	37	0
4ed393e9aca7d807e240f9c55d50bcc3	D_0__Bacteria;D_1__Firmicutes;D_2__Clostridia;D_3__Clostridiales;D_4__Family XI;D_5__Peptoniphilus;D_6__Peptoniphilus obesi ph1	0	0	0	0	62	47	0	0	0	0	0	0	0	0	0	0	0	0	0	0		0	0	109	0	0	0	0	0	0	0
4ee91e4d07fbb7f8c0acf9167f51d901	D_0__Bacteria;D_1__Firmicutes;D_2__Clostridia;D_3__Clostridiales;D_4__Lachnospiraceae;D_5__Coprococcus 3;D_6__uncultured organism	0	0	0	0	0	0	0	0	0	0	0	0	0	0	0	0	0	0	57	0		0	0	0	0	0	0	0	0	0	57
4efefdddf42ec189d4db51b207ebc3fa	D_0__Bacteria;D_1__Planctomycetes;D_2__Planctomycetacia;D_3__Gemmatales;D_4__Gemmataceae;D_5__uncultured_Gemmataceae;D_6__uncultured_Gemmataceae	0	0	0	0	0	0	0	0	0	0	0	0	0	0	0	0	7	0	0	0		0	0	0	0	0	0	0	0	7	0
4f0d3ae49ea2c6dd630e1ad35d4b6a89	D_0__Bacteria;D_1__Firmicutes;D_2__Bacilli;D_3__Lactobacillales;D_4__Streptococcaceae;D_5__Streptococcus;D_6__Streptococcus agalactiae	0	0	0	0	0	72	0	0	0	0	0	0	0	0	0	0	0	0	0	0		0	0	72	0	0	0	0	0	0	0
4f394530f137e2ec2d3866ccde8dfc23	D_0__Bacteria;D_1__Firmicutes;D_2__Bacilli;D_3__Lactobacillales;D_4__Streptococcaceae;D_5__Streptococcus;D_6__Streptococcus salivarius subsp. thermophilus	55	0	0	0	47	0	0	0	0	0	0	0	95	0	0	0	0	0	70	0		55	0	47	0	0	0	95	0	0	70
4f3b8d149b717316fad776e8b7147e70	D_0__Bacteria;D_1__Bacteroidetes;D_2__Bacteroidia;D_3__Cytophagales;D_4__Cytophagaceae;D_5__Rhodocytophaga;D_6__Rhodocytophaga	0	0	0	0	0	0	0	0	0	0	0	0	0	0	0	0	9	0	0	0		0	0	0	0	0	0	0	0	9	0
4f3d362094ae864b34824cf900c9c24c	D_0__Bacteria;D_1__Firmicutes;D_2__Bacilli;D_3__Lactobacillales;D_4__Lactobacillaceae;D_5__Lactobacillus;D_6__Lactobacillus salivarius	0	0	0	0	0	0	0	0	0	56	0	0	0	0	0	0	0	0	0	0		0	0	0	0	56	0	0	0	0	0
4f4a469e41c49e5c8325e2e4d3fd3ab5	D_0__Bacteria;D_1__Bacteroidetes;D_2__Bacteroidia;D_3__Bacteroidales;D_4__p-2534-18B5 gut group;D_5__uncultured_Bacteroidales;D_6__uncultured_Bacteroidales	0	0	0	0	0	0	0	0	0	0	0	0	0	11	0	0	0	0	0	0		0	0	0	0	0	0	11	0	0	0
4f8386fd3d61e7918bde7c9aa08f9efe	D_0__Bacteria;D_1__Proteobacteria;D_2__Gammaproteobacteria;D_3__Betaproteobacteriales;D_4__Methylophilaceae;D_5__Methylotenera;D_6__uncultured	0	0	0	0	0	0	0	0	0	0	0	0	0	0	0	0	0	0	0	35		0	0	0	0	0	0	0	0	0	35
4f9cae3c702d5f4caafe089d3adfdf8f	D_0__Bacteria;D_1__Firmicutes;D_2__Bacilli;D_3__Lactobacillales;D_4__Streptococcaceae;D_5__Streptococcus;D_6__Streptococcus	0	0	0	0	0	0	0	0	0	0	0	0	0	0	0	0	64	0	0	0		0	0	0	0	0	0	0	0	64	0
4fa8af140177b0a90d4513362ee8216f	D_0__Bacteria;D_1__Planctomycetes;D_2__Planctomycetacia;D_3__Gemmatales;D_4__Gemmataceae;D_5__Gemmata;D_6__metagenome	0	0	0	0	0	0	0	0	0	0	0	0	0	0	0	0	0	9	0	0		0	0	0	0	0	0	0	0	9	0
4fad232e30493e0e73f5d52429dfa782	D_0__Bacteria;D_1__Bacteroidetes;D_2__Bacteroidia;D_3__Flavobacteriales;D_4__Flavobacteriaceae;D_5__Gillisia;D_6__uncultured bacterium	0	0	0	0	0	0	6	0	0	0	0	0	0	0	0	0	0	0	0	0		0	0	0	6	0	0	0	0	0	0
4fb992f25e4a91b758d9465089f5d18b	D_0__Bacteria;D_1__Firmicutes;D_2__Bacilli;D_3__Bacillales;D_4__Planococcaceae;D_5__Sporosarcina;D_6__Sporosarcina	0	0	0	0	0	0	0	0	0	0	0	0	0	0	0	0	0	96	0	0		0	0	0	0	0	0	0	0	96	0
4fd0969a8a309696a28ffd2a3ef38738	D_0__Bacteria;D_1__Actinobacteria;D_2__Actinobacteria;D_3__Corynebacteriales;D_4__Corynebacteriaceae;D_5__Corynebacterium 1;D_6__uncultured	0	0	0	0	0	0	0	0	0	0	0	0	38	0	0	0	0	0	0	0		0	0	0	0	0	0	38	0	0	0
4fd13dced92e859c3487d75fe2ca68e3	D_0__Bacteria;D_1__Proteobacteria;D_2__Alphaproteobacteria;D_3__Caulobacterales;D_4__Hyphomonadaceae;D_5__SWB02;D_6__SWB02	0	0	0	0	0	0	0	0	0	0	0	0	0	0	0	0	0	13	0	0		0	0	0	0	0	0	0	0	13	0
4fea5422a216f17a0d5b2b1b9433f30f	D_0__Bacteria;D_1__Bacteroidetes;D_2__Bacteroidia;D_3__Bacteroidales;D_4__Bacteroidaceae;D_5__Bacteroides;D_6__uncultured	0	0	150	0	78	0	64	0	41	66	0	0	0	0	0	0	103	0	163	0		0	150	78	64	107	0	0	0	103	163
4feddd6e705bfbdc73e32143295631cd	D_0__Bacteria;D_1__Chlamydiae;D_2__Chlamydiae;D_3__Chlamydiales;D_4__Parachlamydiaceae;D_5__uncultured_Parachlamydiaceae;D_6__uncultured_Parachlamydiaceae	6	0	0	0	0	0	0	0	0	0	0	0	0	0	0	0	0	0	0	0		6	0	0	0	0	0	0	0	0	0
4ff23ec8e8c73568287275fa21040673	D_0__Bacteria;D_1__Firmicutes;D_2__Clostridia;D_3__Clostridiales;D_4__Lachnospiraceae;D_5__[Eubacterium] hallii group;D_6__uncultured	0	0	0	0	0	0	0	0	0	0	0	0	0	0	0	0	0	13	0	0		0	0	0	0	0	0	0	0	13	0
5004d3e0d83abf84ab4a369e00b1e514	D_0__Bacteria;D_1__Actinobacteria;D_2__Actinobacteria;D_3__Frankiales;D_4__Nakamurellaceae;D_5__Nakamurella;D_6__uncultured	0	0	0	0	0	0	0	0	0	0	0	0	0	29	0	0	0	69	0	0		0	0	0	0	0	0	29	0	69	0
503ab41b11a71b8d54defa040dba4ed9	D_0__Bacteria;D_1__Proteobacteria;D_2__Alphaproteobacteria;D_3__Rhodobacterales;D_4__Rhodobacteraceae;D_5__Paracoccus;D_6__uncultured Paracoccus sp.	76	44	86	0	0	0	0	0	0	0	0	0	0	0	0	0	0	0	0	0		120	86	0	0	0	0	0	0	0	0
504b74073e9de73db52c2ad2104c5cbf	D_0__Bacteria;D_1__Proteobacteria;D_2__Alphaproteobacteria;D_3__Rhizobiales;D_4__Beijerinckiaceae;D_5__1174-901-12;D_6__uncultured bacterium	0	0	0	0	0	0	0	0	0	0	0	0	0	0	0	0	0	0	0	35		0	0	0	0	0	0	0	0	0	35
504e054bcacfea2e9bdc70943ce21e18	D_0__Bacteria;D_1__Proteobacteria;D_2__Gammaproteobacteria;D_3__Xanthomonadales;D_4__Xanthomonadaceae;D_5__Stenotrophomonas;D_6__Stenotrophomonas rhizophila	0	0	0	35	0	0	0	0	0	0	0	0	0	0	0	0	0	0	0	0		0	35	0	0	0	0	0	0	0	0
50554cb5438b375f576c803024baec50	D_0__Bacteria;D_1__Firmicutes;D_2__Bacilli;D_3__Lactobacillales;D_4__Lactobacillaceae;D_5__Lactobacillus;D_6__Lactobacillus delbrueckii	0	0	0	0	0	0	0	0	0	0	0	0	0	0	0	0	0	0	57	0		0	0	0	0	0	0	0	0	0	57
505eef5efd48a57b6dbdf6fb9f6df178	D_0__Bacteria;D_1__Acidobacteria;D_2__Subgroup 6;D_3__uncultured;D_4__uncultured_Acidobacteria;D_5__uncultured_Acidobacteria;D_6__uncultured_Acidobacteria	0	0	0	0	0	0	0	0	5	0	0	0	0	0	0	0	0	0	0	0		0	0	0	0	5	0	0	0	0	0
5062c1ca9dae7fffb106f09d14ea000e	D_0__Bacteria;D_1__Proteobacteria;D_2__Alphaproteobacteria;D_3__Caulobacterales;D_4__Caulobacteraceae;D_5__Brevundimonas;D_6__uncultured alpha proteobacterium	0	0	0	72	0	0	0	0	0	0	0	0	0	0	0	0	0	0	0	0		0	72	0	0	0	0	0	0	0	0
50768cf27234146aa02f75385cced091	D_0__Bacteria;D_1__Proteobacteria;D_2__Gammaproteobacteria;D_3__Xanthomonadales;D_4__Xanthomonadaceae;D_5__Pseudoxanthomonas;D_6__Pseudoxanthomonas	0	0	0	0	0	0	0	0	0	0	0	0	0	0	0	0	0	0	30	0		0	0	0	0	0	0	0	0	0	30
50878ea486a55a4642f568ffc534855d	D_0__Bacteria;D_1__uncultured_Bacteria;D_2__uncultured_Bacteria;D_3__uncultured_Bacteria;D_4__uncultured_Bacteria;D_5__uncultured_Bacteria;D_6__uncultured_Bacteria	0	0	0	0	0	0	0	0	0	0	0	0	0	11	0	0	0	0	0	0		0	0	0	0	0	0	11	0	0	0
509a41050a239f8d7708709c3c48cad2	D_0__Bacteria;D_1__Acidobacteria;D_2__Blastocatellia (Subgroup 4);D_3__Blastocatellales;D_4__Blastocatellaceae;D_5__Blastocatella;D_6__uncultured Acidobacteria bacterium	0	0	0	0	0	22	0	0	0	0	0	0	18	0	0	0	0	0	0	0		0	0	22	0	0	0	18	0	0	0
50a17034a260e4f60d24188f89de39ba	D_0__Bacteria;D_1__Firmicutes;D_2__Clostridia;D_3__Clostridiales;D_4__Ruminococcaceae;D_5__Ruminiclostridium 5;D_6__Ruminiclostridium 5	0	16	0	0	0	0	0	0	0	0	0	0	0	0	0	0	0	0	0	0		16	0	0	0	0	0	0	0	0	0
50a528d9cb0226ed6f22ed4f9128aad5	D_0__Bacteria;D_1__Proteobacteria;D_2__Alphaproteobacteria;D_3__Caulobacterales;D_4__Hyphomonadaceae;D_5__SWB02;D_6__SWB02	0	0	0	52	0	0	0	0	0	0	0	0	0	0	0	0	0	0	0	0		0	52	0	0	0	0	0	0	0	0
50ad34d4c9a04fe3694acb31ebe8c795	D_0__Bacteria;D_1__Firmicutes;D_2__Bacilli;D_3__Bacillales;D_4__Paenibacillaceae;D_5__Thermobacillus;D_6__Thermobacillus	0	0	0	0	0	0	0	0	0	0	0	0	0	0	0	0	0	14	0	0		0	0	0	0	0	0	0	0	14	0
50d82f8737ec076b854884dbc3bcb867	D_0__Bacteria;D_1__Proteobacteria;D_2__Alphaproteobacteria;D_3__uncultured_Alphaproteobacteria;D_4__uncultured_Alphaproteobacteria;D_5__uncultured_Alphaproteobacteria;D_6__uncultured_Alphaproteobacteria	0	0	0	0	0	0	0	51	0	0	0	0	0	0	0	0	0	0	0	0		0	0	0	51	0	0	0	0	0	0
51200a3f6335435635a91ae564e0100c	D_0__Bacteria;D_1__Actinobacteria;D_2__Actinobacteria;D_3__Micrococcales;D_4__Brevibacteriaceae;D_5__Brevibacterium;D_6__uncultured	0	0	0	0	0	0	0	0	0	0	0	0	0	0	53	0	0	0	0	0		0	0	0	0	0	0	0	53	0	0
512c638e2c274cbe09ef75f93b9bfd6b	D_0__Bacteria;D_1__Actinobacteria;D_2__Actinobacteria;D_3__Micrococcales;D_4__Microbacteriaceae;D_5__uncultured_Microbacteriaceae;D_6__uncultured_Microbacteriaceae	0	33	0	0	0	0	0	0	0	0	0	0	0	0	0	0	0	0	0	0		33	0	0	0	0	0	0	0	0	0
51341993ab404b554b85dc3f4efeab17	D_0__Bacteria;D_1__Cyanobacteria;D_2__Oxyphotobacteria;D_3__Nostocales;D_4__Chroococcidiopsaceae;D_5__uncultured_Chroococcidiopsaceae;D_6__uncultured_Chroococcidiopsaceae	0	0	0	0	0	0	0	0	0	0	0	0	0	0	0	0	0	0	0	124		0	0	0	0	0	0	0	0	0	124
513574ff92a7b33e16a34ceecbff1413	D_0__Bacteria;D_1__Actinobacteria;D_2__Actinobacteria;D_3__Propionibacteriales;D_4__Propionibacteriaceae;D_5__Cutibacterium;D_6__uncultured	0	0	24	0	0	0	0	0	0	0	0	0	0	0	0	0	0	0	0	0		0	24	0	0	0	0	0	0	0	0
513687870ef6757d50d0065746bbf962	D_0__Bacteria;D_1__Firmicutes;D_2__Clostridia;D_3__Clostridiales;D_4__Family XI;D_5__Anaerococcus;D_6__uncultured Anaerococcus sp.	0	0	0	0	0	0	0	0	0	0	0	0	98	0	0	0	0	0	0	0		0	0	0	0	0	0	98	0	0	0
513b7da153b628137bc5e9656b72e429	D_0__Bacteria;D_1__uncultured_Bacteria;D_2__uncultured_Bacteria;D_3__uncultured_Bacteria;D_4__uncultured_Bacteria;D_5__uncultured_Bacteria;D_6__uncultured_Bacteria	0	0	0	0	0	0	0	0	0	0	0	0	0	0	0	0	0	22	0	0		0	0	0	0	0	0	0	0	22	0
515fbc3bc79523abe3f4b2ae710c0a72	D_0__Bacteria;D_1__uncultured_Bacteria;D_2__uncultured_Bacteria;D_3__uncultured_Bacteria;D_4__uncultured_Bacteria;D_5__uncultured_Bacteria;D_6__uncultured_Bacteria	0	0	0	0	0	0	0	0	0	0	0	0	0	0	0	0	0	8	0	0		0	0	0	0	0	0	0	0	8	0
516cf6441028db5c3d82502ab870420a	D_0__Bacteria;D_1__Bacteroidetes;D_2__Bacteroidia;D_3__Chitinophagales;D_4__Saprospiraceae;D_5__uncultured_Saprospiraceae;D_6__uncultured_Saprospiraceae	0	0	0	0	0	0	0	0	0	0	0	0	0	0	0	0	7	0	0	0		0	0	0	0	0	0	0	0	7	0
516f91928affc683ffbf8be50b83093c	D_0__Bacteria;D_1__Planctomycetes;D_2__Phycisphaerae;D_3__Tepidisphaerales;D_4__WD2101 soil group;D_5__uncultured_Tepidisphaerales;D_6__uncultured_Tepidisphaerales	0	0	0	0	0	0	0	0	0	0	0	0	0	0	0	0	7	0	0	0		0	0	0	0	0	0	0	0	7	0
5171969bff0a69659a386b8786b59c38	D_0__Bacteria;D_1__Firmicutes;D_2__Clostridia;D_3__Clostridiales;D_4__Lachnospiraceae;D_5__Lachnoclostridium;D_6__uncultured	0	0	0	0	0	0	0	0	0	0	23	0	0	0	0	0	0	0	0	0		0	0	0	0	0	23	0	0	0	0
5175cbf56c60f057a473941ad3cd94f4	D_0__Bacteria;D_1__uncultured_Bacteria;D_2__uncultured_Bacteria;D_3__uncultured_Bacteria;D_4__uncultured_Bacteria;D_5__uncultured_Bacteria;D_6__uncultured_Bacteria	0	0	0	0	0	0	0	0	0	0	0	0	0	0	0	0	0	0	0	83		0	0	0	0	0	0	0	0	0	83
5180e532b22be4abf9b393dc0f62cee4	D_0__Bacteria;D_1__Proteobacteria;D_2__Alphaproteobacteria;D_3__Sphingomonadales;D_4__Sphingomonadaceae;D_5__Sphingomonas;D_6__Sphingomonas	0	0	0	0	0	0	0	0	0	30	0	0	0	0	0	0	0	0	0	0		0	0	0	0	30	0	0	0	0	0
51a7cc37ecc864e66f627ad140b513da	D_0__Bacteria;D_1__Chloroflexi;D_2__Anaerolineae;D_3__Caldilineales;D_4__Caldilineaceae;D_5__uncultured_Caldilineaceae;D_6__uncultured_Caldilineaceae	0	0	0	22	0	0	0	0	0	0	0	0	0	0	0	0	0	0	0	0		0	22	0	0	0	0	0	0	0	0
51aefebc812bf0d83b8155bb98b9b01c	D_0__Bacteria;D_1__Firmicutes;D_2__Clostridia;D_3__Clostridiales;D_4__Family XI;D_5__Peptoniphilus;D_6__Peptoniphilus obesi ph1	0	0	0	0	0	0	0	0	0	0	0	0	0	0	70	0	0	0	0	0		0	0	0	0	0	0	0	70	0	0
51ced0e053b0dd2e0b5491539cc87719	D_0__Bacteria;D_1__Firmicutes;D_2__Clostridia;D_3__Clostridiales;D_4__Family XI;D_5__Anaerococcus;D_6__uncultured	0	0	0	0	16	61	68	0	103	0	0	0	0	58	0	96	0	0	41	186		0	0	77	68	103	0	58	96	0	227
51d50405b968007d3810d23f28053294	D_0__Bacteria;D_1__Proteobacteria;D_2__Gammaproteobacteria;D_3__Pseudomonadales;D_4__Moraxellaceae;D_5__Moraxella;D_6__Moraxella atlantae	27	0	0	0	0	0	0	0	0	0	0	0	0	0	0	0	0	0	0	0		27	0	0	0	0	0	0	0	0	0
51f43ed5674b40a7dad1a06c7c0a748d	D_0__Bacteria;D_1__Proteobacteria;D_2__Gammaproteobacteria;D_3__Betaproteobacteriales;D_4__Burkholderiaceae;D_5__uncultured_Burkholderiaceae;D_6__uncultured_Burkholderiaceae	0	0	0	0	0	0	0	0	0	0	0	0	0	0	0	45	0	0	0	0		0	0	0	0	0	0	0	45	0	0
51fb2a6e2d4327a80a533f48d6bf6449	D_0__Bacteria;D_1__Chloroflexi;D_2__Anaerolineae;D_3__SBR1031;D_4__uncultured_Anaerolineae;D_5__uncultured_Anaerolineae;D_6__uncultured_Anaerolineae	0	0	0	0	0	0	0	0	0	0	0	0	0	0	0	0	0	0	10	0		0	0	0	0	0	0	0	0	0	10
51fef12bcdcade7fae0fcbdb74207503	D_0__Bacteria;D_1__Bacteroidetes;D_2__Bacteroidia;D_3__Bacteroidales;D_4__Prevotellaceae;D_5__Prevotella;D_6__Chlamydia trachomatis	0	0	0	0	0	0	0	0	0	0	0	80	0	0	0	0	33	0	0	0		0	0	0	0	0	80	0	0	33	0
5209cd7324ab7a2211eb2a93d78986ca	D_0__Bacteria;D_1__Bacteroidetes;D_2__Bacteroidia;D_3__Chitinophagales;D_4__Chitinophagaceae;D_5__uncultured_Chitinophagaceae;D_6__uncultured_Chitinophagaceae	0	0	0	0	0	0	0	0	0	0	0	0	0	0	0	0	0	51	0	0		0	0	0	0	0	0	0	0	51	0
52143d6d9826ca0228691ad65684f7d9	D_0__Bacteria;D_1__Firmicutes;D_2__Clostridia;D_3__Clostridiales;D_4__Lachnospiraceae;D_5__[Ruminococcus] torques group;D_6__uncultured organism	0	0	0	0	73	0	0	0	0	0	0	0	0	0	0	0	0	0	0	0		0	0	73	0	0	0	0	0	0	0
524600f7ad47317eb226abe471f51945	D_0__Bacteria;D_1__Actinobacteria;D_2__Actinobacteria;D_3__Actinomycetales;D_4__Actinomycetaceae;D_5__Varibaculum;D_6__Varibaculum	0	0	0	0	0	0	0	0	0	73	0	0	0	0	51	0	0	0	0	0		0	0	0	0	73	0	0	51	0	0
5258fbfc2a4f5c66acfabef158bbc143	D_0__Bacteria;D_1__Proteobacteria;D_2__Alphaproteobacteria;D_3__Rhizobiales;D_4__Xanthobacteraceae;D_5__uncultured_Xanthobacteraceae;D_6__uncultured_Xanthobacteraceae	0	0	0	0	0	0	0	0	0	0	0	0	0	0	0	0	61	0	0	0		0	0	0	0	0	0	0	0	61	0
5265ddc614f1a2ee26b382dd4793c84b	D_0__Bacteria;D_1__Firmicutes;D_2__Bacilli;D_3__Bacillales;D_4__Paenibacillaceae;D_5__Aneurinibacillus;D_6__uncultured bacterium	0	0	0	0	0	0	0	0	0	0	0	0	0	0	0	0	0	0	0	23		0	0	0	0	0	0	0	0	0	23
52995f2b9bebf43ff525cc318aeb4829	D_0__Bacteria;D_1__Bacteroidetes;D_2__Bacteroidia;D_3__Flavobacteriales;D_4__Flavobacteriaceae;D_5__Vitellibacter;D_6__Vitellibacter	0	0	0	0	0	0	0	0	0	0	0	0	0	0	3	0	0	0	0	0		0	0	0	0	0	0	0	3	0	0
529fbf5fd9401b2ff0b1107cf2b31bcc	D_0__Bacteria;D_1__Proteobacteria;D_2__Deltaproteobacteria;D_3__Myxococcales;D_4__Blfdi19;D_5__uncultured_Myxococcales;D_6__uncultured_Myxococcales	0	0	0	0	0	0	0	0	0	0	0	7	0	0	0	0	0	0	0	0		0	0	0	0	0	7	0	0	0	0
52e4aa15dba4bc2718e168c3c681217c	D_0__Bacteria;D_1__Actinobacteria;D_2__Actinobacteria;D_3__Corynebacteriales;D_4__Corynebacteriaceae;D_5__Corynebacterium 1;D_6__uncultured	0	0	0	0	0	0	0	0	0	0	10	0	0	0	0	0	0	0	0	0		0	0	0	0	0	10	0	0	0	0
530e8f0d956dcf2d0311eca9a5368961	D_0__Bacteria;D_1__Firmicutes;D_2__Clostridia;D_3__Clostridiales;D_4__Family XI;D_5__Ezakiella;D_6__uncultured bacterium	0	0	0	0	0	0	0	0	0	0	0	0	0	0	0	46	0	0	0	0		0	0	0	0	0	0	0	46	0	0
533c8fd7c4109b980262c17e6b21f0d7	D_0__Bacteria;D_1__Proteobacteria;D_2__uncultured_Proteobacteria;D_3__uncultured_Proteobacteria;D_4__uncultured_Proteobacteria;D_5__uncultured_Proteobacteria;D_6__uncultured_Proteobacteria	0	0	0	0	0	0	0	0	0	0	0	0	0	4	0	0	0	0	0	0		0	0	0	0	0	0	4	0	0	0
533f656c083ea9a19594ddd477545746	D_0__Bacteria;D_1__Actinobacteria;D_2__Actinobacteria;D_3__Propionibacteriales;D_4__Propionibacteriaceae;D_5__Cutibacterium;D_6__uncultured	0	17	0	0	0	0	0	0	0	0	0	0	0	0	0	0	0	0	0	0		17	0	0	0	0	0	0	0	0	0
53451f50e36e9b16ce6f2055be5ea286	D_0__Bacteria;D_1__Proteobacteria;D_2__Gammaproteobacteria;D_3__Pseudomonadales;D_4__Moraxellaceae;D_5__Alkanindiges;D_6__uncultured bacterium	0	0	0	0	0	93	0	0	0	0	0	0	0	0	0	0	0	0	0	0		0	0	93	0	0	0	0	0	0	0
5354f680c898239a80d25d9da91fb58a	D_0__Bacteria;D_1__Bacteroidetes;D_2__Bacteroidia;D_3__Bacteroidales;D_4__Prevotellaceae;D_5__Prevotella;D_6__Prevotella	0	0	0	0	0	0	0	0	0	0	101	0	0	0	0	0	0	0	0	0		0	0	0	0	0	101	0	0	0	0
5361fe6c1685843b3bbbd41696873f63	D_0__Bacteria;D_1__Cyanobacteria;D_2__Oxyphotobacteria;D_3__Nostocales;D_4__uncultured_Nostocales;D_5__uncultured_Nostocales;D_6__uncultured_Nostocales	0	0	0	0	0	0	0	0	0	0	0	0	0	0	0	0	0	25	0	0		0	0	0	0	0	0	0	0	25	0
53774292e86904dc5ee2039ec56a2dbb	D_0__Bacteria;D_1__Proteobacteria;D_2__Alphaproteobacteria;D_3__Acetobacterales;D_4__Acetobacteraceae;D_5__Acidiphilium;D_6__uncultured bacterium	0	0	0	0	0	0	0	0	0	0	0	0	0	46	0	0	0	0	0	0		0	0	0	0	0	0	46	0	0	0
53945b4cdd671635b03320a9cc444458	D_0__Bacteria;D_1__Firmicutes;D_2__Clostridia;D_3__Clostridiales;D_4__Family XI;D_5__Anaerococcus;D_6__uncultured organism	0	0	0	0	0	0	0	0	0	0	0	100	0	0	0	0	0	0	0	0		0	0	0	0	0	100	0	0	0	0
53a2e4c3ee379117c326e1052d5208f3	D_0__Bacteria;D_1__Firmicutes;D_2__Clostridia;D_3__Clostridiales;D_4__Family XI;D_5__Peptoniphilus;D_6__unidentified	0	0	0	0	0	58	0	0	0	54	0	0	0	0	0	51	0	0	0	0		0	0	58	0	54	0	0	51	0	0
53c6b5abf7db22e07b14448a128f671b	D_0__Bacteria;D_1__Proteobacteria;D_2__Gammaproteobacteria;D_3__Betaproteobacteriales;D_4__Neisseriaceae;D_5__Neisseria;D_6__uncultured	0	0	0	0	0	0	0	0	0	0	47	0	0	0	0	0	0	0	0	0		0	0	0	0	0	47	0	0	0	0
53cef7be2803bbe21e8e8aef8c1be333	D_0__Bacteria;D_1__Proteobacteria;D_2__Alphaproteobacteria;D_3__Acetobacterales;D_4__Acetobacteraceae;D_5__Endobacter;D_6__uncultured bacterium	0	0	20	0	0	0	0	0	0	0	0	0	0	0	0	0	0	0	0	0		0	20	0	0	0	0	0	0	0	0
53d7fde086266e85ee2bd3ac701dacf7	D_0__Bacteria;D_1__Gemmatimonadetes;D_2__Gemmatimonadetes;D_3__Gemmatimonadales;D_4__Gemmatimonadaceae;D_5__uncultured_Gemmatimonadaceae;D_6__uncultured Gemmatimonadetes bacterium	0	0	0	0	0	0	0	0	0	0	0	0	0	0	0	0	5	0	0	0		0	0	0	0	0	0	0	0	5	0
53f7832a5dd76bd4932d4de71097fe48	D_0__Bacteria;D_1__Proteobacteria;D_2__Gammaproteobacteria;D_3__Betaproteobacteriales;D_4__Burkholderiaceae;D_5__uncultured_Burkholderiaceae;D_6__uncultured_Burkholderiaceae	0	0	0	0	0	0	0	0	80	0	0	0	0	0	0	0	0	0	0	0		0	0	0	0	80	0	0	0	0	0
5407256888743e0f67ae3579ab287dd1	D_0__Bacteria;D_1__Actinobacteria;D_2__Actinobacteria;D_3__Corynebacteriales;D_4__Dietziaceae;D_5__Dietzia;D_6__uncultured bacterium	0	0	0	0	0	0	0	0	0	0	69	0	0	0	0	0	0	0	0	0		0	0	0	0	0	69	0	0	0	0
540d8dd43a65f36d9dc0d5d59f79f78d	D_0__Bacteria;D_1__Firmicutes;D_2__Clostridia;D_3__Clostridiales;D_4__Ruminococcaceae;D_5__Ruminococcaceae UCG-014;D_6__Ruminococcaceae UCG-014	0	0	0	0	70	0	0	0	0	0	0	0	0	0	0	0	0	0	0	0		0	0	70	0	0	0	0	0	0	0
5416131ae9185924e9f95b8b05126782	D_0__Bacteria;D_1__uncultured_Bacteria;D_2__uncultured_Bacteria;D_3__uncultured_Bacteria;D_4__uncultured_Bacteria;D_5__uncultured_Bacteria;D_6__uncultured_Bacteria	0	0	0	0	0	0	0	0	0	0	0	0	0	0	0	0	0	12	0	0		0	0	0	0	0	0	0	0	12	0
5464fe4a1ef0d9014f3ef9d38f7b6304	D_0__Bacteria;D_1__Bacteroidetes;D_2__Bacteroidia;D_3__Chitinophagales;D_4__Chitinophagaceae;D_5__Flavitalea;D_6__uncultured bacterium	0	0	0	0	0	0	0	0	0	0	0	0	0	41	0	0	0	0	0	0		0	0	0	0	0	0	41	0	0	0
54804f320dc73ab4f1b05a73fe36feb6	D_0__Bacteria;D_1__Bacteroidetes;D_2__Bacteroidia;D_3__Flavobacteriales;D_4__Weeksellaceae;D_5__Cloacibacterium;D_6__uncultured bacterium	0	0	0	0	57	0	0	0	29	0	68	0	0	0	0	0	0	0	59	0		0	0	57	0	29	68	0	0	0	59
54843a4fdf57bb786fe8f2a5ce4fc430	D_0__Bacteria;D_1__Actinobacteria;D_2__Actinobacteria;D_3__Micrococcales;D_4__Brevibacteriaceae;D_5__Brevibacterium;D_6__uncultured	0	0	0	70	0	0	0	0	0	0	0	0	0	0	0	0	0	0	0	0		0	70	0	0	0	0	0	0	0	0
548c28f195627d958248db870c583d4c	D_0__Bacteria;D_1__Firmicutes;D_2__Bacilli;D_3__Bacillales;D_4__Paenibacillaceae;D_5__Thermobacillus;D_6__Thermobacillus	0	0	0	0	0	0	0	0	0	0	0	0	0	0	0	0	0	12	0	0		0	0	0	0	0	0	0	0	12	0
54a56360a76794e6b1351f5b2dcc9940	D_0__Bacteria;D_1__Firmicutes;D_2__Clostridia;D_3__Clostridiales;D_4__Family XI;D_5__Anaerococcus;D_6__uncultured organism	0	0	0	0	0	0	0	0	0	0	63	0	0	0	0	0	0	0	0	0		0	0	0	0	0	63	0	0	0	0
54ae8fd875978b4ead27ef7885668dd5	D_0__Bacteria;D_1__uncultured_Bacteria;D_2__uncultured_Bacteria;D_3__uncultured_Bacteria;D_4__uncultured_Bacteria;D_5__uncultured_Bacteria;D_6__uncultured_Bacteria	0	0	0	0	0	0	0	0	0	0	0	0	0	0	0	0	0	17	0	0		0	0	0	0	0	0	0	0	17	0
54c19808f1a1b7fdf6f12e93fa978402	D_0__Bacteria;D_1__Verrucomicrobia;D_2__Verrucomicrobiae;D_3__Verrucomicrobiales;D_4__Verrucomicrobiaceae;D_5__Prosthecobacter;D_6__Prosthecobacter	0	0	0	0	0	0	0	0	0	0	0	0	0	0	0	0	0	25	0	0		0	0	0	0	0	0	0	0	25	0
54c9560ee785d0f68511e5443f9b312f	D_0__Bacteria;D_1__Firmicutes;D_2__Erysipelotrichia;D_3__Erysipelotrichales;D_4__Erysipelotrichaceae;D_5__Holdemanella;D_6__uncultured bacterium	0	0	0	0	0	0	0	0	0	0	0	0	0	0	0	86	0	0	0	0		0	0	0	0	0	0	0	86	0	0
54ca54445953410de9cfbbc63aa2d6a2	D_0__Bacteria;D_1__Proteobacteria;D_2__Alphaproteobacteria;D_3__Rhodospirillales;D_4__uncultured_Rhodospirillales;D_5__uncultured_Rhodospirillales;D_6__uncultured_Rhodospirillales	0	0	0	0	0	0	37	0	0	0	0	0	0	0	0	0	0	0	0	0		0	0	0	37	0	0	0	0	0	0
54d1ed9632d5191b333fcff01fad7920	D_0__Bacteria;D_1__Actinobacteria;D_2__Actinobacteria;D_3__Micrococcales;D_4__Micrococcaceae;D_5__uncultured_Microbacteriaceae;D_6__uncultured_Microbacteriaceae	0	0	0	0	0	0	0	0	0	0	0	0	0	0	0	0	0	91	0	0		0	0	0	0	0	0	0	0	91	0
54f052aad41043a9f58ef6e09a09c0bc	D_0__Bacteria;D_1__Proteobacteria;D_2__Alphaproteobacteria;D_3__Acetobacterales;D_4__Acetobacteraceae;D_5__Craurococcus;D_6__uncultured bacterium	0	0	0	0	0	0	0	0	0	65	0	0	0	0	0	0	0	0	0	0		0	0	0	0	65	0	0	0	0	0
54f10ce8136234b8e8087f817ea46dce	D_0__Bacteria;D_1__Firmicutes;D_2__Clostridia;D_3__Clostridiales;D_4__Ruminococcaceae;D_5__Oscillibacter;D_6__uncultured organism	0	0	0	0	0	0	8	0	0	0	0	0	0	0	0	0	0	0	0	0		0	0	0	8	0	0	0	0	0	0
5500f4f8a8bf4160db700af40c9fab24	D_0__Bacteria;D_1__Firmicutes;D_2__Clostridia;D_3__Clostridiales;D_4__Family XVII;D_5__Thermaerobacter;D_6__Thermaerobacter	0	0	0	0	0	0	0	0	0	0	0	0	0	0	0	0	0	7	0	0		0	0	0	0	0	0	0	0	7	0
552b4618cb42d8847ef4ef679ac5bdef	D_0__Bacteria;D_1__Bacteroidetes;D_2__Bacteroidia;D_3__Bacteroidales;D_4__Paludibacteraceae;D_5__uncultured_Paludibacteraceae;D_6__uncultured_Paludibacteraceae	0	0	0	0	0	0	0	0	0	0	0	0	2	0	0	0	0	0	0	0		0	0	0	0	0	0	2	0	0	0
55515f468d6b73cf561b8cbd53ffc48d	D_0__Bacteria;D_1__Proteobacteria;D_2__Gammaproteobacteria;D_3__Pseudomonadales;D_4__Moraxellaceae;D_5__Enhydrobacter;D_6__uncultured	0	0	0	0	0	0	0	0	0	0	0	0	0	4	0	0	0	0	0	0		0	0	0	0	0	0	4	0	0	0
55519c2716b58b61739e307f57ec9963	D_0__Bacteria;D_1__Proteobacteria;D_2__Gammaproteobacteria;D_3__Betaproteobacteriales;D_4__Burkholderiaceae;D_5__Parasutterella;D_6__uncultured organism	0	0	0	0	0	0	0	0	0	46	0	0	0	0	0	0	0	0	0	0		0	0	0	0	46	0	0	0	0	0
556790c134f4d345d71b842c8d0a3137	D_0__Bacteria;D_1__Actinobacteria;D_2__Actinobacteria;D_3__Kineosporiales;D_4__Kineosporiaceae;D_5__Kineococcus;D_6__uncultured bacterium	0	0	0	0	0	0	0	0	0	0	0	0	0	10	0	0	0	0	0	0		0	0	0	0	0	0	10	0	0	0
55d70baea3e58056e46780d3152193e7	D_0__Bacteria;D_1__Firmicutes;D_2__Clostridia;D_3__Clostridiales;D_4__Lachnospiraceae;D_5__[Eubacterium] eligens group;D_6__uncultured	0	0	0	0	0	0	0	0	0	35	0	0	0	0	0	0	0	0	0	0		0	0	0	0	35	0	0	0	0	0
55fe7a6fb45e4179d12156ba29684847	D_0__Bacteria;D_1__Actinobacteria;D_2__Actinobacteria;D_3__Corynebacteriales;D_4__Corynebacteriaceae;D_5__Lawsonella;D_6__uncultured bacterium	0	0	0	0	0	0	0	0	0	0	0	0	0	0	118	0	0	0	0	0		0	0	0	0	0	0	0	118	0	0
56029f3b246d4b489c233c0aa5788b3d	D_0__Bacteria;D_1__Proteobacteria;D_2__Alphaproteobacteria;D_3__Azospirillales;D_4__Azospirillaceae;D_5__Skermanella;D_6__Skermanella	0	0	0	0	0	0	0	0	0	0	0	0	0	0	0	0	80	0	0	0		0	0	0	0	0	0	0	0	80	0
56044dccd4b259bf9c204fd7e2010b3c	D_0__Bacteria;D_1__Proteobacteria;D_2__Gammaproteobacteria;D_3__Aeromonadales;D_4__Aeromonadaceae;D_5__Aeromonas;D_6__uncultured	0	0	0	0	0	0	0	0	0	0	0	0	0	0	0	0	0	0	29	0		0	0	0	0	0	0	0	0	0	29
5623893b12d231ec8a2e9017da6cb14b	D_0__Bacteria;D_1__Proteobacteria;D_2__Gammaproteobacteria;D_3__Pasteurellales;D_4__Pasteurellaceae;D_5__uncultured_Pasteurellaceae;D_6__uncultured_Pasteurellaceae	0	0	0	0	0	0	0	0	0	0	0	0	0	0	101	0	0	0	0	0		0	0	0	0	0	0	0	101	0	0
5638585b885c20310efe48c07f0c2728	D_0__Bacteria;D_1__Proteobacteria;D_2__Alphaproteobacteria;D_3__Rhodobacterales;D_4__Rhodobacteraceae;D_5__Paracoccus;D_6__metagenome	0	0	0	0	0	0	0	0	0	0	78	0	0	0	0	0	0	0	0	0		0	0	0	0	0	78	0	0	0	0
563d8a5361145e6a6e8214d01a7f9303	D_0__Bacteria;D_1__Bacteroidetes;D_2__Bacteroidia;D_3__Cytophagales;D_4__Hymenobacteraceae;D_5__Hymenobacter;D_6__uncultured bacterium	0	0	0	0	0	0	0	0	0	0	0	13	0	0	0	0	0	0	0	0		0	0	0	0	0	13	0	0	0	0
564d679eda3889dd45a2d34d8a686f02	D_0__Bacteria;D_1__Acidobacteria;D_2__Subgroup 5;D_3__uncultured;D_4__uncultured_Acidobacteria;D_5__uncultured_Acidobacteria;D_6__uncultured_Acidobacteria	0	0	0	0	0	0	0	0	0	0	0	0	0	0	0	0	0	7	0	0		0	0	0	0	0	0	0	0	7	0
565383a48aaf16e89f7ab69743758698	D_0__Bacteria;D_1__Proteobacteria;D_2__Gammaproteobacteria;D_3__KI89A clade;D_4__uncultured_Gammaproteobacteria;D_5__uncultured_Gammaproteobacteria;D_6__uncultured_Gammaproteobacteria	0	0	0	0	0	0	0	0	0	0	0	0	0	0	0	0	0	0	15	0		0	0	0	0	0	0	0	0	0	15
5658bf41a27f1e10258d6904a005e5fb	D_0__Bacteria;D_1__Proteobacteria;D_2__Gammaproteobacteria;D_3__Betaproteobacteriales;D_4__Burkholderiaceae;D_5__Massilia;D_6__uncultured	0	0	0	0	0	0	0	0	0	0	0	0	53	0	0	0	0	0	0	0		0	0	0	0	0	0	53	0	0	0
565fbb7cdce2d08aa8162d41520899fd	D_0__Bacteria;D_1__Proteobacteria;D_2__Alphaproteobacteria;D_3__Acetobacterales;D_4__Acetobacteraceae;D_5__uncultured_Acetobacteraceae;D_6__uncultured_Acetobacteraceae	0	44	0	0	0	0	0	0	0	0	0	0	0	0	0	0	0	0	0	0		44	0	0	0	0	0	0	0	0	0
5675d407ec60534c4f7870622735cf20	D_0__Bacteria;D_1__Bacteroidetes;D_2__Bacteroidia;D_3__Cytophagales;D_4__Spirosomaceae;D_5__Spirosoma;D_6__Spirosoma	0	0	0	0	0	0	0	0	0	0	0	0	0	0	0	0	0	21	0	0		0	0	0	0	0	0	0	0	21	0
569110f08f8fef4bf1bfda4d0b56a250	D_0__Bacteria;D_1__uncultured_Bacteria;D_2__uncultured_Bacteria;D_3__uncultured_Bacteria;D_4__uncultured_Bacteria;D_5__uncultured_Bacteria;D_6__uncultured_Bacteria	0	0	0	0	0	0	0	0	0	0	0	0	0	0	0	0	0	29	0	0		0	0	0	0	0	0	0	0	29	0
56b1645f2cde969bfee01bf1acdd364c	D_0__Bacteria;D_1__Proteobacteria;D_2__Deltaproteobacteria;D_3__Myxococcales;D_4__Polyangiaceae;D_5__Pajaroellobacter;D_6__uncultured	0	0	0	0	0	0	0	0	0	0	0	0	0	0	0	0	22	0	0	0		0	0	0	0	0	0	0	0	22	0
56c7b84516fbb4aa03e2aff6d5b71a1b	D_0__Bacteria;D_1__Proteobacteria;D_2__Alphaproteobacteria;D_3__Rhizobiales;D_4__Beijerinckiaceae;D_5__Methylobacterium;D_6__uncultured	0	0	0	0	0	0	0	0	0	0	0	0	0	0	0	20	0	0	0	0		0	0	0	0	0	0	0	20	0	0
56ce1002bb07e6ccb2136bd3718993bd	D_0__Bacteria;D_1__Chloroflexi;D_2__Anaerolineae;D_3__Anaerolineales;D_4__Anaerolineaceae;D_5__Longilinea;D_6__uncultured	0	0	0	0	0	0	0	0	0	0	0	0	0	0	0	0	0	9	0	0		0	0	0	0	0	0	0	0	9	0
56e4e4ea777a1b239d7df10aef190670	D_0__Bacteria;D_1__Proteobacteria;D_2__Deltaproteobacteria;D_3__Oligoflexales;D_4__Oligoflexaceae;D_5__Silvanigrella;D_6__Silvanigrella	0	0	0	0	0	0	0	0	0	0	0	0	0	0	0	0	0	0	3	0		0	0	0	0	0	0	0	0	0	3
5704223185fa78f4401cd8ac8c702b01	D_0__Bacteria;D_1__uncultured_Bacteria;D_2__uncultured_Bacteria;D_3__uncultured_Bacteria;D_4__uncultured_Bacteria;D_5__uncultured_Bacteria;D_6__uncultured_Bacteria	0	0	0	0	0	0	0	108	0	0	0	0	0	0	0	0	0	0	0	0		0	0	0	108	0	0	0	0	0	0
57192a8010aa36f107b65088217a1933	D_0__Bacteria;D_1__Proteobacteria;D_2__Alphaproteobacteria;D_3__Caulobacterales;D_4__Caulobacteraceae;D_5__Caulobacter;D_6__metagenome	0	0	0	0	0	0	0	0	0	0	0	0	0	0	0	0	0	0	0	51		0	0	0	0	0	0	0	0	0	51
571ac4bed073887e1aaa5e39b586a7bc	D_0__Bacteria;D_1__Proteobacteria;D_2__Alphaproteobacteria;D_3__Acetobacterales;D_4__Acetobacteraceae;D_5__Craurococcus;D_6__uncultured bacterium	0	0	0	0	0	0	0	0	0	0	0	6	0	0	0	0	0	0	0	0		0	0	0	0	0	6	0	0	0	0
576dbf825f87bce51629df563595c167	D_0__Bacteria;D_1__Patescibacteria;D_2__Saccharimonadia;D_3__Saccharimonadales;D_4__uncultured_Saccharimonadales;D_5__uncultured_Saccharimonadales;D_6__uncultured_Saccharimonadales	6	0	0	0	0	0	0	0	0	0	0	0	0	0	0	0	0	0	0	0		6	0	0	0	0	0	0	0	0	0
577a0dc0b8b69d06e8ef3d9bf4ea0f25	D_0__Bacteria;D_1__Proteobacteria;D_2__Alphaproteobacteria;D_3__Caulobacterales;D_4__Caulobacteraceae;D_5__Brevundimonas;D_6__uncultured alpha proteobacterium	0	0	0	0	0	0	0	0	0	0	0	0	0	0	0	0	0	0	41	0		0	0	0	0	0	0	0	0	0	41
57d2d9122a111f0dd60c20c68f1e2a79	D_0__Bacteria;D_1__Actinobacteria;D_2__Acidimicrobiia;D_3__Microtrichales;D_4__Ilumatobacteraceae;D_5__Ilumatobacter;D_6__uncultured bacterium	0	0	0	24	0	0	0	0	0	0	0	0	0	0	0	0	0	0	0	0		0	24	0	0	0	0	0	0	0	0
57e24c77a000ff1c8b1326c1316c64d1	D_0__Bacteria;D_1__Actinobacteria;D_2__Actinobacteria;D_3__Micrococcales;D_4__Brevibacteriaceae;D_5__Brevibacterium;D_6__uncultured	0	0	0	0	0	70	0	0	0	0	0	0	0	0	0	0	0	0	0	0		0	0	70	0	0	0	0	0	0	0
57ec9dc3f305d5eb1c4945cacfe41116	D_0__Bacteria;D_1__Firmicutes;D_2__Erysipelotrichia;D_3__Erysipelotrichales;D_4__Erysipelotrichaceae;D_5__Erysipelatoclostridium;D_6__uncultured	0	0	0	0	0	0	0	0	13	0	0	0	0	0	0	0	0	0	0	0		0	0	0	0	13	0	0	0	0	0
57f79202eb1a4de16bb2835747a805a6	D_0__Bacteria;D_1__Dependentiae;D_2__Babeliae;D_3__Babeliales;D_4__Vermiphilaceae;D_5__uncultured_Vermiphilaceae;D_6__uncultured_Vermiphilaceae	0	0	0	0	0	0	0	0	0	0	0	0	0	0	0	0	0	0	8	0		0	0	0	0	0	0	0	0	0	8
57fdb5a52b3a77edacce9c90fb865351	D_0__Bacteria;D_1__Proteobacteria;D_2__Deltaproteobacteria;D_3__Myxococcales;D_4__BIrii41;D_5__uncultured_Myxococcales;D_6__uncultured_Myxococcales	0	0	0	0	0	0	0	0	0	0	0	0	0	0	0	0	0	0	0	12		0	0	0	0	0	0	0	0	0	12
5809deec3339bde9e628eb4fb2db35b1	D_0__Bacteria;D_1__Firmicutes;D_2__Clostridia;D_3__Clostridiales;D_4__Lachnospiraceae;D_5__uncultured_Lachnospiraceae;D_6__uncultured_Lachnospiraceae	0	0	0	0	11	0	0	0	0	0	0	0	0	0	0	0	0	0	0	0		0	0	11	0	0	0	0	0	0	0
583f8e67322107a85a3d4f4faf4f4284	D_0__Bacteria;D_1__Actinobacteria;D_2__Actinobacteria;D_3__Micrococcales;D_4__Micrococcaceae;D_5__Garicola;D_6__uncultured bacterium	0	0	0	0	0	0	0	0	0	0	0	0	0	0	51	0	0	0	0	0		0	0	0	0	0	0	0	51	0	0
58567a1910a4d724b4fcfae6e43a1b0f	D_0__Bacteria;D_1__Actinobacteria;D_2__Actinobacteria;D_3__Micrococcales;D_4__Intrasporangiaceae;D_5__uncultured_Intrasporangiaceae;D_6__uncultured_Intrasporangiaceae	0	0	0	0	0	0	127	0	0	0	0	0	0	0	0	0	0	0	0	0		0	0	0	127	0	0	0	0	0	0
5859e83e0188f20ca3a9ef2a74ffd72f	D_0__Bacteria;D_1__Verrucomicrobia;D_2__Verrucomicrobiae;D_3__Opitutales;D_4__Opitutaceae;D_5__IMCC26134;D_6__metagenome	0	0	0	0	0	0	0	0	0	0	0	0	0	0	0	0	0	10	0	0		0	0	0	0	0	0	0	0	10	0
587dd44554bdab85475a639f7d33096e	D_0__Bacteria;D_1__Firmicutes;D_2__Clostridia;D_3__Clostridiales;D_4__Peptostreptococcaceae;D_5__Terrisporobacter;D_6__Terrisporobacter	0	0	0	0	0	0	0	0	0	97	0	0	0	0	0	0	0	0	0	0		0	0	0	0	97	0	0	0	0	0
587fce62240b58beb33936bf9f7699f9	D_0__Bacteria;D_1__Proteobacteria;D_2__Gammaproteobacteria;D_3__Pseudomonadales;D_4__Pseudomonadaceae;D_5__Pseudomonas;D_6__Pseudomonas	0	0	0	0	0	0	0	0	0	0	0	0	0	0	0	0	0	40	0	0		0	0	0	0	0	0	0	0	40	0
5896368f387a6532c4f827e7f9030b2e	D_0__Bacteria;D_1__Firmicutes;D_2__Clostridia;D_3__Clostridiales;D_4__Lachnospiraceae;D_5__Catonella;D_6__uncultured bacterium	0	0	13	0	0	0	0	0	0	0	0	0	0	0	0	0	0	0	0	0		0	13	0	0	0	0	0	0	0	0
5899da5a23e8775ae6213ad8771ede7c	D_0__Bacteria;D_1__Proteobacteria;D_2__Alphaproteobacteria;D_3__Rhizobiales;D_4__Rhizobiaceae;D_5__Allorhizobium-Neorhizobium-Pararhizobium-Rhizobium;D_6__uncultured	0	0	0	0	0	0	0	0	0	0	0	0	51	0	0	0	0	0	0	0		0	0	0	0	0	0	51	0	0	0
58a4dfc73bc45f4032f8f1845a0e7d71	D_0__Bacteria;D_1__Bacteroidetes;D_2__Bacteroidia;D_3__Bacteroidales;D_4__Prevotellaceae;D_5__Prevotella;D_6__Prevotella nigrescens	0	0	0	0	0	0	0	0	0	0	0	0	0	0	0	0	11	0	0	0		0	0	0	0	0	0	0	0	11	0
58dfdaf244e49de938276d68284de1d1	D_0__Bacteria;D_1__Actinobacteria;D_2__Actinobacteria;D_3__Frankiales;D_4__Frankiaceae;D_5__Jatrophihabitans;D_6__uncultured	0	0	0	0	0	0	0	0	0	0	0	0	0	41	0	0	0	0	0	0		0	0	0	0	0	0	41	0	0	0
58e50d69619f4e8833fafd6bdefc94a5	D_0__Bacteria;D_1__Firmicutes;D_2__Clostridia;D_3__Clostridiales;D_4__Clostridiaceae 1;D_5__Clostridium sensu stricto 13;D_6__uncultured bacterium	0	0	0	0	0	0	0	0	0	0	0	0	0	7	0	0	0	0	0	0		0	0	0	0	0	0	7	0	0	0
591034db6f8a7ad0bbf74c07854970da	D_0__Bacteria;D_1__Actinobacteria;D_2__Actinobacteria;D_3__Corynebacteriales;D_4__Corynebacteriaceae;D_5__Corynebacterium 1;D_6__uncultured	44	0	0	0	0	52	21	0	0	0	0	0	0	0	90	0	0	0	0	0		44	0	52	21	0	0	0	90	0	0
59746a9d865f751c48f22b823b2caf3a	D_0__Bacteria;D_1__Proteobacteria;D_2__Gammaproteobacteria;D_3__Betaproteobacteriales;D_4__Burkholderiaceae;D_5__Sutterella;D_6__Sutterella	0	0	0	0	0	0	0	0	0	0	0	0	0	0	0	0	0	0	0	18		0	0	0	0	0	0	0	0	0	18
5980e0cae91f9efae1ba8ab0eaa6d29d	D_0__Bacteria;D_1__Proteobacteria;D_2__Alphaproteobacteria;D_3__Acetobacterales;D_4__Acetobacteraceae;D_5__uncultured_Acetobacteraceae;D_6__uncultured_Acetobacteraceae	0	0	0	0	0	0	0	0	0	0	0	0	0	0	0	0	0	0	0	54		0	0	0	0	0	0	0	0	0	54
59837d8039db13e3c222503423cc2078	D_0__Bacteria;D_1__Proteobacteria;D_2__Gammaproteobacteria;D_3__Pseudomonadales;D_4__Moraxellaceae;D_5__Acinetobacter;D_6__uncultured	0	0	0	0	0	0	0	0	0	0	0	60	0	0	0	0	0	0	49	0		0	0	0	0	0	60	0	0	0	49
5992e4061379436678c4e967b3bff575	D_0__Bacteria;D_1__Bacteroidetes;D_2__Bacteroidia;D_3__Flavobacteriales;D_4__Weeksellaceae;D_5__Chryseobacterium;D_6__uncultured Bacteroidetes bacterium	0	0	0	0	0	0	0	0	0	0	0	0	0	0	0	0	0	0	0	30		0	0	0	0	0	0	0	0	0	30
599ed219bd67f877bfd27eaf9c283215	D_0__Bacteria;D_1__Actinobacteria;D_2__Actinobacteria;D_3__Bifidobacteriales;D_4__Bifidobacteriaceae;D_5__Bifidobacterium;D_6__uncultured	0	69	0	0	0	0	0	0	0	0	0	0	0	0	0	0	0	0	0	0		69	0	0	0	0	0	0	0	0	0
59aaabe5a69afedfd6f3aab0ae9988fb	D_0__Bacteria;D_1__Proteobacteria;D_2__Alphaproteobacteria;D_3__Sphingomonadales;D_4__Sphingomonadaceae;D_5__Sphingomonas;D_6__Sphingomonas	0	0	0	0	0	0	0	0	0	0	0	0	0	0	0	0	0	53	0	0		0	0	0	0	0	0	0	0	53	0
59af89a7d8cb79d7737cf3e9f4ddb7d0	D_0__Bacteria;D_1__Actinobacteria;D_2__Thermoleophilia;D_3__Solirubrobacterales;D_4__Solirubrobacteraceae;D_5__Patulibacter;D_6__uncultured bacterium	0	0	0	0	4	0	0	0	0	0	0	0	0	0	0	0	0	0	0	0		0	0	4	0	0	0	0	0	0	0
59c3663c7019ba7745214188607e913f	D_0__Bacteria;D_1__Bacteroidetes;D_2__Bacteroidia;D_3__Sphingobacteriales;D_4__Sphingobacteriaceae;D_5__Solitalea;D_6__Solitalea	0	0	0	0	0	0	0	0	0	0	0	0	0	0	0	0	0	23	0	0		0	0	0	0	0	0	0	0	23	0
59c655a1bc2ff6bbeebdc50ad1d6ba70	D_0__Bacteria;D_1__Actinobacteria;D_2__Thermoleophilia;D_3__Gaiellales;D_4__uncultured_Gaiellales;D_5__uncultured_Gaiellales;D_6__uncultured_Gaiellales	0	0	0	0	0	0	0	0	0	0	0	0	0	0	0	0	0	25	0	0		0	0	0	0	0	0	0	0	25	0
59f1ef201cc6c702ae784dbc85c4d399	D_0__Bacteria;D_1__Actinobacteria;D_2__Thermoleophilia;D_3__Gaiellales;D_4__uncultured_Gaiellales;D_5__uncultured_Gaiellales;D_6__uncultured Solirubrobacter sp.	0	0	0	0	0	0	0	0	0	0	0	0	0	0	0	0	0	12	0	0		0	0	0	0	0	0	0	0	12	0
59f3212b3ac34d10fcc35eb3c40bafc0	D_0__Bacteria;D_1__Proteobacteria;D_2__Alphaproteobacteria;D_3__Rhizobiales;D_4__Rhizobiaceae;D_5__uncultured_Rhizobiaceae;D_6__uncultured_Rhizobiaceae	0	0	0	0	0	0	0	0	0	0	0	0	0	0	0	0	0	0	102	0		0	0	0	0	0	0	0	0	0	102
59ff15d0448d04dc95c816504c12f83c	D_0__Bacteria;D_1__Planctomycetes;D_2__Planctomycetacia;D_3__Planctomycetales;D_4__Rubinisphaeraceae;D_5__SH-PL14;D_6__SH-PL14	0	0	0	29	0	0	0	0	0	0	0	0	0	0	0	0	0	0	0	0		0	29	0	0	0	0	0	0	0	0
5a1212e570e939be813fc07c038dd07e	D_0__Bacteria;D_1__Firmicutes;D_2__Clostridia;D_3__Thermoanaerobacterales;D_4__Thermoanaerobacteraceae;D_5__Syntrophaceticus;D_6__Syntrophaceticus	0	0	0	9	0	0	0	0	0	0	0	0	0	0	0	0	0	0	0	0		0	9	0	0	0	0	0	0	0	0
5a121b7460f54963f16663670765fc00	D_0__Bacteria;D_1__Firmicutes;D_2__Bacilli;D_3__Bacillales;D_4__Staphylococcaceae;D_5__Staphylococcus;D_6__Staphylococcus	740	517	177	355	130	529	229	290	323	467	436	148	92	282	444	704	238	314	88	88		1257	532	659	519	790	584	374	1148	552	176
5a125e9359f87a2267c0303b2953d751	D_0__Bacteria;D_1__Proteobacteria;D_2__Gammaproteobacteria;D_3__Enterobacteriales;D_4__Enterobacteriaceae;D_5__Escherichia-Shigella;D_6__uncultured	0	0	0	62	0	0	0	0	0	0	0	0	0	0	0	0	0	0	0	0		0	62	0	0	0	0	0	0	0	0
5a166dee6104d1dc90cf32442a063108	D_0__Bacteria;D_1__Fusobacteria;D_2__Fusobacteriia;D_3__Fusobacteriales;D_4__Leptotrichiaceae;D_5__Leptotrichia;D_6__uncultured	0	0	0	0	0	0	0	0	0	0	51	0	0	0	0	0	0	0	0	0		0	0	0	0	0	51	0	0	0	0
5a1bf4bba6a3cea7bb4167390c7f77bf	D_0__Bacteria;D_1__Firmicutes;D_2__Bacilli;D_3__Lactobacillales;D_4__Carnobacteriaceae;D_5__Granulicatella;D_6__uncultured	0	0	0	0	0	0	0	0	0	0	0	0	0	0	0	0	45	0	0	0		0	0	0	0	0	0	0	0	45	0
5a24f55a1f195d211d3e51a1b2cf03c1	D_0__Bacteria;D_1__Verrucomicrobia;D_2__Verrucomicrobiae;D_3__Verrucomicrobiales;D_4__Rubritaleaceae;D_5__Luteolibacter;D_6__uncultured bacterium	0	0	0	0	0	0	0	0	0	0	0	0	0	0	0	0	0	0	0	24		0	0	0	0	0	0	0	0	0	24
5a2b1398ed7851225d290d4b7aa0fc5c	D_0__Bacteria;D_1__Actinobacteria;D_2__Actinobacteria;D_3__Corynebacteriales;D_4__Corynebacteriaceae;D_5__Corynebacterium 1;D_6__uncultured Corynebacterium sp.	0	0	0	0	0	0	0	0	0	0	0	0	0	0	0	2	0	0	0	0		0	0	0	0	0	0	0	2	0	0
5a3923c7716925cad915e43c1aa5c316	D_0__Bacteria;D_1__Proteobacteria;D_2__Alphaproteobacteria;D_3__Reyranellales;D_4__Reyranellaceae;D_5__Reyranella;D_6__Reyranella	0	0	0	0	0	0	0	0	0	0	0	0	0	0	0	0	0	6	0	0		0	0	0	0	0	0	0	0	6	0
5a4893171f2741a75acb59ad624204b2	D_0__Bacteria;D_1__Nitrospirae;D_2__Nitrospira;D_3__Nitrospirales;D_4__Nitrospiraceae;D_5__Nitrospira;D_6__uncultured soil bacterium	0	0	0	0	0	0	0	0	0	0	0	0	0	0	0	0	12	0	0	0		0	0	0	0	0	0	0	0	12	0
5a59f28552c53416f46fd0122dbc4091	D_0__Bacteria;D_1__Firmicutes;D_2__Bacilli;D_3__Bacillales;D_4__Staphylococcaceae;D_5__Jeotgalicoccus;D_6__uncultured bacterium	28	0	0	0	0	0	0	0	0	0	0	0	0	0	0	0	0	0	0	0		28	0	0	0	0	0	0	0	0	0
5a73d5cee862b91bd1e53829a927b125	D_0__Bacteria;D_1__Chloroflexi;D_2__Ktedonobacteria;D_3__Ktedonobacterales;D_4__Ktedonobacteraceae;D_5__HSB OF53-F07;D_6__uncultured Ktedonobacter sp.	0	0	0	0	0	0	0	0	0	6	0	0	0	0	0	0	0	0	0	0		0	0	0	0	6	0	0	0	0	0
5a7c26f9f60c8074f40dd1e862373ffa	D_0__Bacteria;D_1__Firmicutes;D_2__Erysipelotrichia;D_3__Erysipelotrichales;D_4__Erysipelotrichaceae;D_5__Turicibacter;D_6__Turicibacter	0	0	0	0	0	0	0	0	0	40	0	0	0	0	0	0	0	0	0	0		0	0	0	0	40	0	0	0	0	0
5a92949686cb836b532ed052e8f7a153	D_0__Bacteria;D_1__Bacteroidetes;D_2__Bacteroidia;D_3__Cytophagales;D_4__Spirosomaceae;D_5__uncultured_Spirosomaceae;D_6__uncultured_Spirosomaceae	0	0	0	0	0	0	0	0	0	0	0	0	0	0	4	0	0	0	0	0		0	0	0	0	0	0	0	4	0	0
5a95763739504c77d66a423e2d0f77e8	D_0__Bacteria;D_1__Actinobacteria;D_2__Actinobacteria;D_3__Micrococcales;D_4__Dermabacteraceae;D_5__Dermabacter;D_6__uncultured bacterium	0	45	0	0	0	0	0	0	0	0	0	0	0	0	0	0	0	0	0	0		45	0	0	0	0	0	0	0	0	0
5aac6458a9ed0d64db44a3b43170cede	D_0__Bacteria;D_1__Proteobacteria;D_2__Alphaproteobacteria;D_3__Sphingomonadales;D_4__Sphingomonadaceae;D_5__uncultured_Sphingomonadaceae;D_6__uncultured_Sphingomonadaceae	0	0	0	0	0	0	0	0	0	0	0	0	0	0	0	0	0	45	0	0		0	0	0	0	0	0	0	0	45	0
5ac1472463431d8a6d058bfc080d16ec	D_0__Bacteria;D_1__Proteobacteria;D_2__Alphaproteobacteria;D_3__Rhodobacterales;D_4__Rhodobacteraceae;D_5__Paracoccus;D_6__uncultured	0	0	0	0	0	61	0	0	0	0	0	0	0	0	0	0	0	0	91	0		0	0	61	0	0	0	0	0	0	91
5acc14040d47f21d1c1854ba9e4d4ce6	D_0__Bacteria;D_1__Planctomycetes;D_2__Phycisphaerae;D_3__Tepidisphaerales;D_4__WD2101 soil group;D_5__uncultured_Tepidisphaerales;D_6__uncultured_Tepidisphaerales	0	0	0	0	0	0	0	0	0	0	0	0	0	0	0	0	0	0	0	3		0	0	0	0	0	0	0	0	0	3
5aef5c075c11251f578f0ae8676e9664	D_0__Bacteria;D_1__Actinobacteria;D_2__Actinobacteria;D_3__Actinomycetales;D_4__Actinomycetaceae;D_5__Varibaculum;D_6__Varibaculum	0	0	0	0	0	48	60	0	0	0	0	0	0	0	0	0	0	0	0	0		0	0	48	60	0	0	0	0	0	0
5b463fb56ba23f3e9aa8397cfb1f19b7	D_0__Bacteria;D_1__Bacteroidetes;D_2__Bacteroidia;D_3__Sphingobacteriales;D_4__uncultured_Sphingobacteriales;D_5__uncultured_Sphingobacteriales;D_6__uncultured_Sphingobacteriales	0	0	0	0	0	0	0	0	0	0	0	0	0	0	0	0	0	19	0	0		0	0	0	0	0	0	0	0	19	0
5b58876edaaf2e7060777121af1b5de4	D_0__Bacteria;D_1__Proteobacteria;D_2__Gammaproteobacteria;D_3__Vibrionales;D_4__Vibrionaceae;D_5__Photobacterium;D_6__uncultured bacterium	0	0	0	0	0	0	0	0	0	0	0	0	0	0	30	0	0	0	0	0		0	0	0	0	0	0	0	30	0	0
5b5e023d6eae839d09738184eec40e3f	D_0__Bacteria;D_1__Verrucomicrobia;D_2__Verrucomicrobiae;D_3__Chthoniobacterales;D_4__Xiphinematobacteraceae;D_5__Candidatus Xiphinematobacter;D_6__uncultured bacterium	0	0	0	0	0	0	0	0	0	32	0	0	0	0	0	0	0	0	0	0		0	0	0	0	32	0	0	0	0	0
5b79d80d53493d028796147b3dbf10d1	D_0__Bacteria;D_1__Bacteroidetes;D_2__Bacteroidia;D_3__Bacteroidales;D_4__Barnesiellaceae;D_5__Barnesiella;D_6__uncultured	0	0	0	0	91	0	0	0	0	0	0	0	0	0	0	0	0	0	0	0		0	0	91	0	0	0	0	0	0	0
5b7e6c4afaa73452ebe396fd0d7272aa	D_0__Bacteria;D_1__Planctomycetes;D_2__Planctomycetacia;D_3__Pirellulales;D_4__Pirellulaceae;D_5__Pirellula;D_6__uncultured Planctomycetales bacterium	0	0	0	0	0	0	0	0	0	0	0	0	0	7	0	0	0	0	0	0		0	0	0	0	0	0	7	0	0	0
5b8134a75a7c5cf158237bc0de60d904	D_0__Bacteria;D_1__Bacteroidetes;D_2__Bacteroidia;D_3__Cytophagales;D_4__Microscillaceae;D_5__uncultured_Microscillaceae;D_6__uncultured_Microscillaceae	12	0	0	0	0	0	0	0	0	0	0	0	0	0	0	0	0	0	0	0		12	0	0	0	0	0	0	0	0	0
5b835b5fe5f51a1c71d657f19731ff4d	D_0__Bacteria;D_1__Actinobacteria;D_2__Actinobacteria;D_3__Micrococcales;D_4__Brevibacteriaceae;D_5__Brevibacterium;D_6__uncultured	80	0	0	0	0	0	68	0	0	0	0	0	0	0	0	0	0	0	0	0		80	0	0	68	0	0	0	0	0	0
5b83818cdd3655ab5adad4b0b1989d77	D_0__Bacteria;D_1__Acidobacteria;D_2__Acidobacteriia;D_3__Solibacterales;D_4__Solibacteraceae (Subgroup 3);D_5__Paludibaculum;D_6__uncultured bacterium	0	0	0	37	0	0	0	0	0	0	0	0	0	0	0	0	0	0	0	0		0	37	0	0	0	0	0	0	0	0
5b9710e4b4bab2a822b4f4111d351ae8	D_0__Bacteria;D_1__Firmicutes;D_2__Clostridia;D_3__Clostridiales;D_4__Ruminococcaceae;D_5__Subdoligranulum;D_6__Subdoligranulum	0	0	0	0	0	0	0	0	0	0	0	0	0	0	0	0	0	0	45	0		0	0	0	0	0	0	0	0	0	45
5ba2148f369e87c9b108ff067da2cf4c	D_0__Bacteria;D_1__Actinobacteria;D_2__Actinobacteria;D_3__Propionibacteriales;D_4__Nocardioidaceae;D_5__Nocardioides;D_6__uncultured	0	0	0	0	0	0	0	34	0	0	0	0	0	0	0	0	0	0	0	0		0	0	0	34	0	0	0	0	0	0
5baba36dba47ea70fe22e73bd4d92492	D_0__Bacteria;D_1__Proteobacteria;D_2__Gammaproteobacteria;D_3__Pseudomonadales;D_4__Pseudomonadaceae;D_5__Pseudomonas;D_6__Pseudomonas oryzihabitans	0	0	0	0	0	0	0	0	0	0	237	0	0	0	0	0	0	0	0	0		0	0	0	0	0	237	0	0	0	0
5bb3d57c903121deba12c0f0cbbbea49	D_0__Bacteria;D_1__Firmicutes;D_2__Clostridia;D_3__Clostridiales;D_4__Family XI;D_5__Ezakiella;D_6__uncultured bacterium	0	0	0	0	0	0	35	0	0	0	0	0	62	0	114	0	0	0	0	0		0	0	0	35	0	0	62	114	0	0
5bb67d0a1a0fc1068c92eace29a5b9c4	D_0__Archaea;D_1__Thaumarchaeota;D_2__Nitrososphaeria;D_3__Nitrososphaerales;D_4__Nitrososphaeraceae;D_5__uncultured_Nitrososphaeraceae;D_6__uncultured_Nitrososphaeraceae	0	0	0	0	0	0	0	0	0	0	0	0	0	0	0	0	0	33	0	0		0	0	0	0	0	0	0	0	33	0
5bc1c3f9adb57013cb78e04bd08445ad	D_0__Bacteria;D_1__Bacteroidetes;D_2__Bacteroidia;D_3__Bacteroidales;D_4__Prevotellaceae;D_5__Prevotella 7;D_6__Prevotella 7	0	0	0	0	0	0	0	0	0	0	0	0	0	39	0	0	0	0	0	0		0	0	0	0	0	0	39	0	0	0
5bd83ede313ba4ecc84c62f448ff6e12	D_0__Bacteria;D_1__Chloroflexi;D_2__KD4-96;D_3__uncultured_Chloroflexi;D_4__uncultured_Chloroflexi;D_5__uncultured_Chloroflexi;D_6__uncultured_Chloroflexi	0	0	11	0	0	0	0	0	0	0	0	0	0	0	0	0	0	0	0	0		0	11	0	0	0	0	0	0	0	0
5bfc0c95d40ccd36ba29f4e59cc5a832	D_0__Bacteria;D_1__Nitrospirae;D_2__Nitrospira;D_3__Nitrospirales;D_4__Nitrospiraceae;D_5__Nitrospira;D_6__uncultured	0	0	0	0	0	0	0	0	0	27	0	0	0	0	0	0	0	0	0	0		0	0	0	0	27	0	0	0	0	0
5c08982f9a3c52cd5481306080886852	D_0__Bacteria;D_1__Fusobacteria;D_2__Fusobacteriia;D_3__Fusobacteriales;D_4__Leptotrichiaceae;D_5__Leptotrichia;D_6__uncultured	0	0	0	0	0	0	0	0	0	0	29	0	0	0	0	0	0	0	0	0		0	0	0	0	0	29	0	0	0	0
5c0a00a5092d8f9b0baad710387fb292	D_0__Bacteria;D_1__Firmicutes;D_2__Bacilli;D_3__Bacillales;D_4__Bacillaceae;D_5__Bacillus;D_6__uncultured	0	0	0	37	0	0	0	0	0	0	0	0	0	0	0	0	0	0	0	0		0	37	0	0	0	0	0	0	0	0
5c0c8d6342cf93c6eecfe5176affd1f9	D_0__Bacteria;D_1__uncultured_Bacteria;D_2__uncultured_Bacteria;D_3__uncultured_Bacteria;D_4__uncultured_Bacteria;D_5__uncultured_Bacteria;D_6__uncultured_Bacteria	0	0	0	0	0	0	0	0	0	0	0	0	0	0	0	0	0	0	0	9		0	0	0	0	0	0	0	0	0	9
5c0d5764c9a64624c0660bf7063ff95d	D_0__Bacteria;D_1__Proteobacteria;D_2__Gammaproteobacteria;D_3__Vibrionales;D_4__Vibrionaceae;D_5__Photobacterium;D_6__uncultured bacterium	0	0	0	0	0	0	0	0	0	0	0	0	58	0	0	0	0	0	0	0		0	0	0	0	0	0	58	0	0	0
5c1c75ab343a587bf80f1894f3e5dc32	D_0__Bacteria;D_1__Actinobacteria;D_2__Actinobacteria;D_3__Frankiales;D_4__Geodermatophilaceae;D_5__Geodermatophilus;D_6__uncultured bacterium	0	0	10	0	0	0	0	0	0	0	0	0	0	0	0	0	0	0	0	0		0	10	0	0	0	0	0	0	0	0
5c25943ed1d58e8ac9b93050083eeef2	D_0__Bacteria;D_1__Firmicutes;D_2__Clostridia;D_3__Clostridiales;D_4__Christensenellaceae;D_5__uncultured_Christensenellaceae;D_6__uncultured_Christensenellaceae	0	0	0	14	0	0	0	0	0	0	0	0	0	0	0	0	0	0	0	0		0	14	0	0	0	0	0	0	0	0
5c650d1e2f894916fe009a9a353f13e2	D_0__Bacteria;D_1__Proteobacteria;D_2__Alphaproteobacteria;D_3__Rhodobacterales;D_4__Rhodobacteraceae;D_5__uncultured_Rhodanobacteraceae;D_6__uncultured_Rhodanobacteraceae	0	66	0	0	0	0	0	0	0	0	0	0	0	0	0	0	0	0	0	0		66	0	0	0	0	0	0	0	0	0
5c69cf88294b8c07594efe3456f43455	D_0__Bacteria;D_1__Actinobacteria;D_2__Actinobacteria;D_3__Corynebacteriales;D_4__Corynebacteriaceae;D_5__Corynebacterium 1;D_6__uncultured	0	0	0	0	0	70	0	0	0	0	0	0	0	0	0	0	0	0	0	0		0	0	70	0	0	0	0	0	0	0
5c794bd3c00a31d68b75819f49bbe090	D_0__Bacteria;D_1__Bacteroidetes;D_2__Bacteroidia;D_3__Flavobacteriales;D_4__Weeksellaceae;D_5__Bergeyella;D_6__uncultured bacterium	0	0	0	0	0	0	0	0	0	0	50	0	0	0	0	0	0	0	0	0		0	0	0	0	0	50	0	0	0	0
5c806e27a31d0953151c2596c5ac646a	D_0__Bacteria;D_1__Firmicutes;D_2__Clostridia;D_3__Clostridiales;D_4__Ruminococcaceae;D_5__Ruminococcaceae UCG-014;D_6__Ruminococcaceae UCG-014	0	0	0	0	0	0	0	0	0	60	0	0	0	0	0	0	0	0	0	0		0	0	0	0	60	0	0	0	0	0
5cc62d686c7640a70e5c35a8a6fb35eb	D_0__Bacteria;D_1__Actinobacteria;D_2__Acidimicrobiia;D_3__Actinomarinales;D_4__uncultured_Actinomarinales;D_5__uncultured_Actinomarinales;D_6__uncultured_Actinomarinales	0	0	0	0	0	0	0	0	0	0	0	0	0	0	0	0	0	0	20	0		0	0	0	0	0	0	0	0	0	20
5ccc2cb568be130a288b10d599c1807f	D_0__Bacteria;D_1__Gemmatimonadetes;D_2__BD2-11 terrestrial group;D_3__uncultured_Gemmatimonadetes;D_4__uncultured_Gemmatimonadetes;D_5__uncultured_Gemmatimonadetes;D_6__uncultured_Gemmatimonadetes	4	0	0	0	0	0	0	0	0	0	0	0	0	0	0	0	0	0	0	0		4	0	0	0	0	0	0	0	0	0
5cd69d0a131abd53d8008b345a5a86b0	D_0__Bacteria;D_1__Firmicutes;D_2__Clostridia;D_3__Clostridiales;D_4__Lachnospiraceae;D_5__uncultured_Lachnospiraceae;D_6__uncultured_Lachnospiraceae	0	0	0	0	0	0	0	0	75	0	0	0	0	0	0	0	0	0	0	0		0	0	0	0	75	0	0	0	0	0
5ce0cc8f7355808c0a2f82e3fffd032c	D_0__Bacteria;D_1__Proteobacteria;D_2__Alphaproteobacteria;D_3__uncultured_Alphaproteobacteria;D_4__uncultured_Alphaproteobacteria;D_5__uncultured_Alphaproteobacteria;D_6__uncultured_Alphaproteobacteria	0	0	0	0	0	0	0	0	0	0	0	0	0	0	0	0	0	0	83	0		0	0	0	0	0	0	0	0	0	83
5ce2d8d548ae5e14f3c3a1fd9c810916	D_0__Bacteria;D_1__Actinobacteria;D_2__Acidimicrobiia;D_3__uncultured_Acidimicrobiia;D_4__uncultured_Acidimicrobiia;D_5__uncultured_Acidimicrobiia;D_6__uncultured_Acidimicrobiia	0	0	0	26	0	0	0	0	0	0	0	0	0	0	0	0	0	0	0	0		0	26	0	0	0	0	0	0	0	0
5d2692b9487c9c920a66263c1f27d249	D_0__Bacteria;D_1__Actinobacteria;D_2__Actinobacteria;D_3__Bifidobacteriales;D_4__Bifidobacteriaceae;D_5__Bifidobacterium;D_6__uncultured	0	0	0	0	0	0	0	0	0	0	0	0	0	0	0	0	0	0	83	0		0	0	0	0	0	0	0	0	0	83
5d29368828537438d605462daf8a2b2b	D_0__Bacteria;D_1__Cyanobacteria;D_2__Oxyphotobacteria;D_3__Phormidesmiales;D_4__Nodosilineaceae;D_5__Nodosilinea PCC-7104;D_6__uncultured bacterium	0	0	0	0	0	0	0	0	0	0	0	0	0	0	0	0	0	23	0	0		0	0	0	0	0	0	0	0	23	0
5d333bb62c86a7c83ec509390aaf2f7c	D_0__Bacteria;D_1__Bacteroidetes;D_2__Bacteroidia;D_3__Chitinophagales;D_4__Chitinophagaceae;D_5__Sediminibacterium;D_6__Sediminibacterium	0	0	0	0	0	0	0	0	0	0	0	0	0	0	0	0	0	71	0	0		0	0	0	0	0	0	0	0	71	0
5d3d197892ec1940e694b544e376f493	D_0__Bacteria;D_1__Bacteroidetes;D_2__Bacteroidia;D_3__Bacteroidales;D_4__Barnesiellaceae;D_5__Barnesiella;D_6__uncultured	0	0	0	0	0	17	0	0	0	0	0	0	0	0	0	0	0	0	0	0		0	0	17	0	0	0	0	0	0	0
5d5682109cf2a540a48509c01c236ece	D_0__Bacteria;D_1__Firmicutes;D_2__Bacilli;D_3__Lactobacillales;D_4__Aerococcaceae;D_5__Facklamia;D_6__uncultured bacterium	0	0	0	0	0	0	0	0	17	0	0	0	0	0	0	0	0	0	0	0		0	0	0	0	17	0	0	0	0	0
5d5795fd8cb39edb68c302d4e1c6f46e	D_0__Bacteria;D_1__Firmicutes;D_2__Clostridia;D_3__Clostridiales;D_4__Lachnospiraceae;D_5__[Eubacterium] eligens group;D_6__uncultured	0	0	0	0	0	0	0	0	0	0	0	0	0	0	0	0	0	0	65	0		0	0	0	0	0	0	0	0	0	65
5d5bcc19efb7d15d22cfb3ffea348652	D_0__Bacteria;D_1__uncultured_Bacteria;D_2__uncultured_Bacteria;D_3__uncultured_Bacteria;D_4__uncultured_Bacteria;D_5__uncultured_Bacteria;D_6__uncultured_Bacteria	0	0	0	0	0	0	0	0	0	0	0	0	0	0	0	0	0	0	0	32		0	0	0	0	0	0	0	0	0	32
5d7680ec35c4f90010987754f5262b79	D_0__Bacteria;D_1__Firmicutes;D_2__Clostridia;D_3__Clostridiales;D_4__Family XI;D_5__Anaerococcus;D_6__uncultured organism	0	79	0	0	0	0	0	0	0	0	0	0	0	0	0	0	0	0	0	0		79	0	0	0	0	0	0	0	0	0
5d7b516d18a1adc48aef0fa39c5b2d0a	D_0__Bacteria;D_1__Bacteroidetes;D_2__Bacteroidia;D_3__Cytophagales;D_4__Amoebophilaceae;D_5__Candidatus Cardinium;D_6__uncultured bacterium	0	0	0	0	0	0	0	0	0	0	0	0	0	9	0	0	0	0	0	0		0	0	0	0	0	0	9	0	0	0
5d995fd6faf6d5a65b9461124c0a7e12	D_0__Bacteria;D_1__Planctomycetes;D_2__Phycisphaerae;D_3__Tepidisphaerales;D_4__Tepidisphaeraceae;D_5__uncultured_Tepidisphaeraceae;D_6__uncultured_Tepidisphaeraceae	0	0	0	0	0	0	0	0	0	0	0	0	0	0	0	0	0	0	0	15		0	0	0	0	0	0	0	0	0	15
5db58006d538bba51d0934d02826820c	D_0__Bacteria;D_1__Firmicutes;D_2__Bacilli;D_3__Bacillales;D_4__Planococcaceae;D_5__Solibacillus;D_6__Solibacillus	0	0	0	0	0	0	0	0	0	0	0	0	0	0	0	0	0	0	0	17		0	0	0	0	0	0	0	0	0	17
5dbed8a5ed54b418e6f934a9eaa93309	D_0__Bacteria;D_1__Actinobacteria;D_2__Actinobacteria;D_3__Actinomycetales;D_4__Actinomycetaceae;D_5__Mobiluncus;D_6__uncultured	0	0	0	0	0	0	0	0	0	0	0	0	0	0	70	0	0	0	0	0		0	0	0	0	0	0	0	70	0	0
5e3a261786e1ccff106134b672239698	D_0__Bacteria;D_1__Cyanobacteria;D_2__Oxyphotobacteria;D_3__Nostocales;D_4__Chroococcidiopsaceae;D_5__uncultured_Chroococcidiopsaceae;D_6__uncultured_Chroococcidiopsaceae	0	0	0	0	0	0	0	0	0	0	0	0	29	0	0	0	0	0	0	0		0	0	0	0	0	0	29	0	0	0
5e4f92f2bfac17ce1345edb11bed76b0	D_0__Bacteria;D_1__Firmicutes;D_2__Clostridia;D_3__Clostridiales;D_4__Family XI;D_5__Anaerococcus;D_6__uncultured	0	0	0	0	0	23	40	0	0	0	0	33	42	0	16	27	0	0	69	172		0	0	23	40	0	33	42	43	0	241
5e584a927e8f246d06d0945df3ab7a4d	D_0__Bacteria;D_1__Actinobacteria;D_2__Actinobacteria;D_3__Streptomycetales;D_4__Streptomycetaceae;D_5__Streptomyces;D_6__Streptomyces	0	0	0	58	0	0	0	0	0	0	0	0	0	0	0	0	0	0	0	0		0	58	0	0	0	0	0	0	0	0
5e5a17ed0733ba0df35774d5e92a2d68	D_0__Bacteria;D_1__Firmicutes;D_2__Bacilli;D_3__Bacillales;D_4__Bacillaceae;D_5__Bacillus;D_6__uncultured	0	0	0	37	0	0	0	0	0	0	0	0	0	0	0	0	0	0	0	0		0	37	0	0	0	0	0	0	0	0
5e5acff2749f455486533ceb98268f40	D_0__Bacteria;D_1__Actinobacteria;D_2__Actinobacteria;D_3__Micrococcales;D_4__Intrasporangiaceae;D_5__uncultured_Intrasporangiaceae;D_6__uncultured_Intrasporangiaceae	0	0	0	0	0	0	0	0	0	0	0	0	54	0	0	0	0	0	0	0		0	0	0	0	0	0	54	0	0	0
5e74b22dbe6889b2ede125eeda57969c	D_0__Bacteria;D_1__Proteobacteria;D_2__Gammaproteobacteria;D_3__Betaproteobacteriales;D_4__Nitrosomonadaceae;D_5__Nitrosomonas;D_6__uncultured bacterium	0	0	0	0	0	0	0	0	0	0	0	0	0	0	0	0	11	0	0	0		0	0	0	0	0	0	0	0	11	0
5eb1733b84395f218695a80fe47a1a93	D_0__Bacteria;D_1__Proteobacteria;D_2__Alphaproteobacteria;D_3__Caulobacterales;D_4__Caulobacteraceae;D_5__Phenylobacterium;D_6__uncultured	0	0	0	0	0	0	0	0	0	0	0	0	0	0	0	0	0	0	0	72		0	0	0	0	0	0	0	0	0	72
5eb53e2311b02ea12915899e91877c33	D_0__Bacteria;D_1__Actinobacteria;D_2__Actinobacteria;D_3__Propionibacteriales;D_4__Propionibacteriaceae;D_5__Cutibacterium;D_6__uncultured	0	20	0	0	0	0	0	0	0	0	0	0	0	0	0	0	0	0	0	0		20	0	0	0	0	0	0	0	0	0
5ed718315542d295481c0e2eb997121e	D_0__Bacteria;D_1__Proteobacteria;D_2__Gammaproteobacteria;D_3__Xanthomonadales;D_4__Xanthomonadaceae;D_5__Pseudoxanthomonas;D_6__Pseudoxanthomonas	0	0	0	0	0	0	0	0	0	0	0	0	0	0	0	25	0	0	0	0		0	0	0	0	0	0	0	25	0	0
5ed92577aba1feecfc347e3aa09b887d	D_0__Bacteria;D_1__Firmicutes;D_2__Clostridia;D_3__Clostridiales;D_4__Ruminococcaceae;D_5__Ruminococcus 1;D_6__Ruminococcus 1	0	0	88	0	0	0	111	0	0	0	0	0	0	0	0	0	0	0	0	0		0	88	0	111	0	0	0	0	0	0
5ef41a795266b41b54f941f7216a3423	D_0__Bacteria;D_1__Proteobacteria;D_2__Alphaproteobacteria;D_3__Rhizobiales;D_4__uncultured_Rhizobiales;D_5__uncultured_Rhizobiales;D_6__uncultured_Rhizobiales	0	0	0	0	0	0	0	65	0	0	0	0	0	0	0	0	115	0	0	0		0	0	0	65	0	0	0	0	115	0
5efcf4a025fcd61591f10be731d8bdad	D_0__Bacteria;D_1__Bacteroidetes;D_2__Bacteroidia;D_3__Cytophagales;D_4__Cyclobacteriaceae;D_5__uncultured_Cyclobacteriaceae;D_6__uncultured Sphingobacteriales bacterium	0	0	0	0	0	0	0	0	0	0	0	0	0	0	0	0	0	0	6	0		0	0	0	0	0	0	0	0	0	6
5f0a056bf85fa0f07ab11f6e1169ed95	D_0__Bacteria;D_1__Actinobacteria;D_2__Actinobacteria;D_3__Streptomycetales;D_4__Streptomycetaceae;D_5__Streptomyces;D_6__Streptomyces	0	0	0	56	0	0	0	0	0	0	0	0	0	0	0	0	0	0	0	0		0	56	0	0	0	0	0	0	0	0
5f0aca6540d4bb390953f5059cdf434a	D_0__Bacteria;D_1__Proteobacteria;D_2__Gammaproteobacteria;D_3__Halothiobacillales;D_4__Halothiobacillaceae;D_5__Thiofaba;D_6__Thiofaba	33	0	0	0	0	0	0	0	0	0	0	0	0	0	0	0	0	0	0	0		33	0	0	0	0	0	0	0	0	0
5f21ad55b0bcd346cc3ffa4d304715a0	D_0__Bacteria;D_1__Bacteroidetes;D_2__Bacteroidia;D_3__Chitinophagales;D_4__Chitinophagaceae;D_5__Segetibacter;D_6__Segetibacter	0	0	0	0	0	0	0	0	0	0	0	0	0	0	0	0	0	13	0	0		0	0	0	0	0	0	0	0	13	0
5f32ea70a23dcfeae79a411bff7db530	D_0__Bacteria;D_1__Firmicutes;D_2__Bacilli;D_3__Bacillales;D_4__Alicyclobacillaceae;D_5__Tumebacillus;D_6__Tumebacillus	0	0	0	0	0	0	0	0	0	0	0	0	0	0	0	0	36	0	0	0		0	0	0	0	0	0	0	0	36	0
5f353e5682092827a3a0b326888e78df	D_0__Bacteria;D_1__Actinobacteria;D_2__Thermoleophilia;D_3__Solirubrobacterales;D_4__uncultured_Solirubrobacterales;D_5__uncultured_Solirubrobacterales;D_6__uncultured_Solirubrobacterales	0	0	0	0	0	0	0	33	0	0	0	0	0	0	0	0	0	0	0	0		0	0	0	33	0	0	0	0	0	0
5f39c79f53c525fb5fac5205e1fe4491	D_0__Bacteria;D_1__Actinobacteria;D_2__Actinobacteria;D_3__Micrococcales;D_4__Microbacteriaceae;D_5__uncultured_Microbacteriaceae;D_6__uncultured_Microbacteriaceae	0	0	0	0	0	0	0	0	0	0	0	0	0	0	0	0	0	0	0	72		0	0	0	0	0	0	0	0	0	72
5f470610d02f54aa29d918b28e8b56af	D_0__Bacteria;D_1__Bacteroidetes;D_2__Bacteroidia;D_3__Bacteroidales;D_4__Bacteroidaceae;D_5__Bacteroides;D_6__unidentified	0	0	0	0	73	0	0	0	0	0	0	0	0	0	0	0	0	0	0	0		0	0	73	0	0	0	0	0	0	0
5f6743735d309ad84ea10e54ba090d46	D_0__Bacteria;D_1__Firmicutes;D_2__Clostridia;D_3__Clostridiales;D_4__Family XI;D_5__Finegoldia;D_6__Finegoldia magna	0	0	0	0	2	0	0	0	0	0	0	0	0	0	0	0	0	0	0	0		0	0	2	0	0	0	0	0	0	0
5f9f8191d0b852b2b7c8892f2b24227f	D_0__Bacteria;D_1__Proteobacteria;D_2__Gammaproteobacteria;D_3__Xanthomonadales;D_4__Rhodanobacteraceae;D_5__Pseudofulvimonas;D_6__Pseudofulvimonas	0	0	11	0	0	0	0	0	0	0	0	0	0	0	0	0	0	0	0	0		0	11	0	0	0	0	0	0	0	0
5fa5942f4fc54846fa6e21f0625f247b	D_0__Bacteria;D_1__Actinobacteria;D_2__Actinobacteria;D_3__Pseudonocardiales;D_4__Pseudonocardiaceae;D_5__Actinomycetospora;D_6__uncultured bacterium	0	0	0	0	0	0	0	0	0	0	0	0	0	0	0	0	0	0	61	0		0	0	0	0	0	0	0	0	0	61
5fd3e77eb329168ee5483d90a5d3eb50	D_0__Bacteria;D_1__Firmicutes;D_2__Clostridia;D_3__Clostridiales;D_4__Family XIII;D_5__Mogibacterium;D_6__uncultured Eubacteriaceae bacterium	0	0	0	0	0	0	0	0	0	0	0	0	63	0	0	0	0	0	0	0		0	0	0	0	0	0	63	0	0	0
5fe40b64a18130279204ca369218913e	D_0__Bacteria;D_1__Proteobacteria;D_2__Gammaproteobacteria;D_3__Betaproteobacteriales;D_4__Burkholderiaceae;D_5__Achromobacter;D_6__uncultured	0	0	0	0	90	0	0	0	0	0	0	0	0	0	0	0	0	0	0	0		0	0	90	0	0	0	0	0	0	0
5ffda40566dbbb78506a98b5a900986c	D_0__Bacteria;D_1__Proteobacteria;D_2__Alphaproteobacteria;D_3__Sphingomonadales;D_4__Sphingomonadaceae;D_5__uncultured_Sphingomonadaceae;D_6__uncultured_Sphingomonadaceae	0	0	0	0	0	0	0	0	0	0	0	0	0	0	0	0	34	0	0	0		0	0	0	0	0	0	0	0	34	0
6004ef9c977cc362998214b7a216c36e	D_0__Bacteria;D_1__Firmicutes;D_2__Negativicutes;D_3__Selenomonadales;D_4__Veillonellaceae;D_5__Negativicoccus;D_6__uncultured bacterium	0	48	0	0	0	0	0	0	0	0	0	0	0	0	0	0	0	0	0	0		48	0	0	0	0	0	0	0	0	0
6013db68fa9e5997755794222987386f	D_0__Bacteria;D_1__Bacteroidetes;D_2__Bacteroidia;D_3__Chitinophagales;D_4__Chitinophagaceae;D_5__uncultured_Chitinophagaceae;D_6__uncultured_Chitinophagaceae	0	0	0	0	0	0	0	0	0	0	0	0	0	15	0	0	0	0	0	0		0	0	0	0	0	0	15	0	0	0
602b9b4411905814b28bcb5815709391	D_0__Bacteria;D_1__Firmicutes;D_2__Clostridia;D_3__Clostridiales;D_4__Ruminococcaceae;D_5__[Eubacterium] coprostanoligenes group;D_6__uncultured	0	0	0	0	0	0	0	0	0	0	40	0	0	0	0	0	0	0	0	0		0	0	0	0	0	40	0	0	0	0
602f99f253f1c53f7b011b50a1f9c99b	D_0__Bacteria;D_1__Actinobacteria;D_2__Actinobacteria;D_3__Micrococcales;D_4__Microbacteriaceae;D_5__uncultured_Microbacteriaceae;D_6__uncultured_Microbacteriaceae	0	0	0	0	0	0	0	0	0	0	0	0	0	0	0	0	59	0	0	0		0	0	0	0	0	0	0	0	59	0
604e6de18a4496ed14afb911dc566aa8	D_0__Bacteria;D_1__Firmicutes;D_2__Clostridia;D_3__Clostridiales;D_4__Family XVIII;D_5__Symbiobacterium;D_6__Symbiobacterium	0	0	0	0	0	0	0	0	0	0	0	0	0	0	0	0	0	24	0	0		0	0	0	0	0	0	0	0	24	0
6066fc553c364d7e1292b3c7fb99780c	D_0__Bacteria;D_1__Bacteroidetes;D_2__Bacteroidia;D_3__Chitinophagales;D_4__Chitinophagaceae;D_5__uncultured_Chitinophagaceae;D_6__uncultured_Chitinophagaceae	0	0	0	0	0	0	13	0	0	0	0	0	0	0	0	0	0	0	0	0		0	0	0	13	0	0	0	0	0	0
606b51dd0f1c5b70e4e6e41b1c50be8f	D_0__Bacteria;D_1__Proteobacteria;D_2__Alphaproteobacteria;D_3__Rhodobacterales;D_4__Rhodobacteraceae;D_5__uncultured_Rhodanobacteraceae;D_6__uncultured_Rhodanobacteraceae	46	48	0	0	105	375	0	0	64	295	0	0	135	281	0	0	0	0	0	0		94	0	480	0	359	0	416	0	0	0
6079e14650a4d562a8c31f632f7298a0	D_0__Bacteria;D_1__Proteobacteria;D_2__Alphaproteobacteria;D_3__Acetobacterales;D_4__Acetobacteraceae;D_5__Roseomonas;D_6__Roseomonas	0	0	0	0	0	0	0	0	0	0	0	0	0	0	0	0	0	0	41	0		0	0	0	0	0	0	0	0	0	41
6083ec00fa6e1b4471db2b453e17d58a	D_0__Bacteria;D_1__Firmicutes;D_2__Clostridia;D_3__Clostridiales;D_4__Lachnospiraceae;D_5__CAG-56;D_6__uncultured bacterium	0	0	0	0	0	0	71	0	0	0	0	0	0	0	0	0	0	0	0	0		0	0	0	71	0	0	0	0	0	0
6098979949b454311f1d04c1db127309	D_0__Bacteria;D_1__Firmicutes;D_2__Bacilli;D_3__Bacillales;D_4__Bacillaceae;D_5__Virgibacillus;D_6__Virgibacillus	0	0	0	0	0	0	0	98	0	0	0	0	0	0	0	0	0	0	0	0		0	0	0	98	0	0	0	0	0	0
60accf5e8efc55c93b6c2282c08bab32	D_0__Bacteria;D_1__Verrucomicrobia;D_2__Verrucomicrobiae;D_3__Verrucomicrobiales;D_4__Akkermansiaceae;D_5__Akkermansia;D_6__uncultured bacterium	0	0	0	0	22	0	0	0	0	0	0	0	0	0	0	0	0	0	0	0		0	0	22	0	0	0	0	0	0	0
60c5b83cb0c5e48854c42e28254d5af0	D_0__Bacteria;D_1__Proteobacteria;D_2__Alphaproteobacteria;D_3__Rhodobacterales;D_4__Rhodobacteraceae;D_5__Rubellimicrobium;D_6__Rubellimicrobium	0	0	0	0	0	0	0	0	0	0	0	0	0	0	21	0	0	0	0	0		0	0	0	0	0	0	0	21	0	0
60e8b7da3e04c9d6abaeba83f902943e	D_0__Bacteria;D_1__Firmicutes;D_2__Clostridia;D_3__Clostridiales;D_4__Ruminococcaceae;D_5__uncultured_Ruminococcaceae;D_6__uncultured_Ruminococcaceae	0	0	0	0	0	0	0	0	0	0	0	0	4	0	0	0	0	0	0	0		0	0	0	0	0	0	4	0	0	0
6107a1f5eae505eaf56a724749ca4c80	D_0__Bacteria;D_1__Bacteroidetes;D_2__Bacteroidia;D_3__Cytophagales;D_4__Hymenobacteraceae;D_5__Hymenobacter;D_6__uncultured Bacteroidetes bacterium	0	0	0	0	0	0	0	0	0	0	0	0	0	83	0	0	0	0	0	0		0	0	0	0	0	0	83	0	0	0
61250076f57b831cf8cc315ccff6a695	D_0__Bacteria;D_1__Proteobacteria;D_2__Alphaproteobacteria;D_3__Sphingomonadales;D_4__Sphingomonadaceae;D_5__Polymorphobacter;D_6__uncultured bacterium	0	0	0	0	0	0	0	0	0	0	0	0	0	0	0	0	0	86	0	0		0	0	0	0	0	0	0	0	86	0
612bd6238c1fb985e83328842355b2a0	D_0__Bacteria;D_1__Acidobacteria;D_2__Acidobacteriia;D_3__Acidobacteriales;D_4__Acidobacteriaceae (Subgroup 1);D_5__Terriglobus;D_6__Terriglobus	0	0	0	31	0	0	0	0	0	0	0	0	0	0	0	0	0	0	0	0		0	31	0	0	0	0	0	0	0	0
615590c201b6ee1360f7fcd4b1c68ead	D_0__Bacteria;D_1__Cyanobacteria;D_2__Oxyphotobacteria;D_3__Nostocales;D_4__Phormidiaceae;D_5__Tychonema CCAP 1459-11B;D_6__Tychonema CCAP 1459-11B	0	0	0	0	0	0	0	0	0	0	0	0	0	50	0	0	0	0	0	0		0	0	0	0	0	0	50	0	0	0
6156580365632527ce475808f86e10e5	D_0__Bacteria;D_1__Firmicutes;D_2__Bacilli;D_3__Bacillales;D_4__Bacillaceae;D_5__Geobacillus;D_6__Geobacillus thermodenitrificans subsp. thermodenitrificans	0	0	0	0	0	0	0	0	0	0	0	0	0	0	0	0	0	0	69	0		0	0	0	0	0	0	0	0	0	69
618571f16bee39b2ee8809cd280401ec	D_0__Bacteria;D_1__Proteobacteria;D_2__Gammaproteobacteria;D_3__Betaproteobacteriales;D_4__Burkholderiaceae;D_5__Sutterella;D_6__Sutterella	0	0	0	0	0	0	0	0	0	0	0	0	0	0	0	0	0	0	19	0		0	0	0	0	0	0	0	0	0	19
6196bee9921a91ad6456c4aa79400d4d	D_0__Bacteria;D_1__Firmicutes;D_2__Clostridia;D_3__Clostridiales;D_4__Peptostreptococcaceae;D_5__Paeniclostridium;D_6__uncultured bacterium	0	0	0	0	0	0	0	0	0	0	0	0	0	36	0	0	0	0	0	0		0	0	0	0	0	0	36	0	0	0
619ee18ea8b64446d796ccd75c427d9e	D_0__Bacteria;D_1__Actinobacteria;D_2__Actinobacteria;D_3__Micrococcales;D_4__Dermabacteraceae;D_5__Dermabacter;D_6__uncultured bacterium	0	0	0	83	0	0	0	0	0	0	0	0	0	0	0	0	110	0	0	0		0	83	0	0	0	0	0	0	110	0
61a77f4b3b62be2eccc1b9ff511104e5	D_0__Bacteria;D_1__Verrucomicrobia;D_2__Verrucomicrobiae;D_3__Verrucomicrobiales;D_4__Verrucomicrobiaceae;D_5__uncultured_Verrucomicrobiaceae;D_6__uncultured_Verrucomicrobiaceae	0	0	0	0	0	0	0	0	0	0	0	0	0	0	0	0	6	0	0	0		0	0	0	0	0	0	0	0	6	0
61d075f38846d8b23db31779c94e89b6	D_0__Bacteria;D_1__Firmicutes;D_2__Clostridia;D_3__Clostridiales;D_4__Lachnospiraceae;D_5__uncultured_Lachnospiraceae;D_6__uncultured_Lachnospiraceae	0	0	0	0	56	0	0	0	0	0	0	0	0	0	0	0	0	0	0	0		0	0	56	0	0	0	0	0	0	0
61d3970b3b2d26169ee9bb2aff4f9706	D_0__Bacteria;D_1__Proteobacteria;D_2__Alphaproteobacteria;D_3__Rhodospirillales;D_4__Rhodopirillaceae;D_5__Defluviicoccus;D_6__uncultured	0	0	0	0	0	0	0	0	0	28	0	0	0	0	0	0	0	0	0	0		0	0	0	0	28	0	0	0	0	0
61e3f63bc233e09f6aee272c2bc36395	D_0__Bacteria;D_1__Firmicutes;D_2__Clostridia;D_3__Clostridiales;D_4__Ruminococcaceae;D_5__Fastidiosipila;D_6__uncultured bacterium	0	0	0	0	0	0	0	0	0	0	0	0	12	0	0	0	0	0	0	0		0	0	0	0	0	0	12	0	0	0
61f73904c48c2e0e1e316d9f574475c1	D_0__Bacteria;D_1__Firmicutes;D_2__Clostridia;D_3__Clostridiales;D_4__Ruminococcaceae;D_5__Ruminococcaceae UCG-013;D_6__Ruminococcaceae UCG-013	0	0	15	0	0	0	0	0	0	0	0	0	0	0	0	0	0	0	0	0		0	15	0	0	0	0	0	0	0	0
6244d37c75be7135da5f7585511bba0b	D_0__Bacteria;D_1__Firmicutes;D_2__Bacilli;D_3__Lactobacillales;D_4__Streptococcaceae;D_5__Streptococcus;D_6__Streptococcus	0	0	0	0	0	0	0	0	0	0	61	0	0	0	0	0	0	0	0	0		0	0	0	0	0	61	0	0	0	0
624ebcc2f543733c2a64009b48d749d1	D_0__Bacteria;D_1__Firmicutes;D_2__Clostridia;D_3__Clostridiales;D_4__Peptostreptococcaceae;D_5__Romboutsia;D_6__Romboutsia	0	0	0	44	0	0	0	0	0	0	0	0	0	0	0	0	0	0	0	0		0	44	0	0	0	0	0	0	0	0
6260420fc1726e84b7780dd844f7715d	D_0__Bacteria;D_1__Firmicutes;D_2__Clostridia;D_3__Clostridiales;D_4__Lachnospiraceae;D_5__Lachnospiraceae NK4A136 group;D_6__uncultured organism	0	0	0	0	0	0	48	0	0	0	0	0	0	0	0	0	0	0	0	0		0	0	0	48	0	0	0	0	0	0
6270131b1ef2084d116658a2b377c007	D_0__Bacteria;D_1__Firmicutes;D_2__Clostridia;D_3__Clostridiales;D_4__Ruminococcaceae;D_5__Fastidiosipila;D_6__uncultured bacterium	0	0	0	0	0	0	0	0	0	0	0	0	0	0	0	0	39	0	0	0		0	0	0	0	0	0	0	0	39	0
62769cb0e6822a324068ec39e5e4a0aa	D_0__Bacteria;D_1__Bacteroidetes;D_2__Bacteroidia;D_3__Sphingobacteriales;D_4__Sphingobacteriaceae;D_5__Mucilaginibacter;D_6__uncultured	0	45	0	0	0	0	0	0	0	0	0	0	0	0	0	0	0	0	0	0		45	0	0	0	0	0	0	0	0	0
6279ed269f4dd1731bdae65faa3c7d28	D_0__Bacteria;D_1__Firmicutes;D_2__Bacilli;D_3__Bacillales;D_4__Staphylococcaceae;D_5__Jeotgalicoccus;D_6__uncultured bacterium	0	0	0	0	0	0	0	70	0	0	0	0	0	0	0	0	0	0	0	0		0	0	0	70	0	0	0	0	0	0
62901aa49bbdead334e63009aeae69fa	D_0__Bacteria;D_1__Proteobacteria;D_2__Alphaproteobacteria;D_3__Rhizobiales;D_4__Beijerinckiaceae;D_5__Methylobacterium;D_6__uncultured	0	0	0	0	0	0	0	0	0	0	0	0	0	0	0	0	0	76	0	0		0	0	0	0	0	0	0	0	76	0
62a78bd4e74e361d5f49bc0b6d3d8715	D_0__Bacteria;D_1__Firmicutes;D_2__Bacilli;D_3__Bacillales;D_4__Paenibacillaceae;D_5__Paenibacillus;D_6__uncultured compost bacterium	0	0	0	0	0	0	0	0	0	0	0	0	0	0	0	0	0	31	0	0		0	0	0	0	0	0	0	0	31	0
62c6ee4693bf482d04c908e47d18d464	D_0__Bacteria;D_1__Fibrobacteres;D_2__Fibrobacteria;D_3__Fibrobacterales;D_4__Fibrobacteraceae;D_5__uncultured_Fibrobacteraceae;D_6__uncultured_Fibrobacteraceae	15	0	0	0	0	0	0	0	0	0	0	0	0	0	0	0	0	0	0	0		15	0	0	0	0	0	0	0	0	0
62fc2ccc650e9bab95e9988baf1bd71c	D_0__Bacteria;D_1__Actinobacteria;D_2__Coriobacteriia;D_3__Coriobacteriales;D_4__Coriobacteriaceae;D_5__Collinsella;D_6__uncultured bacterium	0	0	25	0	84	0	0	0	0	0	52	0	0	0	0	0	0	0	0	0		0	25	84	0	0	52	0	0	0	0
63178df555e4304cbde67d2394af75ee	D_0__Bacteria;D_1__Proteobacteria;D_2__Alphaproteobacteria;D_3__Acetobacterales;D_4__Acetobacteraceae;D_5__Acidiphilium;D_6__uncultured bacterium	0	0	0	0	0	0	0	0	0	0	29	0	0	0	0	0	0	0	0	0		0	0	0	0	0	29	0	0	0	0
634c85e400447c7b964d48ae63e8a886	D_0__Bacteria;D_1__Actinobacteria;D_2__Actinobacteria;D_3__Propionibacteriales;D_4__Nocardioidaceae;D_5__Marmoricola;D_6__uncultured bacterium	28	0	0	30	0	0	0	0	0	0	0	0	0	0	0	0	0	0	0	0		28	30	0	0	0	0	0	0	0	0
6368cf7ece3e0781507e1afe2004c026	D_0__Bacteria;D_1__Proteobacteria;D_2__Gammaproteobacteria;D_3__Diplorickettsiales;D_4__Diplorickettsiaceae;D_5__Rickettsiella;D_6__Rickettsiella	0	0	0	0	0	10	0	0	0	0	0	0	0	0	0	0	0	0	0	0		0	0	10	0	0	0	0	0	0	0
6370e96f61b72588bef5c8acd00bfa4e	D_0__Bacteria;D_1__uncultured_Bacteria;D_2__uncultured_Bacteria;D_3__uncultured_Bacteria;D_4__uncultured_Bacteria;D_5__uncultured_Bacteria;D_6__uncultured_Bacteria	0	0	0	0	0	14	0	0	0	0	0	0	0	0	0	0	0	0	0	0		0	0	14	0	0	0	0	0	0	0
637598d3712d3a5173ddb54836d78778	D_0__Bacteria;D_1__Bacteroidetes;D_2__Bacteroidia;D_3__Bacteroidales;D_4__Porphyromonadaceae;D_5__Porphyromonas;D_6__unidentified	0	0	0	0	0	0	0	0	0	0	0	0	36	0	0	0	0	0	0	0		0	0	0	0	0	0	36	0	0	0
6375e159eb570fe1a13075a411890710	D_0__Bacteria;D_1__Firmicutes;D_2__Clostridia;D_3__Clostridiales;D_4__Lachnospiraceae;D_5__Anaerostipes;D_6__uncultured organism	0	0	0	0	0	0	80	0	0	0	0	0	0	47	0	0	0	0	0	0		0	0	0	80	0	0	47	0	0	0
63785e568bdcb1311ba52fe33b3397a0	D_0__Bacteria;D_1__Firmicutes;D_2__Clostridia;D_3__Clostridiales;D_4__Family XI;D_5__Anaerococcus;D_6__uncultured Anaerococcus sp.	0	0	0	0	0	0	0	0	0	0	0	0	0	129	0	67	0	0	0	0		0	0	0	0	0	0	129	67	0	0
637ad3a4c661dc352b015719fb273184	D_0__Bacteria;D_1__Actinobacteria;D_2__Actinobacteria;D_3__Corynebacteriales;D_4__Corynebacteriaceae;D_5__Lawsonella;D_6__uncultured bacterium	0	0	0	0	0	0	0	0	0	47	0	0	0	0	0	0	0	0	0	0		0	0	0	0	47	0	0	0	0	0
6385de9d4b187b72c993ccba57713377	D_0__Bacteria;D_1__Proteobacteria;D_2__Alphaproteobacteria;D_3__Rhodobacterales;D_4__Rhodobacteraceae;D_5__Paracoccus;D_6__uncultured	0	0	0	0	0	59	0	0	82	33	0	0	0	132	0	0	41	0	35	38		0	0	59	0	115	0	132	0	41	73
6389f9ed80ad8cf6fb2af14f10fdcb10	D_0__Bacteria;D_1__Proteobacteria;D_2__Gammaproteobacteria;D_3__Betaproteobacteriales;D_4__Burkholderiaceae;D_5__Massilia;D_6__uncultured	0	0	0	0	0	0	0	0	30	0	0	0	0	0	0	0	0	0	0	0		0	0	0	0	30	0	0	0	0	0
638cf63e8193b55a38ea85cce15e648b	D_0__Bacteria;D_1__Proteobacteria;D_2__Gammaproteobacteria;D_3__Enterobacteriales;D_4__Enterobacteriaceae;D_5__uncultured_Enterobacteriaceae;D_6__uncultured_Enterobacteriaceae	0	0	0	0	0	0	61	0	0	0	0	0	0	0	0	0	0	0	0	0		0	0	0	61	0	0	0	0	0	0
63b68e14802b0d39f35466fd972f3065	D_0__Bacteria;D_1__Actinobacteria;D_2__Actinobacteria;D_3__Kineosporiales;D_4__Kineosporiaceae;D_5__Kineococcus;D_6__uncultured bacterium	0	0	0	0	0	0	0	0	0	0	0	0	0	0	0	0	0	0	23	0		0	0	0	0	0	0	0	0	0	23
63c8f17740282587b816768454368987	D_0__Bacteria;D_1__Actinobacteria;D_2__Actinobacteria;D_3__Frankiales;D_4__Geodermatophilaceae;D_5__Blastococcus;D_6__uncultured bacterium	0	0	0	0	0	0	0	0	48	0	0	0	0	0	0	0	0	0	0	0		0	0	0	0	48	0	0	0	0	0
63d52eba0e9da3da6b7a0d262dec4ef9	D_0__Bacteria;D_1__Firmicutes;D_2__Clostridia;D_3__Clostridiales;D_4__Family XI;D_5__Peptoniphilus;D_6__uncultured	0	0	0	0	0	0	0	0	0	0	0	0	0	0	0	62	0	0	0	0		0	0	0	0	0	0	0	62	0	0
63d93596586f7cb4754a4a73e6efc435	D_0__Bacteria;D_1__Firmicutes;D_2__Bacilli;D_3__Lactobacillales;D_4__Carnobacteriaceae;D_5__Dolosigranulum;D_6__uncultured bacterium	0	0	0	0	0	0	0	0	0	0	0	0	0	95	0	0	0	0	0	0		0	0	0	0	0	0	95	0	0	0
63e6354e2493da3560b52e9f40490d3e	D_0__Bacteria;D_1__Firmicutes;D_2__Bacilli;D_3__Bacillales;D_4__Thermoactinomycetaceae;D_5__Laceyella;D_6__Laceyella sacchari	0	0	0	0	0	0	0	0	0	0	0	7	0	0	0	0	0	72	0	0		0	0	0	0	0	7	0	0	72	0
63f1072781c05d0ed926aa4866cd582d	D_0__Bacteria;D_1__Firmicutes;D_2__Bacilli;D_3__Lactobacillales;D_4__Lactobacillaceae;D_5__Lactobacillus;D_6__uncultured	0	0	0	0	0	0	0	0	48	0	0	0	0	0	0	0	0	0	0	0		0	0	0	0	48	0	0	0	0	0
63fc6b62269a8fa7eaa715f895fc5184	D_0__Bacteria;D_1__Firmicutes;D_2__Bacilli;D_3__Lactobacillales;D_4__Lactobacillaceae;D_5__Lactobacillus;D_6__uncultured	0	0	0	0	0	0	0	0	0	0	0	0	0	0	0	18	0	0	0	0		0	0	0	0	0	0	0	18	0	0
64002584b6caee1014a9a11803df3930	D_0__Bacteria;D_1__Proteobacteria;D_2__Alphaproteobacteria;D_3__Sphingomonadales;D_4__Sphingomonadaceae;D_5__Sphingomonas;D_6__Sphingomonas	0	0	0	0	0	0	0	0	0	0	0	0	0	0	100	0	0	0	0	0		0	0	0	0	0	0	0	100	0	0
641e29002bcaa38c63d7819a4d02e306	D_0__Bacteria;D_1__Proteobacteria;D_2__Alphaproteobacteria;D_3__Rhizobiales;D_4__Devosiaceae;D_5__Devosia;D_6__uncultured	0	0	0	0	0	0	0	0	11	0	0	0	0	0	0	0	0	0	0	0		0	0	0	0	11	0	0	0	0	0
643264b79d4964f3a5cb5afc9d33b5ff	D_0__Bacteria;D_1__Proteobacteria;D_2__Deltaproteobacteria;D_3__Myxococcales;D_4__uncultured_Myxococcales;D_5__uncultured_Myxococcales;D_6__uncultured_Myxococcales	0	0	0	0	0	0	0	0	0	0	0	0	0	0	0	0	0	0	0	6		0	0	0	0	0	0	0	0	0	6
6451f1ada46ae27fcf7428ccf4a9eedd	D_0__Bacteria;D_1__Actinobacteria;D_2__Actinobacteria;D_3__Kineosporiales;D_4__Kineosporiaceae;D_5__Quadrisphaera;D_6__Quadrisphaera	0	0	0	0	0	0	0	0	0	0	0	0	0	0	0	0	0	0	0	11		0	0	0	0	0	0	0	0	0	11
6456551627f75bc56886c54c1388b9da	D_0__Bacteria;D_1__Proteobacteria;D_2__Alphaproteobacteria;D_3__Sphingomonadales;D_4__Sphingomonadaceae;D_5__Sphingobium;D_6__Sphingobium	0	0	0	0	57	0	0	0	0	0	0	0	0	0	0	0	0	0	0	0		0	0	57	0	0	0	0	0	0	0
6474e9a46ebadb6f90c751d7baa37db9	D_0__Bacteria;D_1__Actinobacteria;D_2__Thermoleophilia;D_3__Solirubrobacterales;D_4__Solirubrobacteraceae;D_5__Solirubrobacter;D_6__Solirubrobacter	0	0	0	0	0	0	0	0	0	0	0	0	0	0	0	0	0	0	0	52		0	0	0	0	0	0	0	0	0	52
6489c9c8f747044cb94a2e57a2310bcd	D_0__Bacteria;D_1__Gemmatimonadetes;D_2__Longimicrobia;D_3__Longimicrobiales;D_4__Longimicrobiaceae;D_5__uncultured_Longimicrobiaceae;D_6__uncultured_Longimicrobiaceae	0	0	0	0	0	0	0	0	0	0	0	0	0	0	0	0	0	9	0	0		0	0	0	0	0	0	0	0	9	0
64944ec0475ca4a6331116fe686799b9	D_0__Bacteria;D_1__Proteobacteria;D_2__Alphaproteobacteria;D_3__Sphingomonadales;D_4__Sphingomonadaceae;D_5__Altererythrobacter;D_6__uncultured	0	0	0	0	0	0	0	0	0	0	0	0	0	0	0	0	0	0	21	0		0	0	0	0	0	0	0	0	0	21
64992f22268613bc25c1ee0116dd5364	D_0__Bacteria;D_1__Verrucomicrobia;D_2__Verrucomicrobiae;D_3__Pedosphaerales;D_4__Pedosphaeraceae;D_5__uncultured_Pedosphaeraceae;D_6__uncultured_Pedosphaeraceae	0	0	0	0	0	0	0	0	0	0	0	0	0	0	0	0	0	0	0	5		0	0	0	0	0	0	0	0	0	5
649fe066dbd3b03e85092b93ff76512b	D_0__Bacteria;D_1__Actinobacteria;D_2__Thermoleophilia;D_3__Solirubrobacterales;D_4__67-14;D_5__uncultured_Solirubrobacterales;D_6__uncultured_Solirubrobacterales	0	0	0	0	0	0	0	0	0	0	0	0	0	0	16	0	0	0	0	0		0	0	0	0	0	0	0	16	0	0
64bee8e26b27b569160eab2fc5ccb1ce	D_0__Bacteria;D_1__Proteobacteria;D_2__Alphaproteobacteria;D_3__Tistrellales;D_4__Geminicoccaceae;D_5__uncultured_Geminicoccaceae;D_6__uncultured_Geminicoccaceae	0	0	0	0	0	0	0	0	0	0	0	0	0	0	0	0	21	0	0	0		0	0	0	0	0	0	0	0	21	0
64cbb201d57b84cedd5175309c1b5910	D_0__Bacteria;D_1__Firmicutes;D_2__Negativicutes;D_3__Selenomonadales;D_4__Veillonellaceae;D_5__Dialister;D_6__uncultured organism	0	0	0	0	0	0	0	0	0	0	0	58	0	0	0	0	0	0	0	0		0	0	0	0	0	58	0	0	0	0
64ce24d1bd844575ae01aa0c754bec93	D_0__Bacteria;D_1__Proteobacteria;D_2__Gammaproteobacteria;D_3__Xanthomonadales;D_4__Rhodanobacteraceae;D_5__uncultured_Rhodanobacteraceae;D_6__uncultured_Rhodanobacteraceae	0	0	0	0	0	0	0	0	0	0	0	0	0	0	0	0	0	0	0	31		0	0	0	0	0	0	0	0	0	31
64d967bea82c83de221b1d9b890930dc	D_0__Bacteria;D_1__Proteobacteria;D_2__Gammaproteobacteria;D_3__Xanthomonadales;D_4__Rhodanobacteraceae;D_5__uncultured_Rhodanobacteraceae;D_6__uncultured_Rhodanobacteraceae	0	0	0	0	0	0	0	0	0	0	5	0	0	0	0	0	0	0	0	0		0	0	0	0	0	5	0	0	0	0
64db6953c96cc7dbbd65e54176a00ec7	D_0__Bacteria;D_1__Proteobacteria;D_2__Deltaproteobacteria;D_3__Bdellovibrionales;D_4__Bacteriovoracaceae;D_5__Bacteriovorax;D_6__uncultured bacterium	0	0	0	0	0	0	0	0	0	0	0	0	0	0	0	0	0	0	2	0		0	0	0	0	0	0	0	0	0	2
65064df785106db8cf45c44d41f309c9	D_0__Bacteria;D_1__Proteobacteria;D_2__Gammaproteobacteria;D_3__Pseudomonadales;D_4__Moraxellaceae;D_5__Enhydrobacter;D_6__uncultured bacterium	126	82	0	0	48	140	0	0	37	106	224	117	988	1551	0	0	84	0	185	119		208	0	188	0	143	341	2539	0	84	304
6508a96b81cdb230bed81ea90e7487eb	D_0__Bacteria;D_1__Bacteroidetes;D_2__Bacteroidia;D_3__Flavobacteriales;D_4__Weeksellaceae;D_5__Bergeyella;D_6__uncultured bacterium	0	0	0	0	0	0	0	0	0	0	0	0	0	0	122	0	0	0	0	0		0	0	0	0	0	0	0	122	0	0
65128c85c50541c896cb410ae83c575e	D_0__Bacteria;D_1__uncultured_Bacteria;D_2__uncultured_Bacteria;D_3__uncultured_Bacteria;D_4__uncultured_Bacteria;D_5__uncultured_Bacteria;D_6__uncultured_Bacteria	0	0	0	0	0	0	0	0	0	0	0	0	0	0	0	0	0	0	0	6		0	0	0	0	0	0	0	0	0	6
65433090785e92132cc7ac8d1fea2bb1	D_0__Bacteria;D_1__Bacteroidetes;D_2__Bacteroidia;D_3__Bacteroidales;D_4__Dysgonomonadaceae;D_5__Dysgonomonas;D_6__uncultured bacterium	0	0	0	0	0	0	0	0	0	12	0	0	0	0	0	0	0	0	0	0		0	0	0	0	12	0	0	0	0	0
656a848615668cda5c2f4610501bcd88	D_0__Bacteria;D_1__uncultured_Bacteria;D_2__uncultured_Bacteria;D_3__uncultured_Bacteria;D_4__uncultured_Bacteria;D_5__uncultured_Bacteria;D_6__uncultured_Bacteria	0	0	0	0	0	0	0	0	0	0	0	0	0	0	0	0	0	13	0	0		0	0	0	0	0	0	0	0	13	0
656d0b75f503e062cfdf33a18ef0e207	D_0__Bacteria;D_1__uncultured_Bacteria;D_2__uncultured_Bacteria;D_3__uncultured_Bacteria;D_4__uncultured_Bacteria;D_5__uncultured_Bacteria;D_6__uncultured_Bacteria	0	0	0	0	0	0	0	0	0	0	0	0	0	12	0	0	0	0	0	0		0	0	0	0	0	0	12	0	0	0
6579c5d681fb63026bb330d33d478cd7	D_0__Bacteria;D_1__Proteobacteria;D_2__Gammaproteobacteria;D_3__Pseudomonadales;D_4__Moraxellaceae;D_5__Moraxella;D_6__uncultured bacterium	0	0	0	0	0	0	0	0	0	0	0	0	0	52	0	0	0	0	0	0		0	0	0	0	0	0	52	0	0	0
657d2f528d17c26d6c18297f50420e26	D_0__Bacteria;D_1__Bacteroidetes;D_2__Bacteroidia;D_3__Bacteroidales;D_4__Prevotellaceae;D_5__Prevotella 2;D_6__Prevotella 2	9	0	0	0	0	0	0	0	0	0	0	0	0	0	0	0	0	0	0	0		9	0	0	0	0	0	0	0	0	0
6592def2e687d8d6a82152412a646181	D_0__Bacteria;D_1__Acidobacteria;D_2__Acidobacteriia;D_3__Solibacterales;D_4__Solibacteraceae (Subgroup 3);D_5__Paludibaculum;D_6__uncultured Acidobacteria bacterium	0	0	0	0	0	0	0	0	0	0	0	0	0	0	0	0	0	7	0	0		0	0	0	0	0	0	0	0	7	0
65c38a00b4d2552709541c14c133dfb9	D_0__Bacteria;D_1__uncultured_Bacteria;D_2__uncultured_Bacteria;D_3__uncultured_Bacteria;D_4__uncultured_Bacteria;D_5__uncultured_Bacteria;D_6__uncultured_Bacteria	0	0	0	55	0	0	0	0	0	0	0	0	0	0	0	0	0	0	0	0		0	55	0	0	0	0	0	0	0	0
65e241b77ef986e26df7beb8677c4d14	D_0__Bacteria;D_1__Firmicutes;D_2__Clostridia;D_3__Clostridiales;D_4__Lachnospiraceae;D_5__Coprococcus 3;D_6__uncultured organism	0	0	0	0	0	0	0	0	0	0	0	0	0	0	0	0	0	0	57	0		0	0	0	0	0	0	0	0	0	57
65f170f9730eee1e492920b454c3e3cb	D_0__Bacteria;D_1__Actinobacteria;D_2__Actinobacteria;D_3__Micrococcales;D_4__Microbacteriaceae;D_5__Leucobacter;D_6__uncultured bacterium	77	0	0	0	0	0	0	0	0	0	0	0	0	0	0	0	0	0	0	0		77	0	0	0	0	0	0	0	0	0
662a75c3d9cf9ef0943218d96e8ba974	D_0__Bacteria;D_1__Bacteroidetes;D_2__Bacteroidia;D_3__Cytophagales;D_4__Cyclobacteriaceae;D_5__Cyclobacterium;D_6__uncultured	0	0	0	0	0	0	0	0	0	0	0	0	0	0	0	0	19	0	0	0		0	0	0	0	0	0	0	0	19	0
6636b8e84aa228119cc8636c477fa762	D_0__Bacteria;D_1__Proteobacteria;D_2__Deltaproteobacteria;D_3__Myxococcales;D_4__Haliangiaceae;D_5__Haliangium;D_6__uncultured Myxococcales bacterium	0	0	0	50	0	0	0	0	0	0	0	0	0	0	0	0	0	0	0	0		0	50	0	0	0	0	0	0	0	0
665120fcba91fd413d1c5e5f6e7c508a	D_0__Bacteria;D_1__Chloroflexi;D_2__Chloroflexia;D_3__Thermomicrobiales;D_4__JG30-KF-CM45;D_5__uncultured Chloroflexi bacterium;D_6__uncultured Chloroflexi bacterium	0	0	0	0	0	0	0	0	0	0	0	0	0	0	0	0	0	0	8	0		0	0	0	0	0	0	0	0	0	8
665b5ea4892651f6d2ad3d4e146ee03f	D_0__Bacteria;D_1__Proteobacteria;D_2__Alphaproteobacteria;D_3__Acetobacterales;D_4__Acetobacteraceae;D_5__Acidiphilium;D_6__uncultured	0	0	0	0	0	0	0	0	0	0	0	0	0	0	0	0	0	0	0	33		0	0	0	0	0	0	0	0	0	33
667cf4daa864a3cccdd7589524ed80a4	D_0__Bacteria;D_1__Firmicutes;D_2__Clostridia;D_3__Clostridiales;D_4__Family XI;D_5__Peptoniphilus;D_6__uncultured bacterium	0	0	0	0	0	0	0	0	0	0	0	0	0	0	0	0	0	0	26	0		0	0	0	0	0	0	0	0	0	26
66874955bb3bf1329c429071250aa3e5	D_0__Bacteria;D_1__Actinobacteria;D_2__Actinobacteria;D_3__Micrococcales;D_4__Micrococcaceae;D_5__Kocuria;D_6__uncultured	0	0	0	0	0	0	0	69	0	0	0	0	0	0	0	0	0	0	0	0		0	0	0	69	0	0	0	0	0	0
66bc34bd9f1451acb831a61d119ca5ba	D_0__Bacteria;D_1__Firmicutes;D_2__Clostridia;D_3__Clostridiales;D_4__Lachnospiraceae;D_5__Blautia;D_6__metagenome	0	0	0	0	0	0	0	0	0	0	0	0	0	0	0	0	0	0	124	0		0	0	0	0	0	0	0	0	0	124
66cfb757f89ab110c578db535d9edf14	D_0__Bacteria;D_1__Firmicutes;D_2__Clostridia;D_3__Clostridiales;D_4__Lachnospiraceae;D_5__uncultured_Lachnospiraceae;D_6__uncultured_Lachnospiraceae	0	0	0	0	0	0	0	0	65	0	0	0	0	0	0	0	0	0	0	0		0	0	0	0	65	0	0	0	0	0
66db02f6d03362765d11068e39998592	D_0__Bacteria;D_1__Bacteroidetes;D_2__Bacteroidia;D_3__Flavobacteriales;D_4__Flavobacteriaceae;D_5__Flavobacterium;D_6__uncultured	0	0	0	0	0	0	0	0	30	0	0	0	0	0	0	0	0	0	0	0		0	0	0	0	30	0	0	0	0	0
66f88ab6fa04d2b44db75bcdc690c906	D_0__Bacteria;D_1__Proteobacteria;D_2__Alphaproteobacteria;D_3__Rhizobiales;D_4__Beijerinckiaceae;D_5__Microvirga;D_6__uncultured	0	0	0	0	0	0	0	0	0	0	0	0	0	0	0	0	54	0	0	0		0	0	0	0	0	0	0	0	54	0
66f9d72321a5b848a760150fc67e66d1	D_0__Bacteria;D_1__Firmicutes;D_2__Clostridia;D_3__Clostridiales;D_4__Lachnospiraceae;D_5__Dorea;D_6__uncultured	0	0	0	0	0	0	0	0	0	0	0	0	0	0	46	0	37	0	0	0		0	0	0	0	0	0	0	46	37	0
672540479048a39a3902edb09062e600	D_0__Bacteria;D_1__Proteobacteria;D_2__Alphaproteobacteria;D_3__Acetobacterales;D_4__Acetobacteraceae;D_5__uncultured_Acetobacteraceae;D_6__uncultured_Acetobacteraceae	0	0	0	0	0	0	0	0	0	0	0	0	0	0	0	25	0	0	0	0		0	0	0	0	0	0	0	25	0	0
672a2a82002a9da67303ec35ade55607	D_0__Bacteria;D_1__Proteobacteria;D_2__Gammaproteobacteria;D_3__Pseudomonadales;D_4__Pseudomonadaceae;D_5__Pseudomonas;D_6__Pseudomonas	0	0	0	0	0	0	0	0	0	0	0	0	0	0	0	0	50	0	0	0		0	0	0	0	0	0	0	0	50	0
673e7252372bdd2cc3a492eb56bca2ae	D_0__Bacteria;D_1__Firmicutes;D_2__Bacilli;D_3__Bacillales;D_4__Family XI;D_5__Gemella;D_6__uncultured	0	0	0	0	0	0	0	0	52	0	0	0	0	0	0	0	0	0	0	0		0	0	0	0	52	0	0	0	0	0
67547f6bb659433da651282a33e7b458	D_0__Bacteria;D_1__Firmicutes;D_2__Clostridia;D_3__Clostridiales;D_4__Family XI;D_5__Anaerococcus;D_6__uncultured Anaerococcus sp.	0	0	0	0	0	0	0	0	0	0	0	0	0	0	110	0	0	0	0	0		0	0	0	0	0	0	0	110	0	0
6776b8e0de17ac186360633aed5b382d	D_0__Bacteria;D_1__Firmicutes;D_2__Negativicutes;D_3__Selenomonadales;D_4__Veillonellaceae;D_5__Veillonella;D_6__Veillonella	0	0	0	0	0	0	0	0	0	0	0	0	0	0	106	0	0	0	0	0		0	0	0	0	0	0	0	106	0	0
67bb9779acff8779078c84e068faef1c	D_0__Bacteria;D_1__Bacteroidetes;D_2__Bacteroidia;D_3__Bacteroidales;D_4__Porphyromonadaceae;D_5__Porphyromonas;D_6__uncultured	0	0	0	0	0	0	0	0	0	0	89	0	0	0	0	0	0	0	0	0		0	0	0	0	0	89	0	0	0	0
67bc3f20d5ab1dd796e4b6f6ce5d42a5	D_0__Bacteria;D_1__Proteobacteria;D_2__Alphaproteobacteria;D_3__Rhodobacterales;D_4__Rhodobacteraceae;D_5__Paracoccus;D_6__uncultured	0	0	0	0	0	0	0	0	0	0	0	0	0	5	0	0	0	0	0	0		0	0	0	0	0	0	5	0	0	0
67d4c3dec303e0a3ee95f406362a1e4e	D_0__Archaea;D_1__Thaumarchaeota;D_2__Nitrososphaeria;D_3__Nitrososphaerales;D_4__Nitrososphaeraceae;D_5__uncultured_Nitrososphaeraceae;D_6__uncultured_Nitrososphaeraceae	0	0	0	0	0	0	0	0	0	0	0	0	0	0	0	0	0	61	0	0		0	0	0	0	0	0	0	0	61	0
67db4a34ffbaee3c84e0eebdf1cf776d	D_0__Bacteria;D_1__Firmicutes;D_2__Clostridia;D_3__Clostridiales;D_4__Family XI;D_5__Peptoniphilus;D_6__Peptoniphilus obesi ph1	0	0	0	0	0	0	73	0	0	0	0	0	0	0	0	0	0	0	0	0		0	0	0	73	0	0	0	0	0	0
67dc8ff906537bb4fd16279556039214	D_0__Bacteria;D_1__Firmicutes;D_2__Clostridia;D_3__Clostridiales;D_4__Family XI;D_5__Anaerococcus;D_6__uncultured organism	0	42	0	0	66	43	0	0	38	94	30	45	0	0	0	0	0	0	0	150		42	0	109	0	132	75	0	0	0	150
67dd579ef667dce4153b6fe157bc0b79	D_0__Bacteria;D_1__Bacteroidetes;D_2__Bacteroidia;D_3__Chitinophagales;D_4__Chitinophagaceae;D_5__Flavihumibacter;D_6__uncultured bacterium	0	0	0	0	0	0	0	0	0	0	0	0	0	0	0	0	0	0	27	0		0	0	0	0	0	0	0	0	0	27
67e006f5d541ca11f4af6dd8f32c630e	D_0__Bacteria;D_1__Chloroflexi;D_2__Chloroflexia;D_3__Chloroflexales;D_4__Roseiflexaceae;D_5__uncultured_Roseiflexaceae;D_6__uncultured_Roseiflexaceae	0	0	0	0	0	0	0	0	0	0	0	0	0	0	0	0	0	0	0	29		0	0	0	0	0	0	0	0	0	29
67edcc96b856a2fd222a4de3d043d34c	D_0__Bacteria;D_1__Deinococcus-Thermus;D_2__Deinococci;D_3__Deinococcales;D_4__Deinococcaceae;D_5__Deinococcus;D_6__uncultured bacterium	0	0	0	0	0	0	0	0	0	0	0	0	0	0	0	0	15	0	0	0		0	0	0	0	0	0	0	0	15	0
67f5f80eeb70c8defc8de0b00fe2a470	D_0__Bacteria;D_1__Firmicutes;D_2__Bacilli;D_3__Bacillales;D_4__Bacillaceae;D_5__Bacillus;D_6__uncultured	0	0	0	0	0	0	0	0	0	0	0	0	0	0	0	0	0	46	0	0		0	0	0	0	0	0	0	0	46	0
680f249bda10d6f25c7a873214d2fb2c	D_0__Bacteria;D_1__Firmicutes;D_2__Clostridia;D_3__Clostridiales;D_4__Lachnospiraceae;D_5__uncultured_Lachnospiraceae;D_6__uncultured_Lachnospiraceae	0	0	0	0	0	0	0	0	0	32	0	0	0	0	0	0	0	0	0	0		0	0	0	0	32	0	0	0	0	0
681e1e4607d22d257b2caf037180e356	D_0__Bacteria;D_1__Actinobacteria;D_2__Acidimicrobiia;D_3__Microtrichales;D_4__uncultured_Microtrichales;D_5__uncultured_Microtrichales;D_6__uncultured_Microtrichales	0	0	0	0	0	0	0	0	0	0	0	0	0	0	6	0	0	0	0	0		0	0	0	0	0	0	0	6	0	0
681ebfd5587aaf8b9373a3ac05c48944	D_0__Bacteria;D_1__Firmicutes;D_2__Clostridia;D_3__Clostridiales;D_4__Ruminococcaceae;D_5__Ruminococcaceae UCG-004;D_6__Ruminococcaceae UCG-004	0	0	0	0	0	0	0	0	0	0	0	0	0	0	0	0	0	0	63	0		0	0	0	0	0	0	0	0	0	63
682424b0d1502a7304f336a53471b124	D_0__Bacteria;D_1__Firmicutes;D_2__Clostridia;D_3__Clostridiales;D_4__Lachnospiraceae;D_5__Lachnospiraceae UCG-003;D_6__uncultured bacterium	0	0	0	0	0	0	0	0	0	0	0	0	0	0	0	0	0	0	57	0		0	0	0	0	0	0	0	0	0	57
683c5a4346517ab27684bf81475894a7	D_0__Bacteria;D_1__Bacteroidetes;D_2__Bacteroidia;D_3__Cytophagales;D_4__Hymenobacteraceae;D_5__Hymenobacter;D_6__uncultured Hymenobacter sp.	0	0	0	0	0	0	0	0	0	0	0	0	0	0	0	0	28	0	0	0		0	0	0	0	0	0	0	0	28	0
6843df79f0b216a895397e81c2d34837	D_0__Bacteria;D_1__Proteobacteria;D_2__Deltaproteobacteria;D_3__Myxococcales;D_4__Sandaracinaceae;D_5__uncultured_Sandaracinaceae;D_6__uncultured_Sandaracinaceae	0	0	0	0	0	13	0	0	0	0	0	0	0	0	0	0	0	0	0	0		0	0	13	0	0	0	0	0	0	0
6896f15896a476aacf2a795edc48175d	D_0__Bacteria;D_1__Proteobacteria;D_2__Deltaproteobacteria;D_3__NB1-j;D_4__uncultured_Deltaproteobacteria;D_5__uncultured_Deltaproteobacteria;D_6__uncultured_Deltaproteobacteria	0	0	0	0	0	0	0	20	0	0	0	0	0	0	0	0	0	0	0	0		0	0	0	20	0	0	0	0	0	0
68986409fc344e5220ae93757eaf3f64	D_0__Bacteria;D_1__Bacteroidetes;D_2__Bacteroidia;D_3__Sphingobacteriales;D_4__Sphingobacteriaceae;D_5__Pedobacter;D_6__uncultured	0	0	0	28	0	0	0	0	0	0	0	0	0	0	0	0	0	0	0	0		0	28	0	0	0	0	0	0	0	0
689f8f3e4ae2a1172cec732eb4244017	D_0__Bacteria;D_1__uncultured_Bacteria;D_2__uncultured_Bacteria;D_3__uncultured_Bacteria;D_4__uncultured_Bacteria;D_5__uncultured_Bacteria;D_6__uncultured_Bacteria	0	0	0	0	0	0	0	0	0	0	0	0	0	0	0	0	34	0	0	0		0	0	0	0	0	0	0	0	34	0
68a97c650196c903d3f21b7f03b970f2	D_0__Bacteria;D_1__Acidobacteria;D_2__Subgroup 17;D_3__uncultured;D_4__uncultured_Acidobacteria;D_5__uncultured_Acidobacteria;D_6__uncultured_Acidobacteria	0	0	0	0	0	0	0	0	0	0	26	0	0	0	0	0	0	0	0	0		0	0	0	0	0	26	0	0	0	0
68c481e3f08732c83cde458d3b368000	D_0__Bacteria;D_1__Actinobacteria;D_2__Actinobacteria;D_3__Pseudonocardiales;D_4__Pseudonocardiaceae;D_5__Pseudonocardia;D_6__Pseudonocardia	0	0	0	0	0	0	0	0	0	0	0	0	0	0	0	0	0	0	29	0		0	0	0	0	0	0	0	0	0	29
68c5d5f7a63ee20affc3af9087511b6a	D_0__Archaea;D_1__Thaumarchaeota;D_2__Nitrososphaeria;D_3__Nitrososphaerales;D_4__Nitrososphaeraceae;D_5__Candidatus Nitrocosmicus;D_6__uncultured archaeon	0	0	0	0	0	0	0	0	5	0	0	0	0	0	0	0	0	0	0	0		0	0	0	0	5	0	0	0	0	0
68d04e93e6c35e348c0c99fe46c4b5bc	D_0__Bacteria;D_1__Bacteroidetes;D_2__Bacteroidia;D_3__Bacteroidales;D_4__Prevotellaceae;D_5__Prevotella;D_6__Prevotella	0	0	0	0	56	0	0	0	0	0	0	0	0	0	0	0	0	0	0	0		0	0	56	0	0	0	0	0	0	0
69099a200c15c8e3a714ac8662388e07	D_0__Bacteria;D_1__Firmicutes;D_2__Clostridia;D_3__Clostridiales;D_4__Ruminococcaceae;D_5__Ruminococcaceae UCG-008;D_6__Ruminococcaceae UCG-008	0	0	0	0	0	0	0	0	46	0	0	0	0	0	0	0	0	0	0	0		0	0	0	0	46	0	0	0	0	0
692d0c550160304ebba0f75799b94433	D_0__Bacteria;D_1__Firmicutes;D_2__Clostridia;D_3__Clostridiales;D_4__Ruminococcaceae;D_5__Ruminiclostridium 9;D_6__Ruminiclostridium 9	0	0	0	0	0	0	0	0	34	0	0	0	0	0	0	0	0	0	0	0		0	0	0	0	34	0	0	0	0	0
692f18436d44716416a2a2616ef5722a	D_0__Bacteria;D_1__Bacteroidetes;D_2__Bacteroidia;D_3__Flavobacteriales;D_4__Flavobacteriaceae;D_5__Flavobacterium;D_6__uncultured	0	0	0	0	0	0	0	0	0	0	99	0	0	0	0	0	0	0	0	0		0	0	0	0	0	99	0	0	0	0
6956bf628b0e654fca03f8cc8b2ce03f	D_0__Bacteria;D_1__Bacteroidetes;D_2__Bacteroidia;D_3__Cytophagales;D_4__Spirosomaceae;D_5__Spirosoma;D_6__Spirosoma	0	0	0	0	0	0	0	0	0	0	0	0	0	0	0	0	0	44	0	0		0	0	0	0	0	0	0	0	44	0
6957a07810a347f1e7facdcadd374b27	D_0__Bacteria;D_1__uncultured_Bacteria;D_2__uncultured_Bacteria;D_3__uncultured_Bacteria;D_4__uncultured_Bacteria;D_5__uncultured_Bacteria;D_6__uncultured_Bacteria	0	0	0	0	0	0	0	0	0	0	0	0	0	19	0	0	0	0	0	0		0	0	0	0	0	0	19	0	0	0
6961529709c7a7b8d73c0e04904311de	D_0__Bacteria;D_1__Firmicutes;D_2__Clostridia;D_3__Clostridiales;D_4__Lachnospiraceae;D_5__Anaerocolumna;D_6__uncultured bacterium	0	0	0	0	0	0	0	0	0	0	0	0	0	0	0	0	0	13	0	0		0	0	0	0	0	0	0	0	13	0
6980963bf57141d10987c5145ed51343	D_0__Bacteria;D_1__Actinobacteria;D_2__Actinobacteria;D_3__Corynebacteriales;D_4__Corynebacteriaceae;D_5__Corynebacterium 1;D_6__uncultured	59	83	235	642	121	309	84	108	269	393	160	121	52	120	189	320	353	287	68	86		142	877	430	192	662	281	172	509	640	154
698684ee000cf31065d14c1d2029524f	D_0__Bacteria;D_1__uncultured_Bacteria;D_2__uncultured_Bacteria;D_3__uncultured_Bacteria;D_4__uncultured_Bacteria;D_5__uncultured_Bacteria;D_6__uncultured_Bacteria	0	0	0	0	0	0	0	0	0	0	0	0	0	0	0	88	0	0	0	0		0	0	0	0	0	0	0	88	0	0
699ffbb2e227a0a590135e02d28b2ccc	D_0__Bacteria;D_1__Chloroflexi;D_2__TK10;D_3__uncultured_Chloroflexi;D_4__uncultured_Chloroflexi;D_5__uncultured_Chloroflexi;D_6__uncultured_Chloroflexi	0	27	0	0	0	0	0	0	0	0	0	0	0	0	0	0	0	0	0	0		27	0	0	0	0	0	0	0	0	0
69e4910c0d8eaf84cc661abd5e9b637c	D_0__Bacteria;D_1__Bacteroidetes;D_2__Bacteroidia;D_3__Bacteroidales;D_4__Porphyromonadaceae;D_5__Porphyromonas;D_6__uncultured Porphyromonas sp.	0	0	0	0	0	0	0	0	0	0	0	0	88	0	0	0	0	0	0	0		0	0	0	0	0	0	88	0	0	0
69ea80dbdf868759b737ca3ae812d104	D_0__Bacteria;D_1__Actinobacteria;D_2__Thermoleophilia;D_3__Solirubrobacterales;D_4__67-14;D_5__uncultured_Solirubrobacterales;D_6__uncultured_Solirubrobacterales	0	0	0	0	0	0	0	0	0	0	0	0	0	0	0	0	57	0	0	0		0	0	0	0	0	0	0	0	57	0
6a05df6be83517be27de7d7092837332	D_0__Bacteria;D_1__Bacteroidetes;D_2__Bacteroidia;D_3__Cytophagales;D_4__Hymenobacteraceae;D_5__Hymenobacter;D_6__uncultured	0	0	0	0	0	16	0	0	0	0	0	0	0	0	0	0	0	0	0	0		0	0	16	0	0	0	0	0	0	0
6a1bfa34a1ba45c5871dfa9e0245cad6	D_0__Bacteria;D_1__Proteobacteria;D_2__Gammaproteobacteria;D_3__Xanthomonadales;D_4__Rhodanobacteraceae;D_5__Dokdonella;D_6__uncultured	0	0	0	32	0	0	0	0	0	0	0	0	0	0	0	0	0	0	0	0		0	32	0	0	0	0	0	0	0	0
6a278103b771d6dc217bb7f3cc35bd9d	D_0__Bacteria;D_1__Actinobacteria;D_2__Coriobacteriia;D_3__Coriobacteriales;D_4__Atopobiaceae;D_5__Atopobium;D_6__uncultured bacterium	0	0	0	0	0	0	0	0	0	0	0	0	0	0	119	0	0	0	0	0		0	0	0	0	0	0	0	119	0	0
6a414033ff6987596b1913a9aceaf50f	D_0__Bacteria;D_1__Proteobacteria;D_2__Alphaproteobacteria;D_3__Sphingomonadales;D_4__Sphingomonadaceae;D_5__Sphingomonas;D_6__Sphingomonas	0	0	0	0	0	0	0	0	0	0	0	0	77	0	0	0	0	0	0	0		0	0	0	0	0	0	77	0	0	0
6a41be84c12a5028feb2c755619c1952	D_0__Bacteria;D_1__Proteobacteria;D_2__Alphaproteobacteria;D_3__uncultured_Alphaproteobacteria;D_4__uncultured_Alphaproteobacteria;D_5__uncultured_Alphaproteobacteria;D_6__uncultured_Alphaproteobacteria	0	0	0	0	0	0	0	0	0	0	0	0	0	0	0	0	0	0	0	11		0	0	0	0	0	0	0	0	0	11
6a52081ccbed03c49a666956e72b6133	D_0__Bacteria;D_1__Firmicutes;D_2__Clostridia;D_3__Clostridiales;D_4__Caldicoprobacteraceae;D_5__Caldicoprobacter;D_6__uncultured compost bacterium	0	0	0	0	0	0	0	0	0	0	0	0	0	0	0	0	5	0	0	0		0	0	0	0	0	0	0	0	5	0
6a5e9f42d3d508dcab251c91defd27c4	D_0__Bacteria;D_1__Firmicutes;D_2__Clostridia;D_3__Clostridiales;D_4__Ruminococcaceae;D_5__[Eubacterium] coprostanoligenes group;D_6__uncultured organism	0	0	0	0	0	0	0	0	0	0	0	0	0	0	33	0	0	0	0	0		0	0	0	0	0	0	0	33	0	0
6a6138fffe27723173fc7b0152e97bef	D_0__Bacteria;D_1__Firmicutes;D_2__Clostridia;D_3__Clostridiales;D_4__Family XI;D_5__Finegoldia;D_6__uncultured bacterium	135	75	75	0	294	119	245	40	170	156	434	985	55	31	159	135	111	0	57	198		210	75	413	285	326	1419	86	294	111	255
6a74bbfd33c202d9c130acf82cb26e0e	D_0__Bacteria;D_1__Proteobacteria;D_2__Gammaproteobacteria;D_3__Pseudomonadales;D_4__Pseudomonadaceae;D_5__Pseudomonas;D_6__Pseudomonas	0	0	0	0	0	0	0	0	0	0	0	0	0	46	0	0	0	0	0	0		0	0	0	0	0	0	46	0	0	0
6a789a15b6ad772410ef341156b1bb0c	D_0__Bacteria;D_1__Firmicutes;D_2__Clostridia;D_3__Clostridiales;D_4__Family XI;D_5__Anaerococcus;D_6__uncultured organism	0	0	0	0	0	38	0	0	0	0	0	0	0	0	0	0	0	0	0	0		0	0	38	0	0	0	0	0	0	0
6a79435639fdeaa3732c6ff73867230e	D_0__Bacteria;D_1__Proteobacteria;D_2__Deltaproteobacteria;D_3__Myxococcales;D_4__bacteriap25;D_5__uncultured Syntrophobacterales bacterium;D_6__uncultured Syntrophobacterales bacterium	0	0	0	0	0	0	0	0	2	0	0	0	0	0	0	0	0	0	0	0		0	0	0	0	2	0	0	0	0	0
6a815bff972c6f8cc40421def118f2c9	D_0__Bacteria;D_1__Actinobacteria;D_2__Coriobacteriia;D_3__Coriobacteriales;D_4__Coriobacteriaceae;D_5__Collinsella;D_6__uncultured bacterium	0	0	0	0	0	0	0	0	97	0	0	0	0	0	0	0	0	0	0	0		0	0	0	0	97	0	0	0	0	0
6a891544cf404b6f3dc3ab858af6e16d	D_0__Bacteria;D_1__Bacteroidetes;D_2__Bacteroidia;D_3__Chitinophagales;D_4__Chitinophagaceae;D_5__uncultured_Chitinophagaceae;D_6__uncultured_Chitinophagaceae	0	0	0	0	0	0	0	0	0	0	10	0	0	0	0	0	0	0	0	0		0	0	0	0	0	10	0	0	0	0
6aa1d0bc740a0da23a84583eb5eb232d	D_0__Bacteria;D_1__Firmicutes;D_2__Bacilli;D_3__Lactobacillales;D_4__uncultured_Lactobacillales;D_5__uncultured_Lactobacillales;D_6__uncultured_Lactobacillales	0	0	0	0	0	0	0	0	0	0	0	0	0	0	0	0	0	0	79	0		0	0	0	0	0	0	0	0	0	79
6ab8ca2ee32f678203cab2afc66c98f4	D_0__Bacteria;D_1__Firmicutes;D_2__Bacilli;D_3__Lactobacillales;D_4__Leuconostocaceae;D_5__Weissella;D_6__Weissella	0	0	0	0	0	0	0	0	20	0	0	0	0	0	0	0	0	0	0	0		0	0	0	0	20	0	0	0	0	0
6ac395ebfa989ed1fdb52b264a9ee5df	D_0__Bacteria;D_1__uncultured_Bacteria;D_2__uncultured_Bacteria;D_3__uncultured_Bacteria;D_4__uncultured_Bacteria;D_5__uncultured_Bacteria;D_6__uncultured_Bacteria	0	0	0	0	0	0	0	0	0	0	0	0	0	0	0	0	5	0	0	0		0	0	0	0	0	0	0	0	5	0
6af30b88c726b3c1c1c7b32eb83337bd	D_0__Bacteria;D_1__Acidobacteria;D_2__Blastocatellia (Subgroup 4);D_3__Blastocatellales;D_4__Blastocatellaceae;D_5__uncultured_Blastocatellaceae;D_6__uncultured_Blastocatellaceae	0	0	0	0	0	0	0	0	0	0	0	0	0	0	0	0	0	0	5	0		0	0	0	0	0	0	0	0	0	5
6af6c597f631a7644360371f8b1025b7	D_0__Bacteria;D_1__Bacteroidetes;D_2__Bacteroidia;D_3__Cytophagales;D_4__Microscillaceae;D_5__uncultured_Microscillaceae;D_6__uncultured_Microscillaceae	0	0	0	0	0	0	0	0	0	0	0	0	0	0	7	0	0	0	0	0		0	0	0	0	0	0	0	7	0	0
6aff0ba2bccf53443547149bd446c5c0	D_0__Bacteria;D_1__Bacteroidetes;D_2__Bacteroidia;D_3__Cytophagales;D_4__Spirosomaceae;D_5__Dyadobacter;D_6__uncultured bacterium	0	0	0	0	0	0	0	0	0	0	0	0	0	0	0	0	0	86	0	0		0	0	0	0	0	0	0	0	86	0
6b1c530ac258d943eb32dbc52812cfc0	D_0__Bacteria;D_1__Proteobacteria;D_2__Gammaproteobacteria;D_3__Pseudomonadales;D_4__Pseudomonadaceae;D_5__Pseudomonas;D_6__Pseudomonas	45	0	0	0	0	0	0	0	0	0	0	0	0	0	0	0	0	64	0	0		45	0	0	0	0	0	0	0	64	0
6b2a4d8915117e5cdecef5ec4c6cbe11	D_0__Bacteria;D_1__Proteobacteria;D_2__Alphaproteobacteria;D_3__Sphingomonadales;D_4__Sphingomonadaceae;D_5__Sphingomonas;D_6__Sphingomonas	0	0	0	0	0	0	0	0	0	0	0	37	0	0	0	0	0	0	0	0		0	0	0	0	0	37	0	0	0	0
6b36e2f112c5e3413236cd20e75d766d	D_0__Bacteria;D_1__Proteobacteria;D_2__Gammaproteobacteria;D_3__Betaproteobacteriales;D_4__Nitrosomonadaceae;D_5__Ellin6067;D_6__uncultured	0	0	0	0	0	0	0	0	0	0	7	0	0	0	0	0	0	0	0	0		0	0	0	0	0	7	0	0	0	0
6b581643a239bb021eee4996aa3b6d8b	D_0__Bacteria;D_1__Actinobacteria;D_2__Actinobacteria;D_3__Propionibacteriales;D_4__Nocardioidaceae;D_5__Nocardioides;D_6__uncultured	0	0	0	0	0	0	0	0	0	0	0	0	0	0	0	0	0	0	0	21		0	0	0	0	0	0	0	0	0	21
6b599d030a5f513f150bc3dde11d325e	D_0__Bacteria;D_1__Actinobacteria;D_2__Acidimicrobiia;D_3__Microtrichales;D_4__Microtrichaceae;D_5__IMCC26207;D_6__uncultured	0	0	0	0	0	0	0	0	0	0	0	0	0	0	0	0	0	14	0	0		0	0	0	0	0	0	0	0	14	0
6b6512695fb5f890fce91649a73b4a69	D_0__Bacteria;D_1__Proteobacteria;D_2__Alphaproteobacteria;D_3__Acetobacterales;D_4__Acetobacteraceae;D_5__Acidiphilium;D_6__uncultured bacterium	0	0	0	0	0	25	0	0	0	0	0	0	0	0	0	0	0	0	0	0		0	0	25	0	0	0	0	0	0	0
6b652f6897afb930eab1e3672470df82	D_0__Bacteria;D_1__Proteobacteria;D_2__Alphaproteobacteria;D_3__Rhizobiales;D_4__Rhizobiaceae;D_5__Aureimonas;D_6__uncultured bacterium	0	0	0	0	0	0	0	0	0	0	0	0	0	0	0	0	25	0	0	0		0	0	0	0	0	0	0	0	25	0
6b6c18203f6efc5c4857b2d110051708	D_0__Bacteria;D_1__Verrucomicrobia;D_2__Verrucomicrobiae;D_3__Chthoniobacterales;D_4__Xiphinematobacteraceae;D_5__Candidatus Xiphinematobacter;D_6__uncultured	0	0	0	0	0	0	0	0	0	0	0	0	0	0	0	0	0	0	0	51		0	0	0	0	0	0	0	0	0	51
6b6deb248d17ddeeace855a33ba5d8f3	D_0__Bacteria;D_1__Proteobacteria;D_2__Alphaproteobacteria;D_3__Rhodobacterales;D_4__Rhodobacteraceae;D_5__uncultured_Rhodanobacteraceae;D_6__uncultured_Rhodanobacteraceae	35	27	80	0	80	341	0	0	58	308	0	0	116	289	0	0	0	0	0	110		62	80	421	0	366	0	405	0	0	110
6b7e948a3020f44579cc77e4f408ad50	D_0__Bacteria;D_1__Actinobacteria;D_2__Thermoleophilia;D_3__Solirubrobacterales;D_4__67-14;D_5__uncultured_Solirubrobacterales;D_6__uncultured_Solirubrobacterales	0	0	0	0	0	0	0	0	6	0	0	0	0	0	0	0	0	0	0	0		0	0	0	0	6	0	0	0	0	0
6b8dd19ff967edb5723f4ea2be00ca3a	D_0__Bacteria;D_1__Actinobacteria;D_2__Actinobacteria;D_3__Corynebacteriales;D_4__Corynebacteriaceae;D_5__Corynebacterium 1;D_6__uncultured	0	0	0	0	0	0	0	0	0	0	0	0	0	0	0	0	0	75	0	0		0	0	0	0	0	0	0	0	75	0
6ba7fbc28078765aa2a13d03947fc2d5	D_0__Bacteria;D_1__Firmicutes;D_2__Erysipelotrichia;D_3__Erysipelotrichales;D_4__Erysipelotrichaceae;D_5__Turicibacter;D_6__Turicibacter	0	0	0	0	0	0	0	0	0	96	0	0	0	0	0	0	0	0	0	0		0	0	0	0	96	0	0	0	0	0
6bb83f774d14cee6f434e66f14925f56	D_0__Bacteria;D_1__Firmicutes;D_2__Clostridia;D_3__Clostridiales;D_4__Christensenellaceae;D_5__Christensenellaceae R-7 group;D_6__uncultured organism	16	0	0	0	0	0	0	0	0	0	0	0	0	0	0	0	0	0	0	0		16	0	0	0	0	0	0	0	0	0
6be3d79c41c61f90cc089c98637d2d11	D_0__Bacteria;D_1__Proteobacteria;D_2__Gammaproteobacteria;D_3__Pseudomonadales;D_4__Moraxellaceae;D_5__Enhydrobacter;D_6__uncultured bacterium	89	95	60	0	41	135	0	0	59	122	200	148	718	1356	32	37	34	0	166	92		184	60	176	0	181	348	2074	69	34	258
6bf622005fd3c1bf6feaf66b3e5c9866	D_0__Bacteria;D_1__Actinobacteria;D_2__Actinobacteria;D_3__Corynebacteriales;D_4__Corynebacteriaceae;D_5__Corynebacterium 1;D_6__uncultured	0	0	0	0	0	0	0	0	0	0	45	66	114	0	0	0	0	0	0	0		0	0	0	0	0	111	114	0	0	0
6c0fc6590f5b6c565b4caaeb893a5998	D_0__Bacteria;D_1__Actinobacteria;D_2__Actinobacteria;D_3__Frankiales;D_4__Geodermatophilaceae;D_5__Geodermatophilus;D_6__uncultured bacterium	0	0	0	0	0	0	0	0	0	0	0	0	0	0	0	0	0	0	0	54		0	0	0	0	0	0	0	0	0	54
6c275e6409f798a07e7ab548ff479eed	D_0__Bacteria;D_1__Firmicutes;D_2__Clostridia;D_3__Clostridiales;D_4__Lachnospiraceae;D_5__Oribacterium;D_6__uncultured bacterium	0	0	0	0	0	0	0	0	0	0	0	0	13	0	0	0	0	0	0	0		0	0	0	0	0	0	13	0	0	0
6c2895c276aea15429c5c533df6d8838	D_0__Bacteria;D_1__Firmicutes;D_2__Negativicutes;D_3__Selenomonadales;D_4__Veillonellaceae;D_5__Dialister;D_6__uncultured	0	0	0	0	0	0	0	0	0	0	0	0	0	0	83	0	0	0	0	0		0	0	0	0	0	0	0	83	0	0
6c356aaf2b05a74d6dc866b724b1a631	D_0__Bacteria;D_1__Actinobacteria;D_2__Actinobacteria;D_3__Micromonosporales;D_4__Micromonosporaceae;D_5__uncultured_Micromonosporaceae;D_6__uncultured_Micromonosporaceae	0	0	0	0	0	0	0	0	0	0	0	0	0	0	0	0	0	58	0	0		0	0	0	0	0	0	0	0	58	0
6c6e24c7ca668a78b32416f5a7bfa645	D_0__Bacteria;D_1__Proteobacteria;D_2__Alphaproteobacteria;D_3__Rhizobiales;D_4__Beijerinckiaceae;D_5__Methylobacterium;D_6__Methylobacterium radiotolerans	0	0	0	0	0	0	0	0	0	0	0	0	0	0	0	84	0	0	0	0		0	0	0	0	0	0	0	84	0	0
6c7d0e7a0bdd01a16058222c341b2e4e	D_0__Bacteria;D_1__Bacteroidetes;D_2__Bacteroidia;D_3__Bacteroidales;D_4__Tannerellaceae;D_5__Parabacteroides;D_6__Parabacteroides distasonis	0	0	0	0	0	0	0	0	0	0	0	0	0	0	0	0	0	0	32	0		0	0	0	0	0	0	0	0	0	32
6c8ccf30750f80f0d110b63ba29e7a84	D_0__Bacteria;D_1__Actinobacteria;D_2__Actinobacteria;D_3__Kineosporiales;D_4__Kineosporiaceae;D_5__Quadrisphaera;D_6__Quadrisphaera	0	0	0	0	0	0	0	0	0	0	0	0	0	0	0	0	0	64	0	0		0	0	0	0	0	0	0	0	64	0
6cbaa480ccb41f73bc57f1db4799437e	D_0__Bacteria;D_1__Actinobacteria;D_2__Actinobacteria;D_3__Micrococcales;D_4__Micrococcaceae;D_5__Micrococcus;D_6__uncultured	0	0	37	0	0	0	0	0	0	0	0	0	0	0	0	0	0	0	0	0		0	37	0	0	0	0	0	0	0	0
6cd61f58873b433151a319b2d6d19f86	D_0__Bacteria;D_1__Proteobacteria;D_2__Alphaproteobacteria;D_3__Rhodobacterales;D_4__Rhodobacteraceae;D_5__Paracoccus;D_6__metagenome	0	0	0	0	0	0	0	0	0	0	73	0	111	117	0	0	0	0	0	0		0	0	0	0	0	73	228	0	0	0
6cdd848d973196fb1cd5b44d32e754fb	D_0__Bacteria;D_1__Bacteroidetes;D_2__Bacteroidia;D_3__Bacteroidales;D_4__Tannerellaceae;D_5__Tannerella;D_6__Tannerella	0	0	0	0	3	0	0	0	0	0	0	0	0	0	0	0	0	0	0	0		0	0	3	0	0	0	0	0	0	0
6cdd8a279fcf691c00a7ea6f840d8602	D_0__Bacteria;D_1__Actinobacteria;D_2__Actinobacteria;D_3__Pseudonocardiales;D_4__Pseudonocardiaceae;D_5__Pseudonocardia;D_6__Pseudonocardia	0	0	0	0	0	0	0	0	0	0	0	0	0	0	0	0	0	0	0	22		0	0	0	0	0	0	0	0	0	22
6ce9c51c76cbdb195edbaee1174204f5	D_0__Bacteria;D_1__Proteobacteria;D_2__Alphaproteobacteria;D_3__Sphingomonadales;D_4__Sphingomonadaceae;D_5__Polymorphobacter;D_6__uncultured bacterium	0	0	0	0	0	0	0	0	0	0	0	0	0	0	0	0	0	76	0	0		0	0	0	0	0	0	0	0	76	0
6cff1dd43d9f50c1097a19e2d613507c	D_0__Bacteria;D_1__Bacteroidetes;D_2__Rhodothermia;D_3__Balneolales;D_4__Balneolaceae;D_5__uncultured_Balneolaceae;D_6__uncultured_Balneolaceae	0	0	0	0	0	0	0	0	0	0	0	0	3	0	0	0	0	0	0	0		0	0	0	0	0	0	3	0	0	0
6d0750993f65a5b466d5e2a9e224d192	D_0__Bacteria;D_1__Firmicutes;D_2__Clostridia;D_3__Clostridiales;D_4__Lachnospiraceae;D_5__[Eubacterium] hallii group;D_6__uncultured	0	0	0	0	135	0	0	0	0	47	0	0	0	0	0	0	0	0	0	0		0	0	135	0	47	0	0	0	0	0
6d2bafcd8b461973ccb7c8882366c824	D_0__Bacteria;D_1__Actinobacteria;D_2__Actinobacteria;D_3__Micrococcales;D_4__Intrasporangiaceae;D_5__uncultured_Intrasporangiaceae;D_6__uncultured_Intrasporangiaceae	0	0	0	0	0	0	0	43	0	0	0	0	0	0	0	0	0	0	0	0		0	0	0	43	0	0	0	0	0	0
6d6a3c6d7e429999f4b007b0d6103703	D_0__Bacteria;D_1__Bacteroidetes;D_2__Bacteroidia;D_3__Flavobacteriales;D_4__Weeksellaceae;D_5__Bergeyella;D_6__uncultured bacterium	120	0	0	0	0	0	0	0	0	0	0	0	0	0	0	0	0	0	0	0		120	0	0	0	0	0	0	0	0	0
6d74970970a029c5dfff51260e30da9f	D_0__Bacteria;D_1__Actinobacteria;D_2__Actinobacteria;D_3__Propionibacteriales;D_4__Propionibacteriaceae;D_5__Cutibacterium;D_6__uncultured	0	20	0	0	0	0	0	0	0	0	0	0	0	0	0	0	0	0	0	0		20	0	0	0	0	0	0	0	0	0
6d7e44eca583ef518f0d9fbe2174aef5	D_0__Bacteria;D_1__Proteobacteria;D_2__Alphaproteobacteria;D_3__Sphingomonadales;D_4__Sphingomonadaceae;D_5__Polymorphobacter;D_6__uncultured bacterium	0	0	0	0	0	0	0	0	0	0	0	0	0	0	0	0	0	43	0	0		0	0	0	0	0	0	0	0	43	0
6d7f67f5d8fb196bd43c81069d79ac28	D_0__Bacteria;D_1__Firmicutes;D_2__Clostridia;D_3__Clostridiales;D_4__Christensenellaceae;D_5__Christensenellaceae R-7 group;D_6__uncultured	0	0	0	0	0	0	69	0	0	0	0	0	0	0	70	0	0	0	82	27		0	0	0	69	0	0	0	70	0	109
6d9c37234907318eff6725607a23314d	D_0__Bacteria;D_1__Firmicutes;D_2__Clostridia;D_3__Clostridiales;D_4__Family XI;D_5__Anaerococcus;D_6__uncultured organism	0	0	0	0	0	0	0	0	0	0	13	17	0	0	0	0	0	0	0	0		0	0	0	0	0	30	0	0	0	0
6db98f12ab0eed8bcc329bae349ae01e	D_0__Bacteria;D_1__uncultured_Bacteria;D_2__uncultured_Bacteria;D_3__uncultured_Bacteria;D_4__uncultured_Bacteria;D_5__uncultured_Bacteria;D_6__uncultured_Bacteria	0	0	0	0	0	0	0	83	0	0	0	0	0	40	0	0	0	0	0	0		0	0	0	83	0	0	40	0	0	0
6debe93124178bbdf48f6de65f96eb86	D_0__Bacteria;D_1__Actinobacteria;D_2__Actinobacteria;D_3__Micrococcales;D_4__Dermabacteraceae;D_5__Dermabacter;D_6__uncultured bacterium	0	0	0	0	0	0	0	0	0	0	0	0	0	0	0	0	0	56	0	0		0	0	0	0	0	0	0	0	56	0
6df0f71b94497a6b2679f1313e8024ea	D_0__Bacteria;D_1__Bacteroidetes;D_2__Bacteroidia;D_3__Bacteroidales;D_4__Porphyromonadaceae;D_5__Porphyromonas;D_6__uncultured	0	0	0	0	0	0	0	0	0	0	0	0	0	0	0	0	18	0	0	0		0	0	0	0	0	0	0	0	18	0
6df2f2bfed2272746446590dcf9ee874	D_0__Bacteria;D_1__Firmicutes;D_2__Negativicutes;D_3__Selenomonadales;D_4__Veillonellaceae;D_5__Negativicoccus;D_6__uncultured bacterium	0	0	0	0	0	0	111	31	0	0	0	0	0	0	0	0	0	0	0	0		0	0	0	142	0	0	0	0	0	0
6df51efa260945e784bd017933fea0a5	D_0__Bacteria;D_1__Actinobacteria;D_2__Actinobacteria;D_3__Corynebacteriales;D_4__Corynebacteriaceae;D_5__Corynebacterium 1;D_6__uncultured	0	0	0	0	0	0	0	0	0	0	75	0	0	0	0	0	0	0	0	0		0	0	0	0	0	75	0	0	0	0
6df5dca52cf3f79576cd58dab7792f7b	D_0__Bacteria;D_1__Firmicutes;D_2__Clostridia;D_3__Clostridiales;D_4__Lachnospiraceae;D_5__Lachnoclostridium;D_6__uncultured organism	0	0	0	0	0	0	52	0	0	0	0	0	0	0	0	0	0	0	0	0		0	0	0	52	0	0	0	0	0	0
6e0a9231eab1ad8eb24aa203f6244732	D_0__Bacteria;D_1__Actinobacteria;D_2__Actinobacteria;D_3__Micrococcales;D_4__Intrasporangiaceae;D_5__uncultured_Intrasporangiaceae;D_6__uncultured_Intrasporangiaceae	38	0	0	0	0	0	0	0	0	0	0	0	0	0	0	0	0	0	0	0		38	0	0	0	0	0	0	0	0	0
6e1121df9926fc41ab1861c6028a1488	D_0__Bacteria;D_1__Actinobacteria;D_2__Thermoleophilia;D_3__Solirubrobacterales;D_4__Solirubrobacteraceae;D_5__Patulibacter;D_6__uncultured bacterium	0	0	0	0	0	0	0	0	0	0	0	0	10	0	0	0	0	0	0	0		0	0	0	0	0	0	10	0	0	0
6e1b770c2aa9dc4c8b1f34d3ea773169	D_0__Bacteria;D_1__Cyanobacteria;D_2__Oxyphotobacteria;D_3__Nostocales;D_4__Nostocaceae;D_5__Nostoc PCC-73102;D_6__uncultured Nostoc sp.	0	0	0	0	0	0	0	0	0	0	0	0	0	0	0	0	66	0	0	0		0	0	0	0	0	0	0	0	66	0
6e204ee2adc9ae27b065b34113b78576	D_0__Bacteria;D_1__Firmicutes;D_2__Bacilli;D_3__Lactobacillales;D_4__Streptococcaceae;D_5__Streptococcus;D_6__Streptococcus	48	0	44	0	105	62	0	0	37	0	57	0	70	126	61	0	48	0	108	0		48	44	167	0	37	57	196	61	48	108
6e230e19c9b3cdff73e2dc4edae89c88	D_0__Bacteria;D_1__Proteobacteria;D_2__Gammaproteobacteria;D_3__Betaproteobacteriales;D_4__Burkholderiaceae;D_5__Hydrogenophaga;D_6__uncultured bacterium	0	0	0	0	0	43	0	0	0	0	0	0	0	0	0	0	0	0	0	0		0	0	43	0	0	0	0	0	0	0
6e2528b4943c369f44b0b121c335f77a	D_0__Bacteria;D_1__uncultured_Bacteria;D_2__uncultured_Bacteria;D_3__uncultured_Bacteria;D_4__uncultured_Bacteria;D_5__uncultured_Bacteria;D_6__uncultured_Bacteria	0	0	0	0	0	0	0	0	0	16	0	0	0	0	0	0	0	0	0	0		0	0	0	0	16	0	0	0	0	0
6e3260bc34deed311f6c387e98221701	D_0__Bacteria;D_1__Actinobacteria;D_2__Actinobacteria;D_3__Pseudonocardiales;D_4__Pseudonocardiaceae;D_5__Actinomycetospora;D_6__uncultured bacterium	0	0	0	0	0	0	71	0	0	0	0	0	0	0	0	0	0	0	0	0		0	0	0	71	0	0	0	0	0	0
6e3eb1f8725bc8d3ef8a22c0f18fd83f	D_0__Bacteria;D_1__Proteobacteria;D_2__Deltaproteobacteria;D_3__Myxococcales;D_4__P3OB-42;D_5__uncultured_Myxococcales;D_6__uncultured_Myxococcales	0	0	0	0	0	0	0	0	0	0	0	0	0	0	0	0	0	9	0	0		0	0	0	0	0	0	0	0	9	0
6e5b78fc2d8cf98053af5cfc4e552922	D_0__Bacteria;D_1__Proteobacteria;D_2__Alphaproteobacteria;D_3__Sphingomonadales;D_4__Sphingomonadaceae;D_5__Sphingomonas;D_6__Sphingomonas	0	0	0	0	0	0	0	0	0	0	110	0	0	0	0	0	0	0	0	0		0	0	0	0	0	110	0	0	0	0
6e682162ddbecefe4aea8d4a07512520	D_0__Bacteria;D_1__Actinobacteria;D_2__Thermoleophilia;D_3__Gaiellales;D_4__uncultured_Gaiellales;D_5__uncultured_Gaiellales;D_6__uncultured_Gaiellales	0	0	0	0	10	0	0	0	0	0	0	0	0	0	0	0	0	0	0	0		0	0	10	0	0	0	0	0	0	0
6e7602b654f83f0072e55f3332e4200c	D_0__Bacteria;D_1__Proteobacteria;D_2__Alphaproteobacteria;D_3__Sphingomonadales;D_4__Sphingomonadaceae;D_5__Novosphingobium;D_6__uncultured	0	0	0	0	0	0	0	0	0	0	0	0	0	0	0	0	115	0	0	0		0	0	0	0	0	0	0	0	115	0
6ea36d5e970409b45696ca9076c7213b	D_0__Bacteria;D_1__Proteobacteria;D_2__Alphaproteobacteria;D_3__Rhizobiales;D_4__Beijerinckiaceae;D_5__1174-901-12;D_6__uncultured bacterium	0	0	0	0	0	72	0	0	0	0	0	0	0	0	0	0	0	0	0	0		0	0	72	0	0	0	0	0	0	0
6eb6037d4b3e12362e32e7d4b2b7eeb7	D_0__Bacteria;D_1__Cyanobacteria;D_2__Oxyphotobacteria;D_3__Nostocales;D_4__Phormidiaceae;D_5__Tychonema CCAP 1459-11B;D_6__Tychonema CCAP 1459-11B	0	0	0	0	0	0	0	0	2	0	0	0	0	0	0	0	0	0	0	0		0	0	0	0	2	0	0	0	0	0
6ee5d9dd7145d67b75c71dbfe746f3ba	D_0__Bacteria;D_1__Proteobacteria;D_2__Alphaproteobacteria;D_3__Rhizobiales;D_4__Rhizobiaceae;D_5__Allorhizobium-Neorhizobium-Pararhizobium-Rhizobium;D_6__uncultured	0	0	0	0	0	0	0	0	0	39	0	0	0	0	0	0	0	0	0	0		0	0	0	0	39	0	0	0	0	0
6f0f120223e676667abf26b5e0079c4d	D_0__Bacteria;D_1__Firmicutes;D_2__Clostridia;D_3__Clostridiales;D_4__Family XI;D_5__Anaerococcus;D_6__uncultured organism	0	0	0	0	38	0	0	0	0	0	0	0	0	0	0	0	0	0	0	0		0	0	38	0	0	0	0	0	0	0
6f0fad8c55db10b9ea03a767f31b4a5f	D_0__Bacteria;D_1__Actinobacteria;D_2__Coriobacteriia;D_3__Coriobacteriales;D_4__Eggerthellaceae;D_5__Senegalimassilia;D_6__Senegalimassilia	0	0	0	0	47	0	0	0	0	0	0	0	0	0	0	0	0	0	0	0		0	0	47	0	0	0	0	0	0	0
6f2a78d5ad4e49c5c280859a282c1e02	D_0__Bacteria;D_1__Firmicutes;D_2__Bacilli;D_3__Bacillales;D_4__Staphylococcaceae;D_5__Staphylococcus;D_6__Staphylococcus	0	0	0	0	0	0	0	0	0	0	0	0	0	0	0	0	102	0	0	0		0	0	0	0	0	0	0	0	102	0
6f4327b3c926391e3b287abf02817312	D_0__Bacteria;D_1__Firmicutes;D_2__Clostridia;D_3__Clostridiales;D_4__Family XI;D_5__Peptoniphilus;D_6__uncultured	0	0	0	0	0	0	0	0	0	0	0	0	0	0	0	0	29	0	0	0		0	0	0	0	0	0	0	0	29	0
6f5008865a91aa3a0f5098586ae55f9f	D_0__Bacteria;D_1__Firmicutes;D_2__Clostridia;D_3__Clostridiales;D_4__Family XI;D_5__Peptoniphilus;D_6__unidentified	0	0	0	0	0	0	46	0	0	0	0	0	0	0	0	0	0	0	0	0		0	0	0	46	0	0	0	0	0	0
6f592e938a800c763c8284dc493c5a13	D_0__Bacteria;D_1__Bacteroidetes;D_2__Bacteroidia;D_3__Bacteroidales;D_4__Prevotellaceae;D_5__Prevotella;D_6__Prevotella	0	0	0	0	0	0	0	0	0	0	0	0	0	14	0	0	0	0	0	0		0	0	0	0	0	0	14	0	0	0
6f60c9c28ee438c3cf11dbe1b9ea8ef9	D_0__Bacteria;D_1__Firmicutes;D_2__Bacilli;D_3__Lactobacillales;D_4__Streptococcaceae;D_5__Streptococcus;D_6__Streptococcus	0	0	0	0	0	0	0	0	0	0	0	0	0	0	222	0	0	0	63	0		0	0	0	0	0	0	0	222	0	63
6f6720d4f64e9670f0dfbc8dc7a8a653	D_0__Bacteria;D_1__Proteobacteria;D_2__Gammaproteobacteria;D_3__Pseudomonadales;D_4__Moraxellaceae;D_5__Acinetobacter;D_6__uncultured	0	0	0	0	49	0	0	0	0	0	0	0	0	0	0	0	0	0	0	0		0	0	49	0	0	0	0	0	0	0
6f7161ab91f57e1498edb107c6423f1f	D_0__Bacteria;D_1__Firmicutes;D_2__Bacilli;D_3__Bacillales;D_4__Staphylococcaceae;D_5__Jeotgalicoccus;D_6__uncultured bacterium	0	0	0	0	0	0	0	0	0	0	0	0	0	18	0	0	0	0	0	0		0	0	0	0	0	0	18	0	0	0
6f7424d397b655bf25e9fa401df25386	D_0__Bacteria;D_1__Proteobacteria;D_2__Gammaproteobacteria;D_3__Betaproteobacteriales;D_4__Nitrosomonadaceae;D_5__Ellin6067;D_6__uncultured beta proteobacterium	0	0	0	59	0	0	0	0	0	0	0	0	0	0	0	0	0	0	0	0		0	59	0	0	0	0	0	0	0	0
6f86a6a6991106f71500de82f4ce6b0d	D_0__Bacteria;D_1__Firmicutes;D_2__Clostridia;D_3__Clostridiales;D_4__Family XIII;D_5__Family XIII AD3011 group;D_6__uncultured	0	0	0	0	0	0	0	0	34	0	0	0	0	0	0	0	0	0	0	0		0	0	0	0	34	0	0	0	0	0
6f9c5d0296833cc100fa28b486872d97	D_0__Bacteria;D_1__Verrucomicrobia;D_2__Verrucomicrobiae;D_3__Verrucomicrobiales;D_4__Akkermansiaceae;D_5__Akkermansia;D_6__uncultured bacterium	0	0	0	0	0	0	0	0	0	0	21	0	0	0	0	0	0	0	0	0		0	0	0	0	0	21	0	0	0	0
6fa8e95b616e46db29da3db9992fb187	D_0__Bacteria;D_1__Firmicutes;D_2__Bacilli;D_3__Bacillales;D_4__Bacillaceae;D_5__Bacillus;D_6__uncultured	0	0	0	0	0	0	0	0	0	0	0	0	0	0	36	0	0	0	0	0		0	0	0	0	0	0	0	36	0	0
6faeba08ce2dda4443daba9e2c7b410f	D_0__Bacteria;D_1__Firmicutes;D_2__Bacilli;D_3__Lactobacillales;D_4__Aerococcaceae;D_5__Aerococcus;D_6__uncultured bacterium	0	0	0	0	0	0	0	0	0	0	0	0	0	0	0	0	33	0	0	0		0	0	0	0	0	0	0	0	33	0
6fb16571ec5c8738eb0bddcf474c130f	D_0__Bacteria;D_1__Firmicutes;D_2__Bacilli;D_3__Bacillales;D_4__Bacillaceae;D_5__Bacillus;D_6__Bacillus simplex	35	0	0	0	0	0	0	0	0	0	0	0	0	0	0	0	0	0	0	0		35	0	0	0	0	0	0	0	0	0
6fbd23d0bbabb990cfef3f4b8438f75d	D_0__Bacteria;D_1__Proteobacteria;D_2__Deltaproteobacteria;D_3__Desulfarculales;D_4__Desulfarculaceae;D_5__uncultured_Desulfarculaceae;D_6__uncultured_Desulfarculaceae	0	0	0	0	0	0	0	0	0	0	0	0	0	0	0	0	0	21	0	0		0	0	0	0	0	0	0	0	21	0
6fced4498a67ac5afb941873a12e972c	D_0__Bacteria;D_1__Acidobacteria;D_2__Blastocatellia (Subgroup 4);D_3__Blastocatellales;D_4__Blastocatellaceae;D_5__uncultured_Blastocatellaceae;D_6__uncultured_Blastocatellaceae	0	0	0	0	0	0	0	0	0	0	0	0	0	80	0	0	0	0	0	0		0	0	0	0	0	0	80	0	0	0
6ff91beda6ec9fb9325aa2544abd76c3	D_0__Bacteria;D_1__Proteobacteria;D_2__Gammaproteobacteria;D_3__Betaproteobacteriales;D_4__Burkholderiaceae;D_5__Rhizobacter;D_6__Rhizobacter	0	0	0	0	0	0	0	0	0	0	0	0	0	0	0	0	0	42	0	0		0	0	0	0	0	0	0	0	42	0
6ffe66c12283bd25ad85c69cee7c9e13	D_0__Bacteria;D_1__Actinobacteria;D_2__Thermoleophilia;D_3__Solirubrobacterales;D_4__67-14;D_5__uncultured_Solirubrobacterales;D_6__uncultured_Solirubrobacterales	0	0	0	47	0	0	0	0	0	0	0	0	0	0	0	0	0	0	0	0		0	47	0	0	0	0	0	0	0	0
700087278e07e1f0dcd8913dbc6f8c67	D_0__Bacteria;D_1__Actinobacteria;D_2__Acidimicrobiia;D_3__Microtrichales;D_4__Iamiaceae;D_5__Iamia;D_6__metagenome	0	6	0	0	0	0	0	0	0	0	0	0	0	0	0	0	0	0	0	0		6	0	0	0	0	0	0	0	0	0
7007a86cbd0127abc34ebaf7a1e5926a	D_0__Bacteria;D_1__Proteobacteria;D_2__Alphaproteobacteria;D_3__Sphingomonadales;D_4__Sphingomonadaceae;D_5__Qipengyuania;D_6__Qipengyuania	0	0	0	0	0	0	0	0	0	0	0	0	0	44	0	0	0	0	0	0		0	0	0	0	0	0	44	0	0	0
7017814192e1c52328c0a97da6a33321	D_0__Bacteria;D_1__Actinobacteria;D_2__Acidimicrobiia;D_3__Microtrichales;D_4__uncultured_Microtrichales;D_5__uncultured_Microtrichales;D_6__uncultured_Microtrichales	0	0	0	0	0	0	0	0	0	0	0	0	0	0	0	0	0	0	44	0		0	0	0	0	0	0	0	0	0	44
7020f468b77c1700defd91157906b0de	D_0__Bacteria;D_1__Verrucomicrobia;D_2__Verrucomicrobiae;D_3__Chthoniobacterales;D_4__Chthoniobacteraceae;D_5__Candidatus Udaeobacter;D_6__uncultured Prosthecobacter sp.	0	0	0	0	0	0	0	0	0	0	0	0	0	0	0	0	0	0	13	0		0	0	0	0	0	0	0	0	0	13
7024ed8d5803c1d4425a931b80819690	D_0__Bacteria;D_1__Actinobacteria;D_2__Actinobacteria;D_3__Micrococcales;D_4__Dermabacteraceae;D_5__Dermabacter;D_6__uncultured bacterium	0	0	0	0	0	0	0	0	0	0	0	0	92	0	0	0	0	0	0	0		0	0	0	0	0	0	92	0	0	0
7030dcc97281b2d61e12e8121747f879	D_0__Bacteria;D_1__Firmicutes;D_2__Clostridia;D_3__Clostridiales;D_4__Clostridiaceae 1;D_5__Clostridium sensu stricto 1;D_6__uncultured bacterium	0	0	0	0	0	0	0	0	0	0	0	0	0	0	0	0	0	0	0	54		0	0	0	0	0	0	0	0	0	54
704483fe4c8a99f70342bb114c62ac4e	D_0__Bacteria;D_1__Proteobacteria;D_2__Deltaproteobacteria;D_3__Myxococcales;D_4__Haliangiaceae;D_5__Haliangium;D_6__uncultured	0	0	0	0	0	0	0	0	0	0	0	0	0	0	0	0	0	17	0	0		0	0	0	0	0	0	0	0	17	0
705585c81e0a1a3e99315c325eeee838	D_0__Bacteria;D_1__Proteobacteria;D_2__Alphaproteobacteria;D_3__Sphingomonadales;D_4__Sphingomonadaceae;D_5__Sphingomonas;D_6__Sphingomonas	0	0	0	33	0	0	0	0	0	0	0	0	0	0	0	0	0	0	0	0		0	33	0	0	0	0	0	0	0	0
705e362fe719c171a00e870faffceb51	D_0__Bacteria;D_1__Proteobacteria;D_2__Gammaproteobacteria;D_3__Legionellales;D_4__Legionellaceae;D_5__Legionella;D_6__uncultured	0	0	0	0	0	0	0	0	0	0	0	0	0	0	0	0	18	0	0	0		0	0	0	0	0	0	0	0	18	0
7062b3f2603f4f50a20d9f32a3f04f3c	D_0__Bacteria;D_1__Firmicutes;D_2__Clostridia;D_3__Clostridiales;D_4__Heliobacteriaceae;D_5__Hydrogenispora;D_6__uncultured	0	0	0	0	0	0	0	17	0	0	0	0	0	0	0	0	0	0	0	0		0	0	0	17	0	0	0	0	0	0
706da3e56314fc3f46f6e115ab9ed41c	D_0__Bacteria;D_1__Proteobacteria;D_2__Alphaproteobacteria;D_3__Rhodobacterales;D_4__Rhodobacteraceae;D_5__Amaricoccus;D_6__metagenome	0	0	0	0	0	0	0	0	0	0	0	0	0	0	0	0	0	44	0	0		0	0	0	0	0	0	0	0	44	0
707d336380ecf764b0aca270d2589c14	D_0__Bacteria;D_1__Actinobacteria;D_2__Thermoleophilia;D_3__Solirubrobacterales;D_4__67-14;D_5__uncultured_Solirubrobacterales;D_6__uncultured_Solirubrobacterales	0	0	0	0	0	0	0	0	0	0	0	0	0	0	0	27	0	0	0	0		0	0	0	0	0	0	0	27	0	0
7099ec668c53b90fc877f7e1450565a8	D_0__Bacteria;D_1__Proteobacteria;D_2__Alphaproteobacteria;D_3__Sphingomonadales;D_4__Sphingomonadaceae;D_5__Novosphingobium;D_6__uncultured	0	0	0	41	0	0	0	0	0	0	0	0	0	0	0	0	0	0	0	0		0	41	0	0	0	0	0	0	0	0
70a5263f5f3dcc48df8799e7f41daa53	D_0__Bacteria;D_1__Proteobacteria;D_2__Deltaproteobacteria;D_3__Myxococcales;D_4__Polyangiaceae;D_5__Sorangium;D_6__Sorangium	0	0	0	0	0	0	0	0	0	0	0	0	0	0	0	0	0	57	0	0		0	0	0	0	0	0	0	0	57	0
70e1a45825d3c2d0e28399f76e751fb6	D_0__Bacteria;D_1__Bacteroidetes;D_2__Bacteroidia;D_3__Sphingobacteriales;D_4__Sphingobacteriaceae;D_5__Sphingobacterium;D_6__Sphingobacterium multivorum	6	0	0	0	0	0	0	0	0	0	0	0	0	0	0	0	0	0	0	0		6	0	0	0	0	0	0	0	0	0
70e1d4513dfdf9cc8660e79b630ee487	D_0__Bacteria;D_1__Tenericutes;D_2__Mollicutes;D_3__Mollicutes RF39;D_4__uncultured_Mollicutes RF39;D_5__uncultured_Mollicutes RF39;D_6__uncultured_Mollicutes RF39	0	0	0	0	0	0	0	0	0	0	11	0	0	0	0	0	0	0	0	0		0	0	0	0	0	11	0	0	0	0
70e40eaae8d522fb6d46a787c6394c98	D_0__Bacteria;D_1__Firmicutes;D_2__Bacilli;D_3__Lactobacillales;D_4__Lactobacillaceae;D_5__Lactobacillus;D_6__Lactobacillus reuteri	36	0	0	0	0	0	0	0	0	0	0	0	0	0	0	0	0	0	0	0		36	0	0	0	0	0	0	0	0	0
70fe9768ef191aa24aeda86edfa52a0d	D_0__Bacteria;D_1__Proteobacteria;D_2__Alphaproteobacteria;D_3__Rhizobiales;D_4__Beijerinckiaceae;D_5__Microvirga;D_6__uncultured bacterium	0	34	0	0	0	0	0	0	0	0	0	0	0	0	0	0	0	0	0	0		34	0	0	0	0	0	0	0	0	0
7109f07ca11d8255bde204d84e68093d	D_0__Bacteria;D_1__Proteobacteria;D_2__Deltaproteobacteria;D_3__NB1-j;D_4__uncultured_Deltaproteobacteria;D_5__uncultured_Deltaproteobacteria;D_6__uncultured_Deltaproteobacteria	0	0	0	0	0	0	0	0	0	0	0	0	0	0	0	10	0	0	0	0		0	0	0	0	0	0	0	10	0	0
711d428f4966241fa17270694e2b68ce	D_0__Bacteria;D_1__Acidobacteria;D_2__Acidobacteriia;D_3__Acidobacteriales;D_4__Acidobacteriaceae (Subgroup 1);D_5__Bryocella;D_6__uncultured bacterium	0	0	0	0	0	0	0	0	0	0	0	0	0	0	0	0	0	0	38	0		0	0	0	0	0	0	0	0	0	38
712ee5f6014f829452736d2083c77809	D_0__Bacteria;D_1__Firmicutes;D_2__Negativicutes;D_3__Selenomonadales;D_4__Veillonellaceae;D_5__Dialister;D_6__uncultured	0	0	0	0	0	0	0	0	0	0	0	0	0	0	0	0	0	0	0	46		0	0	0	0	0	0	0	0	0	46
7149d275748d6a814e31f19f6c48d53b	D_0__Bacteria;D_1__Proteobacteria;D_2__Deltaproteobacteria;D_3__Myxococcales;D_4__Polyangiaceae;D_5__Pajaroellobacter;D_6__metagenome	0	0	0	0	0	0	0	0	0	0	8	0	0	0	0	0	0	0	0	0		0	0	0	0	0	8	0	0	0	0
717412eee9a70af6d0792335a4c0671f	D_0__Bacteria;D_1__Bacteroidetes;D_2__Bacteroidia;D_3__Cytophagales;D_4__Cyclobacteriaceae;D_5__Mongoliitalea;D_6__Mongoliitalea lutea	0	0	0	0	0	0	0	0	0	0	0	0	0	0	0	0	0	56	0	0		0	0	0	0	0	0	0	0	56	0
71889fa9b713afe57cf9800cc3530300	D_0__Bacteria;D_1__Bacteroidetes;D_2__Bacteroidia;D_3__Flavobacteriales;D_4__Weeksellaceae;D_5__Chryseobacterium;D_6__uncultured bacterium	0	0	0	0	0	0	0	0	0	0	0	0	65	0	0	0	0	0	0	0		0	0	0	0	0	0	65	0	0	0
718dda5af3b18299811e4c4a239d09cf	D_0__Bacteria;D_1__Firmicutes;D_2__Negativicutes;D_3__Selenomonadales;D_4__Acidaminococcaceae;D_5__Phascolarctobacterium;D_6__uncultured organism	0	0	14	0	0	0	0	0	0	0	0	0	0	0	0	0	0	0	0	0		0	14	0	0	0	0	0	0	0	0
719c42c51e08cad8fa431ec27bed90e3	D_0__Bacteria;D_1__Bacteroidetes;D_2__Bacteroidia;D_3__Cytophagales;D_4__Cytophagaceae;D_5__Sporocytophaga;D_6__Sporocytophaga	0	0	0	0	0	0	0	0	0	0	0	0	0	0	40	0	0	0	0	0		0	0	0	0	0	0	0	40	0	0
71a9c3ed67b66a1895163ce3f09d1a64	D_0__Bacteria;D_1__Bacteroidetes;D_2__Bacteroidia;D_3__Bacteroidales;D_4__Prevotellaceae;D_5__Prevotella 7;D_6__Prevotella 7	0	0	0	0	0	0	0	0	0	0	0	0	0	0	0	0	16	0	0	0		0	0	0	0	0	0	0	0	16	0
71b0aad5dad0b63beb1d4b0f2b366b90	D_0__Bacteria;D_1__Firmicutes;D_2__Bacilli;D_3__Lactobacillales;D_4__Aerococcaceae;D_5__Eremococcus;D_6__uncultured bacterium	0	0	0	0	0	0	0	0	0	0	0	0	0	0	71	0	0	0	0	0		0	0	0	0	0	0	0	71	0	0
71c166c1ccd52e428d4137c73d79b2c4	D_0__Bacteria;D_1__Bacteroidetes;D_2__Bacteroidia;D_3__Bacteroidales;D_4__Prevotellaceae;D_5__Alloprevotella;D_6__uncultured Prevotellaceae bacterium	0	0	0	0	0	0	0	0	0	0	83	0	0	0	0	0	0	0	0	0		0	0	0	0	0	83	0	0	0	0
71c6c0bd671d0ee92382b51cbaecd8b6	D_0__Bacteria;D_1__Tenericutes;D_2__Mollicutes;D_3__Mollicutes RF39;D_4__uncultured_Mollicutes RF39;D_5__uncultured_Mollicutes RF39;D_6__uncultured_Mollicutes RF39	0	0	0	0	0	0	0	0	0	0	0	0	0	0	31	0	0	0	0	0		0	0	0	0	0	0	0	31	0	0
71dec476345c26e97207ec01051d5ba6	D_0__Bacteria;D_1__Proteobacteria;D_2__Alphaproteobacteria;D_3__Tistrellales;D_4__Geminicoccaceae;D_5__Candidatus Alysiosphaera;D_6__uncultured bacterium	0	0	0	13	0	0	0	0	0	0	0	0	0	0	0	0	0	0	0	0		0	13	0	0	0	0	0	0	0	0
71e301c6fc0df9b741cbf953067410ab	D_0__Bacteria;D_1__Proteobacteria;D_2__Gammaproteobacteria;D_3__Pseudomonadales;D_4__Moraxellaceae;D_5__uncultured_Moraxellaceae;D_6__uncultured_Moraxellaceae	0	0	0	0	0	0	0	0	0	0	0	0	0	0	0	0	0	0	0	9		0	0	0	0	0	0	0	0	0	9
71e634c21337723c32b12e88c8f679c0	D_0__Bacteria;D_1__Actinobacteria;D_2__Actinobacteria;D_3__Micrococcales;D_4__Intrasporangiaceae;D_5__uncultured_Intrasporangiaceae;D_6__uncultured_Intrasporangiaceae	0	0	0	0	0	0	0	0	0	0	0	0	0	57	0	0	0	0	0	0		0	0	0	0	0	0	57	0	0	0
71f5f52ec339e314e2b1f3cf5bec9834	D_0__Bacteria;D_1__Firmicutes;D_2__Clostridia;D_3__Clostridiales;D_4__Ruminococcaceae;D_5__Negativibacillus;D_6__uncultured bacterium	0	0	0	0	0	0	0	0	23	0	0	0	0	0	0	0	0	0	0	0		0	0	0	0	23	0	0	0	0	0
71f875b628095c79a1204781afd8548f	D_0__Bacteria;D_1__Proteobacteria;D_2__Alphaproteobacteria;D_3__Rhizobiales;D_4__Devosiaceae;D_5__Devosia;D_6__uncultured	0	0	0	106	0	0	0	0	0	0	0	0	0	0	0	0	0	0	0	0		0	106	0	0	0	0	0	0	0	0
72150e2cecb4084e4135bef193970a31	D_0__Bacteria;D_1__Firmicutes;D_2__Clostridia;D_3__Clostridiales;D_4__Family XI;D_5__Peptoniphilus;D_6__uncultured bacterium	0	0	0	0	0	0	38	0	0	0	0	0	0	0	0	0	0	0	0	0		0	0	0	38	0	0	0	0	0	0
723eb57afd9ea59fb9673c854b7fe6a3	D_0__Bacteria;D_1__Proteobacteria;D_2__Deltaproteobacteria;D_3__Myxococcales;D_4__BIrii41;D_5__uncultured_Myxococcales;D_6__uncultured_Myxococcales	19	0	0	0	0	0	0	0	0	0	0	0	0	0	0	0	0	0	0	0		19	0	0	0	0	0	0	0	0	0
72407adb0f1f1ee9ed423857e1dbf0e1	D_0__Bacteria;D_1__Fusobacteria;D_2__Fusobacteriia;D_3__Fusobacteriales;D_4__Leptotrichiaceae;D_5__Streptobacillus;D_6__Streptobacillus	0	0	0	0	0	0	0	0	0	0	0	0	20	0	0	0	0	0	0	0		0	0	0	0	0	0	20	0	0	0
72617af7397b06337eb385d4de049bbc	D_0__Bacteria;D_1__Firmicutes;D_2__Clostridia;D_3__Clostridiales;D_4__Lachnospiraceae;D_5__Lachnospira;D_6__uncultured	0	0	0	0	86	0	0	0	0	0	0	0	0	0	0	0	0	0	0	0		0	0	86	0	0	0	0	0	0	0
7277a82ddc993ac3a72e779feb93936e	D_0__Bacteria;D_1__Firmicutes;D_2__Bacilli;D_3__Bacillales;D_4__Bacillaceae;D_5__Geobacillus;D_6__Geobacillus stearothermophilus	0	0	0	0	0	0	0	0	0	0	0	0	44	0	0	0	0	0	0	0		0	0	0	0	0	0	44	0	0	0
727c7f380c2ed29557b2146255bf60b3	D_0__Bacteria;D_1__Firmicutes;D_2__Clostridia;D_3__Clostridiales;D_4__Ruminococcaceae;D_5__Ruminococcaceae UCG-014;D_6__Ruminococcaceae UCG-014	0	0	0	0	0	0	78	0	0	0	0	0	0	0	0	0	0	0	0	0		0	0	0	78	0	0	0	0	0	0
728d79321e97e97fa43dcdabf0809748	D_0__Bacteria;D_1__Firmicutes;D_2__Clostridia;D_3__Clostridiales;D_4__Lachnospiraceae;D_5__Sellimonas;D_6__Sellimonas	0	0	0	0	0	0	0	0	0	42	0	0	0	0	0	0	0	0	0	0		0	0	0	0	42	0	0	0	0	0
72947f913bc5977125c5f35733c90d23	D_0__Bacteria;D_1__Proteobacteria;D_2__Deltaproteobacteria;D_3__NB1-j;D_4__uncultured_Deltaproteobacteria;D_5__uncultured_Deltaproteobacteria;D_6__uncultured_Deltaproteobacteria	0	0	0	0	0	0	0	0	0	0	0	0	0	0	0	0	0	0	0	9		0	0	0	0	0	0	0	0	0	9
72b326e2111d97e9c10f55accbe35923	D_0__Bacteria;D_1__uncultured_Bacteria;D_2__uncultured_Bacteria;D_3__uncultured_Bacteria;D_4__uncultured_Bacteria;D_5__uncultured_Bacteria;D_6__uncultured_Bacteria	0	0	0	0	0	0	0	0	0	0	0	0	0	0	25	0	0	0	0	0		0	0	0	0	0	0	0	25	0	0
72c1a9f5c9dae3d7a3b46c11043d1f08	D_0__Bacteria;D_1__Firmicutes;D_2__Clostridia;D_3__Clostridiales;D_4__Ruminococcaceae;D_5__Ruminococcaceae UCG-002;D_6__Ruminococcaceae UCG-002	0	0	0	0	0	0	0	0	0	0	0	0	0	0	31	0	0	0	0	0		0	0	0	0	0	0	0	31	0	0
72dff835ba464a42433570915f86ee79	D_0__Bacteria;D_1__Bacteroidetes;D_2__Bacteroidia;D_3__Bacteroidales;D_4__Prevotellaceae;D_5__Prevotella 6;D_6__Prevotella 6	0	0	0	0	0	0	0	0	0	0	19	0	0	0	0	0	0	0	0	0		0	0	0	0	0	19	0	0	0	0
72e0df7d544d3a4d777f4033ec863252	D_0__Bacteria;D_1__Firmicutes;D_2__Bacilli;D_3__Bacillales;D_4__Alicyclobacillaceae;D_5__Alicyclobacillus;D_6__Alicyclobacillus acidoterrestris	0	0	0	40	0	0	0	0	0	0	0	0	0	0	0	0	0	0	0	0		0	40	0	0	0	0	0	0	0	0
72f50609e99fcb3f1f3d4a9b29386c8c	D_0__Bacteria;D_1__uncultured_Bacteria;D_2__uncultured_Bacteria;D_3__uncultured_Bacteria;D_4__uncultured_Bacteria;D_5__uncultured_Bacteria;D_6__uncultured_Bacteria	0	0	0	0	0	0	0	0	0	0	0	0	0	36	0	0	0	0	0	0		0	0	0	0	0	0	36	0	0	0
73077f74077283fa5fc5ce623f8c7944	D_0__Bacteria;D_1__Proteobacteria;D_2__Alphaproteobacteria;D_3__Rhodobacterales;D_4__Rhodobacteraceae;D_5__uncultured_Rhodanobacteraceae;D_6__uncultured_Rhodanobacteraceae	46	45	0	0	73	332	0	0	43	255	0	109	118	296	0	0	0	0	0	0		91	0	405	0	298	109	414	0	0	0
[truncated: 2,059 more rows]

## Sheet: Supplementary Table 5
Supplementary Table 5. Summary of additional datasets (human microbiome) used in this study. Previously published datasets can be found in Wolf et al. (2017), Koskinen et al. (2018) and Kumpitsch et al. (2021).
[truncated: 19 more rows]

[truncated: 5 more sheets: Supplementary Table 6, Supplementary Table 7, Supplementary Table 8, Supplementary Table 9, Supplementary Table 10]
